# Supplementary material for: Effects of Agricultural Pesticides in Aquafeeds on Wild Fish Feeding on Leftover Pellets Near Fish Farms
Source: Front Genet. 2019 Sep 26;10:794. doi: 10.3389/fgene.2019.00794 (PMC6775492; doi:10.3389/fgene.2019.00794)
Supplement: Supplementary File 1 — List of significant transcript. [file Table_1.xlsx]

## Sheet: Low Group
Gene ID	Log2 Fold Change	P-value	P-adj	Zebrafish gene	Zebrafish gene name	Human gene	Human gene name
ENSGMOG00000012036	2.10178	3.2828e-09	4.68061e-05			ENSG00000185338	SOCS1
ENSGMOG00000018781	0.537584	7.30183e-09	5.20547e-05			ENSG00000168264	IRF2BP2
ENSGMOG00000018695	0.948415	4.33537e-07	0.00206046	ENSDARG00000067889	gltpd2	ENSG00000182327	GLTPD2
ENSGMOG00000017242	0.735625	4.98404e-06	0.0142125	ENSDARG00000103720	zgc:162730	ENSG00000128016	ZFP36
ENSGMOG00000019363	1.28445	4.345e-06	0.0142125	ENSDARG00000055163	epoa	ENSG00000130427	EPO
ENSGMOG00000007698	1.11024	1.42409e-05	0.033841	ENSDARG00000104571	gadd45ab	ENSG00000116717	GADD45A
ENSGMOG00000007377	0.357606	2.8417e-05	0.0578813	ENSDARG00000101239	hsd17b4	ENSG00000132631	SCP2D1
ENSGMOG00000004424	1.25955	4.31629e-05	0.0706091	ENSDARG00000076142	trib1	ENSG00000173334	TRIB1
ENSGMOG00000016243	-1.58878	4.45702e-05	0.0706091	ENSDARG00000076767	pgfb	ENSG00000119630	PGF
ENSGMOG00000012626	-1.02264	6.22161e-05	0.0843179	ENSDARG00000018492	znf503	ENSG00000165655	ZNF503
ENSGMOG00000017900	0.827721	6.50509e-05	0.0843179	ENSDARG00000033307	igf2b	ENSG00000167244	IGF2
ENSGMOG00000018576	0.917993	7.38974e-05	0.0878024	ENSDARG00000003142	dachc	ENSG00000276644	DACH1

## Sheet: Medium Group
Gene ID	Log2 Fold Change	P-value	P-adj	Zebrafish gene	Zebrafish gene name	Human gene	Human gene name
ENSGMOG00000013113	0.699638	1.23899e-10	8.83401e-08	ENSDARG00000020944	ezra	ENSG00000092820	EZR
ENSGMOG00000005752	0.540567	6.44339e-06	0.00180878	ENSDARG00000090228	gsta.1	ENSG00000174156	GSTA3
ENSGMOG00000019321	0.69683	7.61057e-06	0.00180878	ENSDARG00000055036	itih3a	ENSG00000162267	ITIH3
ENSGMOG00000007857	0.392963	0.000133279	0.0237569	ENSDARG00000002790	ap2m1a
ENSGMOG00000003080	0.547317	0.000234089	0.0238437	ENSDARG00000041068	got2a	ENSG00000125166	GOT2
ENSGMOG00000006278	0.701699	0.000231485	0.0238437	ENSDARG00000058102	sardh	ENSG00000123453	SARDH
ENSGMOG00000007498	0.379708	0.00021647	0.0238437	ENSDARG00000060397	hhip	ENSG00000164161	HHIP
ENSGMOG00000019631	0.445446	0.000296246	0.0264029	ENSDARG00000076848	LGALS3BP (1 of many)	ENSG00000108679	LGALS3BP
ENSGMOG00000014820	0.704988	0.000459939	0.0327936
ENSGMOG00000017369	0.396851	0.000434335	0.0327936	ENSDARG00000055996	rps8a	ENSG00000142937	RPS8
ENSGMOG00000012815	0.544086	0.000597319	0.0387171	ENSDARG00000058005	hgd	ENSG00000113924	HGD
ENSGMOG00000003426	0.371558	0.000934982	0.0400131	ENSDARG00000017772	mdh1aa	ENSG00000014641	MDH1
ENSGMOG00000008408	0.644687	0.000986412	0.0400131	ENSDARG00000025703	dmgdh	ENSG00000132837	DMGDH
ENSGMOG00000011855	0.262261	0.000951306	0.0400131	ENSDARG00000019881	bsg	ENSG00000172270	BSG
ENSGMOG00000012895	0.362856	0.000919151	0.0400131	ENSDARG00000043719	c3a.6	ENSG00000125730	C3
ENSGMOG00000015163	0.439726	0.000967284	0.0400131	ENSDARG00000079388	agrn	ENSG00000188157	AGRN
ENSGMOG00000015403	0.577008	0.00101015	0.0400131			ENSG00000126838	PZP
ENSGMOG00000016926	0.459504	0.000864066	0.0400131	ENSDARG00000032849	ndrg1a	ENSG00000104419	NDRG1
ENSGMOG00000003215	0.605554	0.00156675	0.0498356	ENSDARG00000035120	GLDC	ENSG00000178445	GLDC
ENSGMOG00000007800	0.211728	0.00137608	0.0498356	ENSDARG00000018174	gnai2a	ENSG00000114353	GNAI2
ENSGMOG00000012628	0.570887	0.0016076	0.0498356	ENSDARG00000078918	comtd1	ENSG00000165644	COMTD1
ENSGMOG00000014596	0.550369	0.00145452	0.0498356	ENSDARG00000067805	ggcx	ENSG00000115486	GGCX
ENSGMOG00000015966	0.379934	0.00154203	0.0498356	ENSDARG00000031046	nr1h5
ENSGMOG00000014916	0.282036	0.00171917	0.0510737	ENSDARG00000006316	rpl23a	ENSG00000198242	RPL23A
ENSGMOG00000012354	0.606518	0.00189994	0.0521023	ENSDARG00000063626	ddx21	ENSG00000165732	DDX21
ENSGMOG00000014211	0.956924	0.00188821	0.0521023	ENSDARG00000042811	fgf1b	ENSG00000113578	FGF1
ENSGMOG00000007994	0.656202	0.00217831	0.0535564	ENSDARG00000045089	si:ch211-270n8.1	ENSG00000132693	CRP
ENSGMOG00000010338	0.389528	0.00210822	0.0535564	ENSDARG00000093193	chia.6
ENSGMOG00000015928	0.323912	0.00210013	0.0535564	ENSDARG00000019230	rpl7a	ENSG00000148303	RPL7A
ENSGMOG00000010830	0.59785	0.00232768	0.0553211	ENSDARG00000016301	zgc:65894
ENSGMOG00000000113	0.282587	0.00305527	0.055572	ENSDARG00000034897	rps10	ENSG00000270800	RPS10-NUDT3
ENSGMOG00000005961	0.616835	0.00319559	0.055572	ENSDARG00000096728	cpn1	ENSG00000120054	CPN1
ENSGMOG00000008359	0.318568	0.00314532	0.055572	ENSDARG00000041182	rpl4	ENSG00000174444	RPL4
ENSGMOG00000009420	0.37552	0.002576	0.055572	ENSDARG00000038424	si:dkey-8k3.2	ENSG00000244731	C4A
ENSGMOG00000010040	0.411814	0.00263113	0.055572	ENSDARG00000036456	anxa4	ENSG00000196975	ANXA4
ENSGMOG00000010471	0.334238	0.00274842	0.055572	ENSDARG00000036298	rps13	ENSG00000110700	RPS13
ENSGMOG00000012518	0.854385	0.00318413	0.055572	ENSDARG00000103019	gstp2	ENSG00000084207	GSTP1
ENSGMOG00000015298	0.258079	0.00288393	0.055572	ENSDARG00000010516	rpl21	ENSG00000122026	RPL21
ENSGMOG00000016416	0.4597	0.00291463	0.055572	ENSDARG00000053973	fetub	ENSG00000090512	FETUB
ENSGMOG00000018302	0.557369	0.00248091	0.055572	ENSDARG00000101762	fah	ENSG00000103876	FAH
ENSGMOG00000018332	0.458921	0.00265515	0.055572	ENSDARG00000098831	gcdhb	ENSG00000105607	GCDH
ENSGMOG00000013881	0.481623	0.00334557	0.0567951	ENSDARG00000038207	aldh4a1	ENSG00000159423	ALDH4A1
ENSGMOG00000000824	0.266817	0.00357069	0.0573411	ENSDARG00000041619	gnb2l1	ENSG00000204628	RACK1
ENSGMOG00000011557	0.286315	0.00386027	0.0573411	ENSDARG00000058451	rpl6	ENSG00000089009	RPL6
ENSGMOG00000014637	0.666745	0.00350641	0.0573411	ENSDARG00000022165	mgst1.2	ENSG00000008394	MGST1
ENSGMOG00000016133	0.371686	0.00384374	0.0573411	ENSDARG00000030872	cetp	ENSG00000087237	CETP
ENSGMOG00000018403	0.659198	0.00372352	0.0573411	ENSDARG00000016412	agt	ENSG00000135744	AGT
ENSGMOG00000018838	0.296757	0.00365973	0.0573411	ENSDARG00000025581	rpl10	ENSG00000147403	RPL10
ENSGMOG00000003213	0.331496	0.00401983	0.0575904	ENSDARG00000052515	calcoco2	ENSG00000136436	CALCOCO2
ENSGMOG00000009136	0.302568	0.0040386	0.0575904	ENSDARG00000003599	rpl3	ENSG00000100316	RPL3
ENSGMOG00000010039	0.190416	0.0041241	0.0576566	ENSDARG00000003681	eif5	ENSG00000100664	EIF5
ENSGMOG00000011520	0.358743	0.00423496	0.0580678	ENSDARG00000018529	lipf	ENSG00000204022	LIPJ
ENSGMOG00000013597	0.669314	0.0046048	0.0619476	ENSDARG00000007219	actn1	ENSG00000072110	ACTN1
ENSGMOG00000010010	-1.57501	0.00491366	0.0636989	ENSDARG00000103277	cyp24a1	ENSG00000019186	CYP24A1
ENSGMOG00000015809	0.441747	0.00487905	0.0636989	ENSDARG00000053485	aldh6a1	ENSG00000119711	ALDH6A1
ENSGMOG00000006378	0.318628	0.00518136	0.0659699	ENSDARG00000006691	rpl12	ENSG00000197958	RPL12
ENSGMOG00000002588	-1.90677	0.00569137	0.0669592			ENSG00000166598	HSP90B1
ENSGMOG00000009403	0.284057	0.00572863	0.0669592	ENSDARG00000103190	CABZ01067681.1	ENSG00000175166	PSMD2
ENSGMOG00000012515	0.480489	0.00571956	0.0669592	ENSDARG00000044521	eef1b2	ENSG00000114942	EEF1B2
ENSGMOG00000019329	0.465093	0.00570624	0.0669592	ENSDARG00000055036	itih3a	ENSG00000162267	ITIH3
ENSGMOG00000019485	0.53724	0.00548604	0.0669592	ENSDARG00000103994	ppiab
ENSGMOG00000016090	0.441515	0.00584248	0.0671886	ENSDARG00000018961	gtpbp4	ENSG00000107937	GTPBP4
ENSGMOG00000003833	0.364704	0.00599901	0.0672199	ENSDARG00000054786	faah2b	ENSG00000165591	FAAH2
ENSGMOG00000010283	0.3181	0.00603376	0.0672199	ENSDARG00000035860	rps28	ENSG00000233927	RPS28
ENSGMOG00000012294	0.420071	0.00636781	0.06985	ENSDARG00000077004	aldh1l1	ENSG00000144908	ALDH1L1
ENSGMOG00000005197	0.361373	0.00704377	0.0752651			ENSG00000166441	RPL27A
ENSGMOG00000005463	0.295793	0.0070726	0.0752651	ENSDARG00000007320	rpl7	ENSG00000147604	RPL7
ENSGMOG00000001195	0.306586	0.00747969	0.0763682	ENSDARG00000005513	naca	ENSG00000196531	NACA
ENSGMOG00000003410	0.508542	0.00742966	0.0763682	ENSDARG00000019986	grhprb
ENSGMOG00000016264	0.508249	0.00749758	0.0763682
ENSGMOG00000007719	0.248577	0.00765922	0.0769158	ENSDARG00000020197	rpl5a	ENSG00000122406	RPL5
ENSGMOG00000005074	0.328718	0.00778858	0.0771285	ENSDARG00000011405	rps9	ENSG00000170889	RPS9
ENSGMOG00000001950	0.471129	0.00803513	0.0773804	ENSDARG00000035631	sdf2l1	ENSG00000128228	SDF2L1
ENSGMOG00000010407	0.504848	0.00813959	0.0773804	ENSDARG00000016771	tfa	ENSG00000091513	TF
ENSGMOG00000018297	0.512833	0.00798713	0.0773804	ENSDARG00000013561	pgm1
ENSGMOG00000009192	0.267795	0.00834603	0.0778139	ENSDARG00000015128	rpl27	ENSG00000131469	RPL27
ENSGMOG00000018907	0.289568	0.00840347	0.0778139	ENSDARG00000025073	rpl18a	ENSG00000105640	RPL18A
ENSGMOG00000012599	0.219838	0.00886242	0.0810116	ENSDARG00000061100	nars	ENSG00000134440	NARS
ENSGMOG00000001491	0.192923	0.00914288	0.081537	ENSDARG00000024694	myo1b	ENSG00000128641	MYO1B
ENSGMOG00000009113	0.65122	0.00914861	0.081537			ENSG00000091583	APOH
ENSGMOG00000011990	0.275934	0.00943506	0.0830518	ENSDARG00000043509	rpl11	ENSG00000142676	RPL11
ENSGMOG00000002155	0.772583	0.0102545	0.0843945	ENSDARG00000062633	cadm2b	ENSG00000175161	CADM2
ENSGMOG00000004080	0.474265	0.0101943	0.0843945	ENSDARG00000060594	hadhab	ENSG00000084754	HADHA
ENSGMOG00000006655	0.437234	0.0104441	0.0843945	ENSDARG00000101074	glud1b
ENSGMOG00000006848	0.745065	0.0099076	0.0843945	ENSDARG00000039605	mat1a	ENSG00000151224	MAT1A
ENSGMOG00000015348	0.321709	0.0105345	0.0843945	ENSDARG00000101406	rplp2
ENSGMOG00000019416	0.795896	0.00971115	0.0843945	ENSDARG00000038439	fabp10a
ENSGMOG00000019723	0.276752	0.0103774	0.0843945	ENSDARG00000037836	igfals	ENSG00000099769	IGFALS
ENSGMOG00000020343	0.378052	0.0102314	0.0843945	ENSDARG00000039347	rps24	ENSG00000138326	RPS24
ENSGMOG00000016188	0.936288	0.0107768	0.0853759	ENSDARG00000078425	oat	ENSG00000065154	OAT
ENSGMOG00000017623	0.268885	0.0110387	0.0864898	ENSDARG00000051783	rplp0	ENSG00000089157	RPLP0
ENSGMOG00000017902	0.229947	0.0112737	0.0873715
ENSGMOG00000011543	0.307318	0.0116033	0.0889583	ENSDARG00000077291	rps2	ENSG00000140988	RPS2
ENSGMOG00000012570	1.23707	0.0122035	0.0925652			ENSG00000099194	SCD
ENSGMOG00000014055	0.239847	0.0124718	0.093604	ENSDARG00000041811	rps25	ENSG00000118181	RPS25
ENSGMOG00000000069	0.250654	0.0131056	0.0939053	ENSDARG00000037503	thoc2	ENSG00000125676	THOC2
ENSGMOG00000012168	0.546387	0.0131437	0.0939053	ENSDARG00000018846	dgat2	ENSG00000062282	DGAT2
ENSGMOG00000012966	0.257597	0.0128442	0.0939053	ENSDARG00000014867	rpl8	ENSG00000161016	RPL8
ENSGMOG00000015401	0.287836	0.0127809	0.0939053	ENSDARG00000102317	rpl26	ENSG00000161970	RPL26
ENSGMOG00000018938	0.335464	0.0133021	0.0939053	ENSDARG00000037140	pfkfb1	ENSG00000158571	PFKFB1
ENSGMOG00000019004	0.236219	0.0132743	0.0939053	ENSDARG00000014690	rps4x	ENSG00000280969	RPS4Y2
ENSGMOG00000006489	0.478008	0.0140936	0.0945483	ENSDARG00000075151	si:dkey-188i13.10	ENSG00000126709	IFI6
ENSGMOG00000009683	0.457554	0.0141889	0.0945483
ENSGMOG00000015559	0.435656	0.0141178	0.0945483	ENSDARG00000053476	lipca	ENSG00000166035	LIPC
ENSGMOG00000016181	0.310185	0.0137284	0.0945483	ENSDARG00000013266	colec11	ENSG00000118004	COLEC11
ENSGMOG00000018866	0.419226	0.0141102	0.0945483	ENSDARG00000040190	qdpra	ENSG00000151552	QDPR
ENSGMOG00000019455	0.251814	0.0137837	0.0945483	ENSDARG00000036875	rps12	ENSG00000112306	RPS12
ENSGMOG00000002042	0.900147	0.0144595	0.0945836	ENSDARG00000041110	dnajc3a	ENSG00000102580	DNAJC3
ENSGMOG00000007199	1.0042	0.0144351	0.0945836	ENSDARG00000013430	bhmt	ENSG00000145692	BHMT
ENSGMOG00000001163	0.641735	0.0146167	0.0947429	ENSDARG00000070844	gamt	ENSG00000130005	GAMT
ENSGMOG00000002752	0.262486	0.0153922	0.097047	ENSDARG00000099380	rpl13	ENSG00000167526	RPL13
ENSGMOG00000002985	0.244846	0.0152207	0.097047	ENSDARG00000022509	cox4i2	ENSG00000131055	COX4I2
ENSGMOG00000005862	0.328173	0.0155166	0.097047	ENSDARG00000010160	rps15a	ENSG00000134419	RPS15A
ENSGMOG00000011722	0.29855	0.015411	0.097047
ENSGMOG00000004094	0.31274	0.0164698	0.0998891
ENSGMOG00000005500	0.455651	0.0166494	0.0998891	ENSDARG00000012987	gpia	ENSG00000105220	GPI
ENSGMOG00000006781	0.728538	0.0169517	0.0998891	ENSDARG00000009001	pdia6	ENSG00000143870	PDIA6
ENSGMOG00000007626	0.95015	0.0164133	0.0998891	ENSDARG00000037870	actb2
ENSGMOG00000010995	0.234737	0.0161472	0.0998891	ENSDARG00000029493	f9b	ENSG00000101981	F9
ENSGMOG00000013283	0.485515	0.0169438	0.0998891	ENSDARG00000054191	pgk1	ENSG00000170950	PGK2
ENSGMOG00000013916	0.664614	0.0167891	0.0998891	ENSDARG00000070038	rbp2a	ENSG00000114113	RBP2

## Sheet: High Group
Gene ID	Log2 Fold Change	P-value	P-adj	Zebrafish gene	Zebrafish gene name	Human gene	Human gene name
ENSGMOG00000013113	0.837121	1.38513e-09	1.93654e-05	ENSDARG00000020944	ezra	ENSG00000092820	EZR
ENSGMOG00000005111	0.54462	3.45068e-07	0.0024122	ENSDARG00000044011	xkrx	ENSG00000172967	XKR3
ENSGMOG00000009007	0.692846	6.50802e-07	0.00303295	ENSDARG00000077721	knop1	ENSG00000103550	KNOP1
ENSGMOG00000008162	0.584101	9.5718e-07	0.00334558	ENSDARG00000069940	ppap2d
ENSGMOG00000001072	1.48351	1.64416e-06	0.00352902	ENSDARG00000055876	msmo1	ENSG00000052802	MSMO1
ENSGMOG00000012544	0.679048	1.67496e-06	0.00352902	ENSDARG00000076480	mcf2lb	ENSG00000126217	MCF2L
ENSGMOG00000017395	0.53528	1.76691e-06	0.00352902			ENSG00000065989	PDE4A
ENSGMOG00000007472	0.956964	2.59863e-06	0.00454142	ENSDARG00000102075	RNF122	ENSG00000133874	RNF122
ENSGMOG00000006261	0.41618	4.27812e-06	0.00664582
ENSGMOG00000010519	0.868765	1.17177e-05	0.0138326	ENSDARG00000062024	kif1ab	ENSG00000130294	KIF1A
ENSGMOG00000011548	0.851076	1.25801e-05	0.0138326	ENSDARG00000038881	acaa2	ENSG00000167315	ACAA2
ENSGMOG00000015380	0.616602	1.2862e-05	0.0138326	ENSDARG00000070228	cdk6	ENSG00000105810	CDK6
ENSGMOG00000018639	0.575384	1.14299e-05	0.0138326
ENSGMOG00000004508	0.796267	1.47826e-05	0.0147625	ENSDARG00000094836	si:ch211-195b15.8
ENSGMOG00000004976	1.44516	2.00775e-05	0.0156616	ENSDARG00000010658	insig1
ENSGMOG00000005565	1.65737	2.48443e-05	0.0156616	ENSDARG00000079946	sqlea	ENSG00000104549	SQLE
ENSGMOG00000007115	1.61162	2.6685e-05	0.0156616	ENSDARG00000042641	cyp51	ENSG00000001630	CYP51A1
ENSGMOG00000007191	0.512688	1.98932e-05	0.0156616	ENSDARG00000014623	si:ch211-212d10.1
ENSGMOG00000007855	0.41847	1.95823e-05	0.0156616	ENSDARG00000069433	tnk1
ENSGMOG00000012345	2.45311	2.42552e-05	0.0156616	ENSDARG00000069029	acss2l
ENSGMOG00000013942	0.525724	2.6263e-05	0.0156616	ENSDARG00000063126	gusb	ENSG00000169919	GUSB
ENSGMOG00000014137	1.12482	2.6885e-05	0.0156616	ENSDARG00000100304	chdh	ENSG00000016391	CHDH
ENSGMOG00000016002	0.604753	2.622e-05	0.0156616	ENSDARG00000021607	negr1	ENSG00000172260	NEGR1
ENSGMOG00000016917	0.777667	2.44786e-05	0.0156616	ENSDARG00000017023	ak7b	ENSG00000140057	AK7
ENSGMOG00000000635	0.799909	3.44999e-05	0.0178646	ENSDARG00000017422	apmap	ENSG00000101474	APMAP
ENSGMOG00000006418	0.812072	3.33208e-05	0.0178646	ENSDARG00000017602	ccng2	ENSG00000138764	CCNG2
ENSGMOG00000008974	0.531888	3.26537e-05	0.0178646
ENSGMOG00000008236	0.397438	3.63578e-05	0.0181542	ENSDARG00000078953	epn3a	ENSG00000049283	EPN3
ENSGMOG00000017352	1.24614	3.99161e-05	0.0189988	ENSDARG00000027620	bco2l	ENSG00000197580	BCO2
ENSGMOG00000018860	0.899556	4.07671e-05	0.0189988	ENSDARG00000062271	slc25a15b	ENSG00000120329	SLC25A2
ENSGMOG00000018857	1.17745	4.29087e-05	0.0193518	ENSDARG00000032816	tm7sf2	ENSG00000149809	TM7SF2
ENSGMOG00000019216	0.814245	5.23935e-05	0.022891	ENSDARG00000013236	dhcr24	ENSG00000116133	DHCR24
ENSGMOG00000005774	2.23467	5.42414e-05	0.0229803	ENSDARG00000052734	hmgcra	ENSG00000113161	HMGCR
ENSGMOG00000003408	0.634704	5.83253e-05	0.0232984	ENSDARG00000067912	si:ch73-373m9.1	ENSG00000117643	MAN1C1
ENSGMOG00000013102	0.363056	5.69832e-05	0.0232984			ENSG00000198792	TMEM184B
ENSGMOG00000004388	-1.26236	6.17603e-05	0.023337	ENSDARG00000090337	pprc1	ENSG00000148840	PPRC1
ENSGMOG00000008065	0.679285	6.09397e-05	0.023337	ENSDARG00000058828	ccdc51	ENSG00000164051	CCDC51
ENSGMOG00000002700	2.53785	6.48845e-05	0.0238724	ENSDARG00000040553	tmem97	ENSG00000109084	TMEM97
ENSGMOG00000007617	1.17612	7.87415e-05	0.0272071	ENSDARG00000021086	znf367	ENSG00000165244	ZNF367
ENSGMOG00000009148	0.497125	7.80001e-05	0.0272071	ENSDARG00000008858	cyp7b1	ENSG00000172817	CYP7B1
ENSGMOG00000018649	-1.82112	7.97862e-05	0.0272071
ENSGMOG00000000433	1.00016	9.25998e-05	0.0301078			ENSG00000163006	CCDC138
ENSGMOG00000016016	0.767831	9.09311e-05	0.0301078	ENSDARG00000033285	gsto2	ENSG00000065621	GSTO2
ENSGMOG00000000979	0.26667	0.000100027	0.0310774	ENSDARG00000014634	mbtps1	ENSG00000140943	MBTPS1
ENSGMOG00000013159	0.589883	9.89236e-05	0.0310774	ENSDARG00000074226	zgc:158398
ENSGMOG00000008409	0.439665	0.000104934	0.0318932	ENSDARG00000099339	pacsin3	ENSG00000165912	PACSIN3
ENSGMOG00000011270	0.341639	0.000109202	0.0321984	ENSDARG00000063636	galnt11	ENSG00000178234	GALNT11
ENSGMOG00000017652	0.523498	0.000110544	0.0321984	ENSDARG00000053636	cracr2b	ENSG00000177685	CRACR2B
ENSGMOG00000006800	0.372484	0.000123813	0.035327	ENSDARG00000022763	hpcal1	ENSG00000115756	HPCAL1
ENSGMOG00000003428	0.309434	0.000130246	0.0364194	ENSDARG00000045516	itih2	ENSG00000151655	ITIH2
ENSGMOG00000000582	1.9028	0.000153832	0.0405906	ENSDARG00000030588	slc10a1	ENSG00000100652	SLC10A1
ENSGMOG00000002474	0.432763	0.000156759	0.0405906	ENSDARG00000008808	eml2	ENSG00000125746	EML2
ENSGMOG00000005067	0.487351	0.000156776	0.0405906	ENSDARG00000099113	UNC13B	ENSG00000198722	UNC13B
ENSGMOG00000012165	0.929562	0.000148455	0.0405906	ENSDARG00000104076	rnf126	ENSG00000070423	RNF126
ENSGMOG00000000077	2.65254	0.000163171	0.0410532	ENSDARG00000099079	aclya	ENSG00000131473	ACLY
ENSGMOG00000012879	0.478569	0.000167373	0.0410532	ENSDARG00000076004	ppp2r3b	ENSG00000167393	PPP2R3B
ENSGMOG00000017926	0.744048	0.00016601	0.0410532	ENSDARG00000021702	pdcd4a
ENSGMOG00000005124	0.617352	0.000175049	0.0418182
ENSGMOG00000009952	0.591406	0.000176473	0.0418182	ENSDARG00000057101	rnf180	ENSG00000164197	RNF180
ENSGMOG00000002444	0.55214	0.000197924	0.0453636	ENSDARG00000089705	CABZ01084566.2	ENSG00000161204	ABCF3
ENSGMOG00000017507	0.778052	0.000196615	0.0453636	ENSDARG00000026548	cyp2u1	ENSG00000155016	CYP2U1
ENSGMOG00000011652	2.47155	0.000202171	0.0455896			ENSG00000100075	SLC25A1
ENSGMOG00000000835	0.356045	0.000211617	0.0458057	ENSDARG00000062008	hs2st1b	ENSG00000267561	AC093155.3
ENSGMOG00000012388	0.452423	0.000212039	0.0458057	ENSDARG00000025076	marveld2a	ENSG00000152939	MARVELD2
ENSGMOG00000013830	0.458469	0.000212958	0.0458057			ENSG00000129071	MBD4
ENSGMOG00000008879	0.633758	0.000225606	0.0470776	ENSDARG00000057263	zgc:173729	ENSG00000170542	SERPINB9
ENSGMOG00000008971	0.995681	0.000222541	0.0470776	ENSDARG00000004406	spra	ENSG00000116096	SPR
ENSGMOG00000012010	0.309278	0.000231255	0.0475466	ENSDARG00000103428	ogdhb	ENSG00000105953	OGDH
ENSGMOG00000006324	0.963819	0.000237517	0.0477292
ENSGMOG00000007800	0.329543	0.000240352	0.0477292	ENSDARG00000018174	gnai2a	ENSG00000114353	GNAI2
ENSGMOG00000014335	0.444602	0.000242384	0.0477292	ENSDARG00000068650	fam214b	ENSG00000005238	FAM214B
ENSGMOG00000001890	0.725588	0.000319306	0.0485241	ENSDARG00000089162	afap1l1a	ENSG00000157510	AFAP1L1
ENSGMOG00000007243	2.48833	0.000268836	0.0485241	ENSDARG00000012468	aacs	ENSG00000081760	AACS
ENSGMOG00000008538	-1.12211	0.00028092	0.0485241	ENSDARG00000077839	DHX30	ENSG00000132153	DHX30
ENSGMOG00000008692	0.826153	0.000280714	0.0485241	ENSDARG00000027088	ptgdsb.1	ENSG00000214402	LCNL1
ENSGMOG00000009162	1.3209	0.000296982	0.0485241	ENSDARG00000004954	grna	ENSG00000030582	GRN
ENSGMOG00000009403	0.415165	0.000316168	0.0485241	ENSDARG00000103190	CABZ01067681.1	ENSG00000175166	PSMD2
ENSGMOG00000010067	1.10301	0.000287721	0.0485241	ENSDARG00000009961	rundc3b	ENSG00000105784	RUNDC3B
ENSGMOG00000010917	0.823839	0.00031049	0.0485241	ENSDARG00000103763	L3HYPDH	ENSG00000126790	L3HYPDH
ENSGMOG00000010919	-1.42479	0.000316267	0.0485241	ENSDARG00000044083	peli1b	ENSG00000197329	PELI1
ENSGMOG00000011494	0.582836	0.000261583	0.0485241	ENSDARG00000009218	mars2	ENSG00000247626	MARS2
ENSGMOG00000012247	0.351943	0.000309718	0.0485241	ENSDARG00000012627	cdc34b	ENSG00000099804	CDC34
ENSGMOG00000012292	0.545778	0.0003121	0.0485241	ENSDARG00000044488	pak1ip1	ENSG00000111845	PAK1IP1
ENSGMOG00000013524	0.296013	0.000288302	0.0485241	ENSDARG00000071551	xrcc6	ENSG00000196419	XRCC6
ENSGMOG00000013597	0.592956	0.000258166	0.0485241	ENSDARG00000007219	actn1	ENSG00000072110	ACTN1
ENSGMOG00000014274	-1.59312	0.00030921	0.0485241	ENSDARG00000052766	EVI5L	ENSG00000142459	EVI5L
ENSGMOG00000014820	0.843934	0.000267011	0.0485241
ENSGMOG00000017443	0.302003	0.000279977	0.0485241	ENSDARG00000032458	mark2b	ENSG00000072518	MARK2
ENSGMOG00000018939	0.770243	0.000264919	0.0485241	ENSDARG00000101145	lipeb	ENSG00000079435	LIPE
ENSGMOG00000019328	0.47223	0.000298968	0.0485241	ENSDARG00000087417	zdhhc5b	ENSG00000156599	ZDHHC5
ENSGMOG00000019631	0.627861	0.000301539	0.0485241	ENSDARG00000076848	LGALS3BP (1 of many)	ENSG00000108679	LGALS3BP
ENSGMOG00000020449	0.754099	0.000273183	0.0485241	ENSDARG00000105444	HIST2H2AB (1 of many)	ENSG00000184270	HIST2H2AB
ENSGMOG00000007456	0.400528	0.000326335	0.0486134	ENSDARG00000060383	mmaa	ENSG00000151611	MMAA
ENSGMOG00000016985	0.670074	0.000326848	0.0486134	ENSDARG00000052702	capn1a
ENSGMOG00000002977	1.68299	0.000350479	0.0510422	ENSDARG00000052942	aspg	ENSG00000166183	ASPG
ENSGMOG00000007857	0.484696	0.000346899	0.0510422	ENSDARG00000002790	ap2m1a
ENSGMOG00000006675	1.05037	0.000359353	0.0517949	ENSDARG00000018953	gclm	ENSG00000023909	GCLM
ENSGMOG00000016327	-1.79692	0.000373031	0.0532178	ENSDARG00000028396	fkbp5	ENSG00000096060	FKBP5
ENSGMOG00000003426	0.450945	0.000382584	0.0533795	ENSDARG00000017772	mdh1aa	ENSG00000014641	MDH1
ENSGMOG00000006133	0.609474	0.000385618	0.0533795	ENSDARG00000054220	ap4s1	ENSG00000100478	AP4S1
ENSGMOG00000017853	0.761273	0.000379601	0.0533795	ENSDARG00000035595	ficd	ENSG00000198855	FICD
ENSGMOG00000003598	1.02122	0.000421816	0.0541047	ENSDARG00000078533	poc1a	ENSG00000164087	POC1A
ENSGMOG00000007282	0.596709	0.000418373	0.0541047	ENSDARG00000030781	acads	ENSG00000122971	ACADS
ENSGMOG00000014262	0.810133	0.000412492	0.0541047	ENSDARG00000030750	gabrr3b	ENSG00000183185	GABRR3
ENSGMOG00000014596	0.739531	0.00041711	0.0541047	ENSDARG00000067805	ggcx	ENSG00000115486	GGCX
ENSGMOG00000015944	1.0407	0.000399796	0.0541047	ENSDARG00000032206	cthl	ENSG00000116761	CTH
ENSGMOG00000018302	0.90818	0.000415117	0.0541047	ENSDARG00000101762	fah	ENSG00000103876	FAH
ENSGMOG00000018618	0.523042	0.000418105	0.0541047	ENSDARG00000016307	mrpl46	ENSG00000259494	MRPL46
ENSGMOG00000018781	0.458306	0.000418774	0.0541047			ENSG00000168264	IRF2BP2
ENSGMOG00000003965	0.521555	0.000434477	0.0542359	ENSDARG00000046053	slc27a6	ENSG00000113396	SLC27A6
ENSGMOG00000010028	1.40371	0.000433337	0.0542359	ENSDARG00000002745	tdh
ENSGMOG00000016926	0.52879	0.000427444	0.0542359	ENSDARG00000032849	ndrg1a	ENSG00000104419	NDRG1
ENSGMOG00000012772	0.424744	0.000443142	0.054828	ENSDARG00000039724	CABZ01007893.1	ENSG00000091039	OSBPL8
ENSGMOG00000004190	1.3806	0.000455427	0.0548908	ENSDARG00000005704	eps8l3b	ENSG00000198758	EPS8L3
ENSGMOG00000004823	0.713286	0.000451806	0.0548908	ENSDARG00000100374	txnrd1	ENSG00000197763	TXNRD3
ENSGMOG00000011621	0.24759	0.000449986	0.0548908	ENSDARG00000040910	ildr1b	ENSG00000145103	ILDR1
ENSGMOG00000015420	0.516654	0.000468003	0.0559243	ENSDARG00000051920	nsmaf	ENSG00000035681	NSMAF
ENSGMOG00000010176	0.612886	0.000475087	0.0562898	ENSDARG00000016415	dhtkd1	ENSG00000181192	DHTKD1
ENSGMOG00000015480	0.402972	0.000505679	0.0594109	ENSDARG00000096428	si:dkey-217d24.6	ENSG00000011451	WIZ
ENSGMOG00000009080	0.699204	0.000534354	0.0622567	ENSDARG00000098507	lyar	ENSG00000145220	LYAR
ENSGMOG00000001261	-1.18694	0.000626713	0.0630604	ENSDARG00000040984	hspa13	ENSG00000155304	HSPA13
ENSGMOG00000002701	0.950285	0.000650375	0.0630604	ENSDARG00000007430	prdm12b	ENSG00000130711	PRDM12
ENSGMOG00000002797	0.462387	0.00055879	0.0630604	ENSDARG00000008310	ip6k2a	ENSG00000068745	IP6K2
ENSGMOG00000002862	0.948357	0.000617502	0.0630604	ENSDARG00000062696	dgkg	ENSG00000058866	DGKG
ENSGMOG00000004611	0.47679	0.000614969	0.0630604	ENSDARG00000086481	mogat3a	ENSG00000124003	MOGAT1
ENSGMOG00000004982	0.382182	0.000602501	0.0630604	ENSDARG00000044153	ppp1cb	ENSG00000213639	PPP1CB
ENSGMOG00000005697	2.34968	0.000654013	0.0630604	ENSDARG00000087657	fasn	ENSG00000169710	FASN
ENSGMOG00000006796	1.24165	0.000649945	0.0630604	ENSDARG00000046098	ebp	ENSG00000147155	EBP
ENSGMOG00000007205	0.952465	0.000554802	0.0630604	ENSDARG00000013430	bhmt	ENSG00000145692	BHMT
ENSGMOG00000008914	0.987376	0.000617558	0.0630604	ENSDARG00000055760	srm	ENSG00000116649	SRM
ENSGMOG00000010060	0.297026	0.000647018	0.0630604	ENSDARG00000053990	hmgb2b
ENSGMOG00000011691	0.297479	0.000633432	0.0630604	ENSDARG00000018956	tmem39b	ENSG00000121775	TMEM39B
ENSGMOG00000011991	1.22787	0.000582695	0.0630604
ENSGMOG00000012027	0.535086	0.000644871	0.0630604	ENSDARG00000038585	eif4e2	ENSG00000135930	EIF4E2
ENSGMOG00000012066	0.361159	0.000648993	0.0630604	ENSDARG00000017311	gpsm2	ENSG00000121957	GPSM2
ENSGMOG00000012326	0.495908	0.00062537	0.0630604	ENSDARG00000094380	zzef1	ENSG00000074755	ZZEF1
ENSGMOG00000012513	-1.59518	0.000607448	0.0630604	ENSDARG00000067848	nmrk2	ENSG00000077009	NMRK2
ENSGMOG00000012634	0.760727	0.000651719	0.0630604	ENSDARG00000061274	lss	ENSG00000160285	LSS
ENSGMOG00000013226	0.250814	0.000594089	0.0630604	ENSDARG00000104437	aip	ENSG00000110711	AIP
ENSGMOG00000014222	0.354573	0.000637528	0.0630604	ENSDARG00000045911	tulp4a	ENSG00000130338	TULP4
ENSGMOG00000014562	0.390981	0.000556795	0.0630604	ENSDARG00000027750	dpp7	ENSG00000176978	DPP7
ENSGMOG00000017363	0.637981	0.000649087	0.0630604	ENSDARG00000030765	hadh	ENSG00000138796	HADH
ENSGMOG00000018049	0.261396	0.000578172	0.0630604	ENSDARG00000055647	ftr82
ENSGMOG00000018415	0.468966	0.000561671	0.0630604			ENSG00000104324	CPQ
ENSGMOG00000018980	0.574012	0.000640444	0.0630604	ENSDARG00000036065	mgat1b	ENSG00000131446	MGAT1
ENSGMOG00000007888	0.766836	0.000661656	0.0632014			ENSG00000109625	CPZ
ENSGMOG00000017885	0.837691	0.000664517	0.0632014	ENSDARG00000019976	idi1	ENSG00000067064	IDI1
ENSGMOG00000001661	0.858362	0.000669465	0.0632418	ENSDARG00000080006	tmem41b	ENSG00000166471	TMEM41B
ENSGMOG00000003751	0.904827	0.000675669	0.0633995	ENSDARG00000090914	si:ch211-117k10.3
ENSGMOG00000008061	0.810155	0.00069964	0.0650807	ENSDARG00000001057	bysl	ENSG00000112578	BYSL
ENSGMOG00000012077	0.329714	0.000707551	0.0650807	ENSDARG00000074041	abca5	ENSG00000154265	ABCA5
ENSGMOG00000014508	0.2131	0.00070737	0.0650807	ENSDARG00000058444	snx6	ENSG00000129515	SNX6
ENSGMOG00000000695	0.696014	0.000722461	0.0651094	ENSDARG00000026403	hephl1b	ENSG00000181333	HEPHL1
ENSGMOG00000002073	0.424642	0.000725181	0.0651094	ENSDARG00000062089	uggt2	ENSG00000102595	UGGT2
ENSGMOG00000012886	0.405519	0.000715098	0.0651094	ENSDARG00000069122	si:ch211-216l23.2
ENSGMOG00000013760	0.568119	0.000726491	0.0651094	ENSDARG00000052279	osgn1	ENSG00000140961	OSGIN1
ENSGMOG00000000274	0.536058	0.000742397	0.0661112	ENSDARG00000071240	aars2	ENSG00000124608	AARS2
ENSGMOG00000021951	0.603801	0.000754914	0.0668003
ENSGMOG00000001046	0.320805	0.00077538	0.0673329	ENSDARG00000100660	si:ch73-252i11.1
ENSGMOG00000008821	0.861407	0.000769415	0.0673329	ENSDARG00000061915	git2a	ENSG00000139436	GIT2
ENSGMOG00000013088	0.335116	0.000773076	0.0673329
ENSGMOG00000007740	0.464662	0.000782711	0.0675499	ENSDARG00000070394	uroc1	ENSG00000159650	UROC1
ENSGMOG00000000341	0.28245	0.000787995	0.0675887	ENSDARG00000100420	tpcn2	ENSG00000162341	TPCN2
ENSGMOG00000008483	1.08026	0.000800291	0.0679974	ENSDARG00000024771	slc24a5	ENSG00000188467	SLC24A5
ENSGMOG00000019260	0.411409	0.000802487	0.0679974	ENSDARG00000033647	smarcb1a	ENSG00000099956	SMARCB1
ENSGMOG00000015661	0.285838	0.000808407	0.0680864	ENSDARG00000034616	mlf2	ENSG00000089693	MLF2
ENSGMOG00000012565	-1.28553	0.000840397	0.0703568	ENSDARG00000067613	dnajc25	ENSG00000244115	DNAJC25-GNG10
ENSGMOG00000007216	0.416925	0.000852384	0.0709356	ENSDARG00000074667	akt1s1	ENSG00000204673	AKT1S1
ENSGMOG00000000826	0.26485	0.00087649	0.0712569	ENSDARG00000097746	si:rp71-77l1.1
ENSGMOG00000003024	0.302574	0.000877688	0.0712569	ENSDARG00000013079	tubgcp2	ENSG00000130640	TUBGCP2
ENSGMOG00000007931	0.376173	0.000866482	0.0712569	ENSDARG00000027016	gbf1	ENSG00000107862	GBF1
ENSGMOG00000008892	0.438658	0.000866691	0.0712569
ENSGMOG00000010686	0.6654	0.000881728	0.0712569	ENSDARG00000025904	tecrb	ENSG00000099797	TECR
ENSGMOG00000021002	0.561415	0.000909108	0.0730474
ENSGMOG00000016416	0.598198	0.00091527	0.0731222	ENSDARG00000053973	fetub	ENSG00000090512	FETUB
ENSGMOG00000016383	-1.0045	0.000950035	0.0747468			ENSG00000132432	SEC61G
ENSGMOG00000018347	0.803334	0.000951644	0.0747468	ENSDARG00000070986	sergef	ENSG00000129158	SERGEF
ENSGMOG00000020532	0.900308	0.000949838	0.0747468	ENSDARG00000071555	zgc:153675
ENSGMOG00000006278	0.864269	0.000964971	0.0752866	ENSDARG00000058102	sardh	ENSG00000123453	SARDH
ENSGMOG00000006641	0.85162	0.000972193	0.0752866
ENSGMOG00000007694	0.764839	0.000974671	0.0752866	ENSDARG00000054319	oxct1b	ENSG00000083720	OXCT1
ENSGMOG00000012570	1.75475	0.000982322	0.0754606			ENSG00000099194	SCD
ENSGMOG00000008973	0.274531	0.000991418	0.0757433	ENSDARG00000075721	zdhhc6	ENSG00000023041	ZDHHC6
ENSGMOG00000006709	0.580893	0.00100471	0.0759467	ENSDARG00000017386	sobpb	ENSG00000112320	SOBP
ENSGMOG00000007433	-1.00874	0.00101581	0.0759467	ENSDARG00000028082	mapkapk5	ENSG00000089022	MAPKAPK5
ENSGMOG00000012891	0.971712	0.00100627	0.0759467	ENSDARG00000003931	cndp2	ENSG00000133313	CNDP2
ENSGMOG00000017747	0.383526	0.00101451	0.0759467	ENSDARG00000037002	zgc:152968
ENSGMOG00000005578	0.405805	0.00103552	0.0770085	ENSDARG00000009217	tom1l2
ENSGMOG00000012969	0.398315	0.00104855	0.0772475	ENSDARG00000062757	zgc:158403
ENSGMOG00000013840	0.704039	0.00104978	0.0772475	ENSDARG00000018351	hpda
ENSGMOG00000002179	0.595838	0.00105918	0.0775308	ENSDARG00000076848	LGALS3BP (1 of many)	ENSG00000108679	LGALS3BP
ENSGMOG00000011249	0.515921	0.00106896	0.0778394	ENSDARG00000010181	asap2a	ENSG00000151693	ASAP2
ENSGMOG00000014944	0.842244	0.00109394	0.0792456	ENSDARG00000057830	dnmt3bb.2
ENSGMOG00000000993	0.225998	0.00111799	0.0799206	ENSDARG00000045519	sfmbt2	ENSG00000198879	SFMBT2
ENSGMOG00000002100	0.972748	0.0011275	0.0799206	ENSDARG00000034080	plcd1b	ENSG00000187091	PLCD1
ENSGMOG00000005221	0.583872	0.00112473	0.0799206			ENSG00000164037	SLC9B1
ENSGMOG00000005586	0.559373	0.00113184	0.0799206	ENSDARG00000039486	bag3	ENSG00000151929	BAG3
ENSGMOG00000013254	0.522243	0.00110909	0.0799206	ENSDARG00000101561	dbt	ENSG00000137992	DBT
ENSGMOG00000006572	0.660914	0.00114204	0.0800422	ENSDARG00000075624	bend5	ENSG00000162373	BEND5
ENSGMOG00000015973	0.395165	0.00114501	0.0800422			ENSG00000100647	SUSD6
ENSGMOG00000017502	0.483253	0.00115598	0.0804069			ENSG00000092439	TRPM7
ENSGMOG00000002404	0.567313	0.00116983	0.0805684	ENSDARG00000056307	znf706	ENSG00000120963	ZNF706
ENSGMOG00000018604	0.370673	0.00116926	0.0805684	ENSDARG00000063194	lin54	ENSG00000189308	LIN54
ENSGMOG00000005265	0.862777	0.00118126	0.0809571			ENSG00000028277	POU2F2
ENSGMOG00000005784	0.654064	0.00118995	0.0811544	ENSDARG00000011410	aadat	ENSG00000109576	AADAT
ENSGMOG00000000138	0.43635	0.00122222	0.0828689	ENSDARG00000104665	kirrel3l
ENSGMOG00000002414	0.636207	0.00124204	0.0828689	ENSDARG00000019360	sec23b	ENSG00000101310	SEC23B
ENSGMOG00000006655	0.706267	0.00125658	0.0828689	ENSDARG00000101074	glud1b
ENSGMOG00000007928	0.309301	0.00125169	0.0828689	ENSDARG00000087897	h2afy2	ENSG00000099284	H2AFY2
ENSGMOG00000014153	0.646675	0.0012398	0.0828689			ENSG00000164983	TMEM65
ENSGMOG00000017081	0.55323	0.00124672	0.0828689	ENSDARG00000104710	psip1a	ENSG00000164985	PSIP1
ENSGMOG00000017194	0.515476	0.00122725	0.0828689	ENSDARG00000024693	lysmd3	ENSG00000176018	LYSMD3
ENSGMOG00000013346	0.435975	0.00126511	0.0830402	ENSDARG00000058322	enc3
ENSGMOG00000001402	-1.05882	0.00128536	0.0835845
ENSGMOG00000018684	0.890367	0.00128384	0.0835845	ENSDARG00000008022	kif18a	ENSG00000121621	KIF18A
ENSGMOG00000008473	-1.70471	0.00129572	0.083868	ENSDARG00000069375	zgc:162608
ENSGMOG00000002263	0.900835	0.00136001	0.0853673	ENSDARG00000043301	gtf3c6	ENSG00000155115	GTF3C6
ENSGMOG00000003866	0.338182	0.0013405	0.0853673	ENSDARG00000017886	zbtb11	ENSG00000066422	ZBTB11
ENSGMOG00000004752	0.823191	0.00136501	0.0853673	ENSDARG00000075274	CABZ01090021.1	ENSG00000197905	TEAD4
ENSGMOG00000007058	-1.07368	0.00135483	0.0853673			ENSG00000169756	LIMS1
ENSGMOG00000008630	0.261641	0.00135057	0.0853673			ENSG00000227345	PARG
ENSGMOG00000011671	1.22377	0.00133082	0.0853673	ENSDARG00000027572	as3mt	ENSG00000214435	AS3MT
ENSGMOG00000012187	0.276479	0.00137559	0.0853673	ENSDARG00000090309	ubxn1	ENSG00000162191	UBXN1
ENSGMOG00000015577	0.620828	0.00137994	0.0853673	ENSDARG00000031435	zgc:56493	ENSG00000204193	TXNDC8
ENSGMOG00000016145	1.71223	0.00133157	0.0853673	ENSDARG00000062973	ttll7	ENSG00000137941	TTLL7
ENSGMOG00000018469	0.730977	0.00137727	0.0853673
ENSGMOG00000008130	1.17687	0.00141276	0.0860651	ENSDARG00000044807	dck	ENSG00000156136	DCK
ENSGMOG00000013676	0.402366	0.00140607	0.0860651
ENSGMOG00000017793	0.390286	0.00140068	0.0860651			ENSG00000115295	CLIP4
ENSGMOG00000018890	0.366922	0.00141585	0.0860651	ENSDARG00000079967	prkd3	ENSG00000115825	PRKD3
ENSGMOG00000007522	0.349341	0.00145211	0.0867608	ENSDARG00000090980	apof	ENSG00000175336	APOF
ENSGMOG00000015621	0.339871	0.00143887	0.0867608	ENSDARG00000075017	myzap	ENSG00000263155	MYZAP
ENSGMOG00000016148	0.552804	0.00145153	0.0867608	ENSDARG00000041991	rrp9	ENSG00000114767	RRP9
ENSGMOG00000018911	0.820006	0.00144192	0.0867608	ENSDARG00000060113	znf395a	ENSG00000186918	ZNF395
ENSGMOG00000011585	0.293971	0.00147878	0.0872358	ENSDARG00000003695	vdac3	ENSG00000078668	VDAC3
ENSGMOG00000018614	0.735777	0.00147734	0.0872358	ENSDARG00000068366	si:dkey-154p10.3
ENSGMOG00000020084	0.436136	0.0014676	0.0872358	ENSDARG00000009881	ier5	ENSG00000162783	IER5
ENSGMOG00000002248	0.422699	0.00152461	0.0886577	ENSDARG00000070670	crip2
ENSGMOG00000002377	0.314422	0.00152582	0.0886577	ENSDARG00000037655	pls3	ENSG00000102024	PLS3
ENSGMOG00000008017	0.882659	0.00154094	0.0886577	ENSDARG00000061621	them4	ENSG00000196407	THEM5
ENSGMOG00000013069	-1.0104	0.00152119	0.0886577	ENSDARG00000063079	ago3b	ENSG00000126070	AGO3
ENSGMOG00000014852	0.816855	0.00153367	0.0886577	ENSDARG00000025011	synj1	ENSG00000159082	SYNJ1
ENSGMOG00000016914	0.730081	0.00154018	0.0886577			ENSG00000196083	IL1RAP
ENSGMOG00000004945	0.440057	0.00154941	0.0887754	ENSDARG00000076246	prune	ENSG00000143363	PRUNE1
ENSGMOG00000019321	0.673158	0.00155568	0.0887754	ENSDARG00000055036	itih3a	ENSG00000162267	ITIH3
ENSGMOG00000012341	0.703211	0.00156307	0.0888346	ENSDARG00000009113	pigc	ENSG00000135845	PIGC
ENSGMOG00000005773	0.534291	0.00158277	0.0892064	ENSDARG00000026835	slc25a32b	ENSG00000164933	SLC25A32
ENSGMOG00000010763	0.833304	0.00159023	0.0892064	ENSDARG00000005154	aspa	ENSG00000108381	ASPA
ENSGMOG00000011289	0.478216	0.00159514	0.0892064	ENSDARG00000019541	gpt2l	ENSG00000167701	GPT
ENSGMOG00000017369	0.408016	0.00157717	0.0892064	ENSDARG00000055996	rps8a	ENSG00000142937	RPS8
ENSGMOG00000006661	0.743614	0.00161427	0.0895602	ENSDARG00000077745	si:ch73-380l3.2
ENSGMOG00000012307	0.39624	0.00161334	0.0895602	ENSDARG00000008852	elp4	ENSG00000109911	ELP4
ENSGMOG00000009021	0.675487	0.00163357	0.089917	ENSDARG00000042887	CABZ01067153.1	ENSG00000105576	TNPO2
ENSGMOG00000011014	0.651086	0.00162952	0.089917	ENSDARG00000060992	rpusd2	ENSG00000166133	RPUSD2
ENSGMOG00000007920	-1.24995	0.00165151	0.0905387	ENSDARG00000087352	dnah2	ENSG00000183914	DNAH2
ENSGMOG00000018332	0.634314	0.00166411	0.0905387	ENSDARG00000098831	gcdhb	ENSG00000105607	GCDH
ENSGMOG00000019418	0.522234	0.00166429	0.0905387			ENSG00000126070	AGO3
ENSGMOG00000002042	-1.07626	0.00168071	0.090601	ENSDARG00000041110	dnajc3a	ENSG00000102580	DNAJC3
ENSGMOG00000002437	-2.224	0.00169803	0.090601	ENSDARG00000103846	hspa5	ENSG00000044574	HSPA5
ENSGMOG00000003431	0.596713	0.00167981	0.090601	ENSDARG00000022232	ppan	ENSG00000243207	PPAN-P2RY11
ENSGMOG00000006009	0.95731	0.00170432	0.090601	ENSDARG00000044512	ca4c
ENSGMOG00000011638	1.03735	0.00168988	0.090601	ENSDARG00000057429	arg1	ENSG00000118520	ARG1
ENSGMOG00000015985	0.70564	0.00169513	0.090601	ENSDARG00000019707	spout1	ENSG00000198917	SPOUT1
ENSGMOG00000001837	1.31198	0.00174456	0.0911064	ENSDARG00000016044	gins4	ENSG00000147536	GINS4
ENSGMOG00000005130	0.724218	0.00174641	0.0911064	ENSDARG00000024717	selenbp1	ENSG00000143416	SELENBP1
ENSGMOG00000012230	0.346494	0.00172941	0.0911064	ENSDARG00000043658	cxadr	ENSG00000154639	CXADR
ENSGMOG00000012427	0.940721	0.00173358	0.0911064	ENSDARG00000026454	mis12	ENSG00000167842	MIS12
ENSGMOG00000013220	0.541006	0.00172967	0.0911064	ENSDARG00000017126	ilvbl	ENSG00000105135	ILVBL
ENSGMOG00000000975	0.820902	0.00175521	0.0912251	ENSDARG00000011661	twf1b	ENSG00000151239	TWF1
ENSGMOG00000011682	1.0673	0.00176713	0.0915044
ENSGMOG00000003315	0.513482	0.00179035	0.0920255	ENSDARG00000098453	pank4	ENSG00000157881	PANK4
ENSGMOG00000005975	0.260045	0.00178499	0.0920255	ENSDARG00000098820	ftr67
ENSGMOG00000000482	0.766588	0.00181723	0.092388	ENSDARG00000031817	trim2a	ENSG00000109654	TRIM2
ENSGMOG00000003240	0.60204	0.00181072	0.092388	ENSDARG00000075564	fam13a	ENSG00000138640	FAM13A
ENSGMOG00000017215	0.715608	0.00180655	0.092388	ENSDARG00000094176	cdkn2d	ENSG00000129355	CDKN2D
ENSGMOG00000018892	0.816286	0.0018488	0.0936523	ENSDARG00000042877	heca	ENSG00000112406	HECA
ENSGMOG00000005030	0.860581	0.00189751	0.0948904	ENSDARG00000052565	cenpi	ENSG00000102384	CENPI
ENSGMOG00000008975	0.818235	0.00190142	0.0948904	ENSDARG00000012450	vmp1	ENSG00000062716	VMP1
ENSGMOG00000010219	0.912147	0.00190186	0.0948904	ENSDARG00000007663	amph	ENSG00000078053	AMPH
ENSGMOG00000012721	0.409392	0.00189764	0.0948904	ENSDARG00000041332	tmem33	ENSG00000109133	TMEM33
ENSGMOG00000017407	0.518475	0.00190717	0.0948904	ENSDARG00000007693	nfkbiab	ENSG00000100906	NFKBIA
