# Supplementary material for: Effects of Agricultural Pesticides in Aquafeeds on Wild Fish Feeding on Leftover Pellets Near Fish Farms
Source: Front Genet. 2019 Sep 26;10:794. doi: 10.3389/fgene.2019.00794 (PMC6775492; doi:10.3389/fgene.2019.00794)
Supplement: Supplementary File 2 — List of gene sets from GSEA analysis. [file Table_2.xlsx]

## Sheet: Low
Geneset	SIZE	ENRICHMENT SCORE	NORMALIZED ENRICHMENT SCORE	NOM p-val	FDR q-val	FWER p-val	RANK AT MAX
REACTOME_CHOLESTEROL_BIOSYNTHESIS	19	0.7959225	1.7370994	0.0	0.04972341	0.05	931
GO_PSEUDOURIDINE_SYNTHESIS	15	0.7333734	1.5856221	0.0020181634	0.15042439	0.837	832
GO_BRANCHED_CHAIN_AMINO_ACID_METABOLIC_PROCESS	21	0.73418224	1.6204526	0.0020120724	0.15067323	0.602	1057
GO_NEGATIVE_REGULATION_OF_STAT_CASCADE	23	0.7236221	1.6380719	0.0	0.1568886	0.471	151
GO_BRANCHING_INVOLVED_IN_URETERIC_BUD_MORPHOGENESIS	25	0.7018113	1.5685612	0.002	0.15794487	0.929	322
GO_RESPONSE_TO_NICOTINE	16	0.72661406	1.5711552	0.003030303	0.1611816	0.916	824
GO_LIPID_OXIDATION	58	0.66523504	1.5858592	0.0	0.16364722	0.836	2054
GO_FATTY_ACID_BETA_OXIDATION_USING_ACYL_COA_DEHYDROGENASE	15	0.75935185	1.6236238	0.0	0.16907257	0.577	2054
GO_HORMONE_BIOSYNTHETIC_PROCESS	21	0.7076148	1.5717143	0.0	0.17091891	0.913	1018
GO_FATTY_ACID_CATABOLIC_PROCESS	60	0.6654935	1.5749595	0.0	0.17282048	0.902	1826
REACTOME_PEROXISOMAL_LIPID_METABOLISM	16	0.74016887	1.5998687	0.0020222447	0.1731746	0.741	702
GO_POSITIVE_REGULATION_OF_LIPID_TRANSPORT	24	0.70102197	1.5864683	0.0	0.17822178	0.834	782
KEGG_STEROID_BIOSYNTHESIS	15	0.7674478	1.644383	0.0	0.17835175	0.417	931
REACTOME_BILE_ACID_AND_BILE_SALT_METABOLISM	15	0.7550648	1.6038677	0.0010131713	0.17986988	0.714	488
GO_MESONEPHRIC_TUBULE_MORPHOGENESIS	30	0.7019629	1.5886867	0.0	0.19062057	0.821	322
KEGG_VALINE_LEUCINE_AND_ISOLEUCINE_DEGRADATION	38	0.6669983	1.5466504	0.0	0.22283643	0.98	1314
GO_REGULATION_OF_STEROL_TRANSPORT	22	0.7004133	1.5411421	0.003009027	0.23178327	0.985	899
GO_FATTY_ACID_BETA_OXIDATION	43	0.6997344	1.6454724	0.0	0.26056337	0.409	1826
GO_STEROL_BIOSYNTHETIC_PROCESS	34	0.6659308	1.5297285	0.0	0.26653484	0.996	1632
GO_STEROID_BIOSYNTHETIC_PROCESS	69	0.6333186	1.5208658	0.0	0.29468077	0.998	1632

## Sheet: Medium
Geneset	SIZE	ENRICHMENT SCORE	NORMALIZED ENRICHMENT SCORE	NOM p-val	FDR q-val	FWER p-val	RANK AT MAX
REACTOME_PEPTIDE_CHAIN_ELONGATION	70	0.8195385	1.9468032	0.0	0.0	0.0	1516
KEGG_RIBOSOME	73	0.81334805	1.9236438	0.0	0.0	0.0	1516
REACTOME_NONSENSE_MEDIATED_DECAY_ENHANCED_BY_THE_EXON_JUNCTION_COMPLEX	86	0.7925646	1.8958328	0.0	0.0	0.0	1718
REACTOME_INFLUENZA_VIRAL_RNA_TRANSCRIPTION_AND_REPLICATION	86	0.7862455	1.8795086	0.0	0.0	0.0	1516
REACTOME_3_UTR_MEDIATED_TRANSLATIONAL_REGULATION	89	0.78569806	1.8773558	0.0	0.0	0.0	1516
GO_NUCLEAR_TRANSCRIBED_MRNA_CATABOLIC_PROCESS_NONSENSE_MEDIATED_DECAY	97	0.7797854	1.873694	0.0	0.0	0.0	1718
GO_PROTEIN_TARGETING_TO_MEMBRANE	129	0.7072438	1.7189738	0.0	0.0022325714	0.037	1774
REACTOME_CHOLESTEROL_BIOSYNTHESIS	19	0.7995817	1.7164923	0.0	0.002275035	0.04	1076
GO_RIBOSOMAL_LARGE_SUBUNIT_BIOGENESIS	40	0.73647654	1.7000726	0.0	0.0037851378	0.068	2419
GO_STEROL_BIOSYNTHETIC_PROCESS	34	0.7379245	1.6826291	0.0	0.006442515	0.122	756
GO_AMINE_CATABOLIC_PROCESS	18	0.7727632	1.676921	0.0	0.0067192754	0.137	897
GO_RIBOSOMAL_LARGE_SUBUNIT_ASSEMBLY	18	0.77681345	1.6770604	0.0	0.007039241	0.137	1586
GO_CYTOPLASMIC_TRANSLATION	36	0.716414	1.633806	0.0	0.018021883	0.339	1478
GO_RIBOSOME_ASSEMBLY	40	0.7048323	1.6217594	0.0	0.021807296	0.4	2368
GO_GLUTAMINE_FAMILY_AMINO_ACID_CATABOLIC_PROCESS	17	0.75544506	1.6092396	0.0	0.027006863	0.485	1857
GO_ASPARTATE_FAMILY_AMINO_ACID_CATABOLIC_PROCESS	16	0.7511999	1.6023443	0.0	0.030039629	0.529	653
GO_VIRAL_LIFE_CYCLE	210	0.64148635	1.5866283	0.0	0.040173013	0.654	1516
GO_RRNA_METABOLIC_PROCESS	206	0.64104086	1.5721585	0.0	0.05232928	0.749	2360
GO_RIBOSOME_BIOGENESIS	248	0.6309237	1.5670656	0.0	0.055070728	0.782	2368
HALLMARK_CHOLESTEROL_HOMEOSTASIS	55	0.6684291	1.5626655	0.0	0.057895612	0.812	1448
KEGG_METABOLISM_OF_XENOBIOTICS_BY_CYTOCHROME_P450	17	0.7160242	1.5553256	0.0010090817	0.062204953	0.849	1924
KEGG_GLYCINE_SERINE_AND_THREONINE_METABOLISM	27	0.6924396	1.5562335	0.0	0.06314838	0.843	827
GO_MATURATION_OF_SSU_RRNA_FROM_TRICISTRONIC_RRNA_TRANSCRIPT_SSU_RRNA_5_8S_RRNA_LSU_RRNA_	28	0.6923744	1.5449256	0.0	0.074908145	0.911	2300
REACTOME_BILE_ACID_AND_BILE_SALT_METABOLISM	15	0.7230458	1.5346589	0.008097166	0.08367398	0.944	1537
REACTOME_METABOLISM_OF_MRNA	177	0.62522507	1.537184	0.0	0.08448365	0.938	2332
GO_FORMATION_OF_TRANSLATION_PREINITIATION_COMPLEX	19	0.70688623	1.5351806	0.0	0.085065745	0.942	1520
GO_REGULATION_OF_HEART_RATE	40	0.6695505	1.5315615	0.0	0.08629864	0.957	1356
KEGG_DRUG_METABOLISM_CYTOCHROME_P450	18	0.703965	1.5265337	0.0020100502	0.08968363	0.968	1802
GO_POSITIVE_REGULATION_OF_CARTILAGE_DEVELOPMENT	21	0.6900733	1.5271748	0.001004016	0.090913445	0.967	1546
GO_REGULATION_OF_PLASMA_LIPOPROTEIN_PARTICLE_LEVELS	32	0.67829496	1.5176115	0.0	0.09759196	0.98	1150
GO_MATURATION_OF_SSU_RRNA	34	0.66375464	1.5189812	0.0	0.09787756	0.978	2300
GO_STEROID_BIOSYNTHETIC_PROCESS	69	0.64706606	1.5190527	0.0	0.1001747	0.978	1248
GO_STEROL_METABOLIC_PROCESS	85	0.6345126	1.5119842	0.0	0.10271276	0.988	1258
GO_RIBOSOMAL_SMALL_SUBUNIT_BIOGENESIS	45	0.6533821	1.5131078	0.0	0.10317369	0.987	2300
GO_ALCOHOL_CATABOLIC_PROCESS	41	0.65334064	1.5096258	0.002	0.105069175	0.99	1397
KEGG_TYROSINE_METABOLISM	19	0.69023305	1.5029235	0.0020100502	0.10821236	0.992	1762
REACTOME_PHASE_II_CONJUGATION	27	0.68327975	1.5036792	0.001	0.109114274	0.992	1050
KEGG_PROPANOATE_METABOLISM	24	0.6738725	1.5043954	0.003006012	0.10994828	0.992	1840
GO_ESTABLISHMENT_OF_PROTEIN_LOCALIZATION_TO_MEMBRANE	208	0.6087696	1.5050657	0.0	0.11105745	0.992	1718
GO_REGULATION_OF_ORGAN_FORMATION	15	0.6974894	1.4986993	0.0091743115	0.11327913	0.996	1793
GO_FATTY_ACYL_COA_METABOLIC_PROCESS	34	0.66135126	1.4970803	0.002	0.114230685	0.996	2107
GO_RNA_CATABOLIC_PROCESS	175	0.6050398	1.4902323	0.0	0.12592119	0.998	1977
GO_AROMATIC_AMINO_ACID_FAMILY_CATABOLIC_PROCESS	17	0.6949462	1.4876018	0.006018054	0.12693565	0.999	1494
GO_RIBONUCLEOPROTEIN_COMPLEX_BIOGENESIS	352	0.593404	1.4864134	0.0	0.12709716	0.999	2481
KEGG_LYSINE_DEGRADATION	31	0.6524579	1.4848465	0.001002004	0.12793088	0.999	999
GO_AROMATIC_AMINO_ACID_FAMILY_METABOLIC_PROCESS	22	0.6882609	1.4878838	0.004012036	0.12887837	0.999	1494
GO_THIOESTER_BIOSYNTHETIC_PROCESS	36	0.6449643	1.46675	0.003003003	0.16954413	0.999	2107
GO_STEROID_METABOLIC_PROCESS	130	0.6009723	1.4633161	0.0	0.17331019	1.0	1448
GO_ORGANIC_HYDROXY_COMPOUND_CATABOLIC_PROCESS	46	0.6304095	1.4643604	0.0	0.17387071	1.0	1397
REACTOME_METABOLISM_OF_RNA	215	0.5906626	1.4557005	0.0	0.18372455	1.0	2466
GO_REGULATION_OF_SODIUM_ION_TRANSMEMBRANE_TRANSPORT	30	0.6422423	1.4559647	0.002	0.18578582	1.0	1502
GO_REGULATION_OF_CHOLESTEROL_METABOLIC_PROCESS	19	0.66757494	1.4562844	0.012060301	0.18789825	1.0	1683
GO_GLUTAMATE_METABOLIC_PROCESS	23	0.6548256	1.4531974	0.011011011	0.18821976	1.0	2054
KEGG_STEROID_HORMONE_BIOSYNTHESIS	15	0.68429166	1.4518809	0.016177958	0.18927307	1.0	1811
GO_THIOESTER_METABOLIC_PROCESS	59	0.61811626	1.4569012	0.001	0.18936491	1.0	1840
GO_POSITIVE_REGULATION_OF_LYASE_ACTIVITY	29	0.6455594	1.4426191	0.004	0.20866796	1.0	2656
REACTOME_RORA_ACTIVATES_CIRCADIAN_EXPRESSION	20	0.66630036	1.4433532	0.010050251	0.20962095	1.0	1589
GO_DIGESTION	47	0.6206276	1.4435545	0.002	0.21205555	1.0	1601
GO_ALPHA_AMINO_ACID_CATABOLIC_PROCESS	77	0.60466754	1.4349742	0.0	0.23198771	1.0	2085
GO_NCRNA_PROCESSING	306	0.5753887	1.433918	0.0	0.23234047	1.0	2360
GO_PROTEIN_LIPID_COMPLEX_SUBUNIT_ORGANIZATION	25	0.6425659	1.4297346	0.00502008	0.24428885	1.0	1150
GO_GLUTAMINE_FAMILY_AMINO_ACID_METABOLIC_PROCESS	47	0.6153593	1.4281893	0.002	0.24724898	1.0	2054
GO_REGULATION_OF_EXTRACELLULAR_MATRIX_ORGANIZATION	21	0.6493695	1.4236068	0.016	0.25676233	1.0	1261
KEGG_BETA_ALANINE_METABOLISM	15	0.67301023	1.4242332	0.021384928	0.25794026	1.0	1814
KEGG_VALINE_LEUCINE_AND_ISOLEUCINE_DEGRADATION	38	0.6226212	1.4214593	0.003	0.2584291	1.0	2240
GO_POSITIVE_REGULATION_OF_INFLAMMATORY_RESPONSE	37	0.62507933	1.4201659	0.003	0.2597297	1.0	1546
GO_CYTOSKELETON_DEPENDENT_CYTOKINESIS	33	0.6256606	1.4174721	0.005	0.26006484	1.0	1792
GO_GLUTATHIONE_METABOLIC_PROCESS	36	0.6249196	1.4192014	0.005	0.26029235	1.0	1802
GO_SOMATIC_STEM_CELL_DIVISION	17	0.6602584	1.4214958	0.018181818	0.26172835	1.0	2626
GO_REGULATION_OF_CARTILAGE_DEVELOPMENT	43	0.6106581	1.41436	0.003	0.26246974	1.0	1546
GO_STEM_CELL_DIVISION	23	0.6418266	1.4158934	0.006012024	0.26262495	1.0	2738
GO_ALCOHOL_BIOSYNTHETIC_PROCESS	82	0.59194994	1.4119252	0.0	0.26280215	1.0	1683
GO_HEART_TRABECULA_MORPHOGENESIS	17	0.6576997	1.4175133	0.023115577	0.26323038	1.0	1356
GO_POSITIVE_REGULATION_OF_ADENYLATE_CYCLASE_ACTIVITY	26	0.6381455	1.4147336	0.01	0.26419684	1.0	2656
GO_REGULATION_OF_EXCRETION	15	0.66874486	1.4121644	0.032355916	0.26488328	1.0	2129
GO_MATING	17	0.65408504	1.4126338	0.014070352	0.26609844	1.0	2129
GO_MONOCARBOXYLIC_ACID_BIOSYNTHETIC_PROCESS	105	0.58058393	1.4064784	0.0	0.28115675	1.0	2085
GO_POSITIVE_REGULATION_OF_BLOOD_PRESSURE	17	0.65994483	1.4056238	0.023115577	0.2817188	1.0	2129
GO_REGULATION_OF_LYASE_ACTIVITY	39	0.6034932	1.3926923	0.004	0.28404728	1.0	2754
KEGG_ARRHYTHMOGENIC_RIGHT_VENTRICULAR_CARDIOMYOPATHY_ARVC	40	0.6083504	1.3932766	0.004	0.28443533	1.0	2241
GO_REGULATION_OF_NEUROBLAST_PROLIFERATION	15	0.67335427	1.3967179	0.02431611	0.28466716	1.0	1654
GO_PEPTIDE_METABOLIC_PROCESS	424	0.5562238	1.3959107	0.0	0.28507656	1.0	1847
GO_SULFUR_COMPOUND_BIOSYNTHETIC_PROCESS	129	0.56930035	1.3890306	0.0	0.28555444	1.0	1840
GO_REGULATION_OF_MACROPHAGE_DERIVED_FOAM_CELL_DIFFERENTIATION	16	0.6481201	1.3936411	0.024120603	0.28575203	1.0	1905
GO_CARBOHYDRATE_PHOSPHORYLATION	18	0.65297127	1.398405	0.019095477	0.2865926	1.0	452
KEGG_PATHOGENIC_ESCHERICHIA_COLI_INFECTION	31	0.61240596	1.3892772	0.008	0.2871388	1.0	2791
GO_GLUTAMATE_SECRETION	16	0.65893173	1.4028225	0.028311426	0.2871439	1.0	1509
GO_CELLULAR_AMINO_ACID_CATABOLIC_PROCESS	93	0.5771423	1.3967395	0.0	0.2874904	1.0	1857
GO_RESPONSE_TO_GONADOTROPIN	16	0.6694765	1.4033732	0.025278058	0.28797972	1.0	2404
KEGG_ARGININE_AND_PROLINE_METABOLISM	31	0.6205711	1.3937213	0.011	0.2882697	1.0	544
GO_ESTABLISHMENT_OF_PROTEIN_LOCALIZATION_TO_ORGANELLE	277	0.56258345	1.398627	0.0	0.28873682	1.0	1718
GO_REGULATION_OF_AMINE_TRANSPORT	22	0.63573515	1.39012	0.02004008	0.2888843	1.0	1336
KEGG_TRYPTOPHAN_METABOLISM	27	0.6221189	1.3895079	0.007	0.2888913	1.0	897
GO_REGULATION_OF_NEURON_PROJECTION_REGENERATION	15	0.6558978	1.3906054	0.02538071	0.28954628	1.0	1942
GO_RESPONSE_TO_AMINE	23	0.630785	1.3968718	0.016032064	0.2899085	1.0	2599
REACTOME_ACTIVATION_OF_NMDA_RECEPTOR_UPON_GLUTAMATE_BINDING_AND_POSTSYNAPTIC_EVENTS	18	0.64610845	1.3937488	0.028282829	0.29099527	1.0	2354
GO_REGULATION_OF_SODIUM_ION_TRANSMEMBRANE_TRANSPORTER_ACTIVITY	24	0.6326918	1.3986464	0.01	0.29173413	1.0	1502
KEGG_ETHER_LIPID_METABOLISM	18	0.639657	1.3867158	0.029352227	0.29200694	1.0	1082
GO_POSITIVE_REGULATION_OF_CAMP_METABOLIC_PROCESS	40	0.61169034	1.4007456	0.003	0.29203323	1.0	2656
GO_CELL_CELL_RECOGNITION	24	0.629093	1.4000126	0.015045135	0.29215884	1.0	2791
KEGG_GLUTATHIONE_METABOLISM	33	0.6204014	1.3987596	0.006006006	0.2941942	1.0	1802
GO_LIPID_STORAGE	19	0.6408661	1.3854512	0.030150754	0.29474115	1.0	2181

## Sheet: High
Geneset	SIZE	ENRICHMENT SCORE	NORMALIZED ENRICHMENT SCORE	NOM p-val	FDR q-val	FWER p-val	RANK AT MAX
KEGG_STEROID_BIOSYNTHESIS	15	0.81294405	1.7015606	0.0	0.010186116	0.05	448
REACTOME_RESOLUTION_OF_AP_SITES_VIA_THE_MULTIPLE_NUCLEOTIDE_PATCH_REPLACEMENT_PATHWAY	15	0.80793345	1.7026482	0.0	0.012233415	0.048	1061
REACTOME_BASE_EXCISION_REPAIR	16	0.80390036	1.7042127	0.0	0.015312042	0.046	1061
GO_FATTY_ACID_BETA_OXIDATION_USING_ACYL_COA_DEHYDROGENASE	15	0.786785	1.661377	0.0	0.022968724	0.131	528
HALLMARK_CHOLESTEROL_HOMEOSTASIS	55	0.7128333	1.6500831	0.0	0.026106397	0.172	1722
GO_STEROL_METABOLIC_PROCESS	85	0.6926579	1.640029	0.0	0.029583985	0.221	1634
GO_2_OXOGLUTARATE_METABOLIC_PROCESS	17	0.7666172	1.6332568	0.0	0.030623835	0.251	699
GO_STEROID_BIOSYNTHETIC_PROCESS	69	0.69645417	1.6237203	0.0	0.033552743	0.297	1205
REACTOME_PEPTIDE_CHAIN_ELONGATION	70	0.6869889	1.6186261	0.0	0.03449738	0.333	2426
KEGG_RIBOSOME	73	0.6847016	1.6057534	0.0	0.043107215	0.424	2426
REACTOME_NONSENSE_MEDIATED_DECAY_ENHANCED_BY_THE_EXON_JUNCTION_COMPLEX	86	0.6697356	1.5808535	0.0	0.059250716	0.592	2662
REACTOME_3_UTR_MEDIATED_TRANSLATIONAL_REGULATION	89	0.66121674	1.5768415	0.0	0.06072744	0.626	2794
GO_REGULATION_OF_CELLULAR_SENESCENCE	15	0.73766464	1.5581205	0.003030303	0.061912186	0.766	1834
GO_TELOMERE_MAINTENANCE_VIA_RECOMBINATION	28	0.71272975	1.5816802	0.0	0.06191381	0.584	2351
GO_ESTABLISHMENT_OF_PROTEIN_LOCALIZATION_TO_ENDOPLASMIC_RETICULUM	88	0.66530544	1.569161	0.0	0.06329975	0.692	2426
REACTOME_INFLUENZA_VIRAL_RNA_TRANSCRIPTION_AND_REPLICATION	86	0.6495878	1.5535672	0.0	0.06367015	0.797	2426
GO_ASPARTATE_FAMILY_AMINO_ACID_CATABOLIC_PROCESS	16	0.7308402	1.5496137	0.0	0.06376157	0.825	1649
GO_RIBOSOMAL_LARGE_SUBUNIT_ASSEMBLY	18	0.72838616	1.558613	0.0	0.064045645	0.761	2848
GO_MITOTIC_RECOMBINATION	36	0.6800035	1.5455928	0.001	0.0642877	0.856	2351
GO_PROTEIN_LOCALIZATION_TO_ENDOPLASMIC_RETICULUM	104	0.6573897	1.5708306	0.0	0.06485012	0.674	2426
KEGG_BASE_EXCISION_REPAIR	30	0.69990546	1.5628927	0.0	0.06490791	0.742	1450
GO_MISMATCH_REPAIR	23	0.72798496	1.5832409	0.001002004	0.06506311	0.573	2518
KEGG_BETA_ALANINE_METABOLISM	15	0.7327238	1.546336	0.0	0.065442525	0.853	1398
REACTOME_TELOMERE_MAINTENANCE	29	0.6964256	1.5499293	0.0	0.065753065	0.819	2403
GO_PTERIDINE_CONTAINING_COMPOUND_METABOLIC_PROCESS	30	0.6908498	1.5539408	0.0	0.06599026	0.794	1387
GO_RIBOSOME_ASSEMBLY	40	0.6848166	1.5592653	0.0	0.06652458	0.758	2960
GO_DNA_DEPENDENT_DNA_REPLICATION_MAINTENANCE_OF_FIDELITY	15	0.73558	1.5632032	0.004032258	0.067903735	0.739	2067
KEGG_GLYCINE_SERINE_AND_THREONINE_METABOLISM	27	0.6987464	1.5376158	0.0	0.070029475	0.9	2031
GO_NUCLEAR_TRANSCRIBED_MRNA_CATABOLIC_PROCESS_NONSENSE_MEDIATED_DECAY	97	0.6466747	1.5319723	0.0	0.07098795	0.921	2794
KEGG_MISMATCH_REPAIR	21	0.7044012	1.5303524	0.0	0.07112802	0.926	2518
GO_STEROID_METABOLIC_PROCESS	130	0.6375089	1.5376203	0.0	0.072363794	0.9	1640
GO_DNA_STRAND_ELONGATION_INVOLVED_IN_DNA_REPLICATION	23	0.6983153	1.5322661	0.001	0.07280621	0.92	2917
REACTOME_DNA_STRAND_ELONGATION	29	0.6941659	1.5333413	0.001	0.07342701	0.918	3031
KEGG_DNA_REPLICATION	33	0.67995274	1.5262898	0.001001001	0.07458895	0.947	3031
REACTOME_DOUBLE_STRAND_BREAK_REPAIR	17	0.719967	1.5244901	0.0010080645	0.07516377	0.955	2303
REACTOME_BILE_ACID_AND_BILE_SALT_METABOLISM	15	0.7211001	1.5131954	0.0040444895	0.07549355	0.975	793
KEGG_CITRATE_CYCLE_TCA_CYCLE	27	0.6807398	1.5135899	0.001	0.07666458	0.973	699
REACTOME_PHASE_II_CONJUGATION	27	0.6765584	1.5111687	0.002004008	0.07704329	0.979	2161
REACTOME_EXTENSION_OF_TELOMERES	26	0.6948194	1.5173177	0.0	0.077134624	0.971	2403
GO_FOLIC_ACID_CONTAINING_COMPOUND_METABOLIC_PROCESS	24	0.68979067	1.520765	0.0	0.07807365	0.965	1387
GO_GLYOXYLATE_METABOLIC_PROCESS	27	0.68549633	1.5138752	0.0	0.07812227	0.973	2002
KEGG_GLUTATHIONE_METABOLISM	33	0.6716945	1.5179329	0.0	0.07818924	0.969	2161
REACTOME_SRP_DEPENDENT_COTRANSLATIONAL_PROTEIN_TARGETING_TO_MEMBRANE	90	0.63749325	1.515218	0.0	0.07819897	0.972	2426
REACTOME_LAGGING_STRAND_SYNTHESIS	18	0.7124508	1.5188383	0.0030150753	0.07881141	0.968	2351
GO_RIBOSOMAL_LARGE_SUBUNIT_BIOGENESIS	40	0.6532752	1.5053921	0.0	0.08205038	0.985	2848
GO_DNA_STRAND_ELONGATION	26	0.6836611	1.506805	0.001	0.08205413	0.983	2917
GO_CELLULAR_ALDEHYDE_METABOLIC_PROCESS	62	0.6389632	1.4994205	0.0	0.0827505	0.989	2132
HALLMARK_E2F_TARGETS	176	0.61426336	1.4999365	0.0	0.083381884	0.988	2784
HALLMARK_PANCREAS_BETA_CELLS	20	0.69340837	1.5010235	0.004012036	0.08339162	0.988	1172
GO_GLUTAMINE_FAMILY_AMINO_ACID_CATABOLIC_PROCESS	17	0.69956034	1.5018399	0.004040404	0.08368116	0.988	2720
GO_TRANSLATIONAL_INITIATION	122	0.62566274	1.4969826	0.0	0.085008994	0.991	2794
HALLMARK_MYC_TARGETS_V2	56	0.64358115	1.5020604	0.0	0.08524628	0.988	2978
REACTOME_ACTIVATION_OF_THE_PRE_REPLICATIVE_COMPLEX	29	0.6624053	1.4923731	0.002002002	0.087945275	0.993	2859
GO_ALCOHOL_BIOSYNTHETIC_PROCESS	82	0.62884265	1.4910234	0.0	0.08832284	0.995	1205
GO_CELLULAR_MODIFIED_AMINO_ACID_BIOSYNTHETIC_PROCESS	33	0.66382515	1.4932723	0.001	0.08833891	0.993	1109
KEGG_ARRHYTHMOGENIC_RIGHT_VENTRICULAR_CARDIOMYOPATHY_ARVC	40	0.6587032	1.4938442	0.0	0.08909159	0.993	1610
GO_DNA_DEPENDENT_DNA_REPLICATION	80	0.62746143	1.4883072	0.0	0.09126044	0.996	2917
REACTOME_CYTOCHROME_P450_ARRANGED_BY_SUBSTRATE_TYPE	20	0.68724245	1.4864354	0.0050301813	0.09288498	0.996	261
KEGG_VALINE_LEUCINE_AND_ISOLEUCINE_DEGRADATION	38	0.6502163	1.4814624	0.0	0.099465445	0.998	1612
GO_RRNA_METABOLIC_PROCESS	206	0.60379815	1.4799113	0.0	0.10032521	0.998	2795
GO_REGULATION_OF_CHOLESTEROL_METABOLIC_PROCESS	19	0.68440557	1.4786954	0.007021063	0.10055568	0.998	754
GO_SERINE_FAMILY_AMINO_ACID_METABOLIC_PROCESS	36	0.6474421	1.4699979	0.002	0.10242431	1.0	2115
KEGG_METABOLISM_OF_XENOBIOTICS_BY_CYTOCHROME_P450	17	0.6914827	1.4723624	0.006018054	0.10281075	0.999	2384
GO_ISOPRENOID_BIOSYNTHETIC_PROCESS	18	0.69308144	1.473289	0.0070140283	0.102957025	0.999	1205
GO_REGULATION_OF_ENDOTHELIAL_CELL_DIFFERENTIATION	20	0.67894024	1.4711403	0.007007007	0.10339627	0.999	2071
GO_POSITIVE_REGULATION_OF_NITRIC_OXIDE_SYNTHASE_ACTIVITY	16	0.6888095	1.4702473	0.01510574	0.10344502	1.0	1821
GO_RIBOSOME_BIOGENESIS	248	0.602395	1.4760935	0.0	0.10379009	0.998	2795
GO_ACETYL_COA_METABOLIC_PROCESS	20	0.6772266	1.4736277	0.007021063	0.10391239	0.999	876
REACTOME_INFLUENZA_LIFE_CYCLE	114	0.6123175	1.4738659	0.0	0.104942106	0.999	2426
GO_CHROMOSOME_ORGANIZATION_INVOLVED_IN_MEIOTIC_CELL_CYCLE	18	0.69003963	1.474417	0.005	0.10546585	0.999	2369
GO_DICARBOXYLIC_ACID_METABOLIC_PROCESS	80	0.6190672	1.4659271	0.0	0.10850373	1.0	2687
REACTOME_KINESINS	19	0.6775985	1.4641938	0.0060301507	0.10893887	1.0	2170
GO_TETRAHYDROFOLATE_METABOLIC_PROCESS	17	0.6840714	1.4642062	0.012072435	0.110384	1.0	1387
GO_RESPONSE_TO_TESTOSTERONE	21	0.67157626	1.4590706	0.005015045	0.11605624	1.0	1687
REACTOME_TRANSLATION	122	0.6082455	1.4593687	0.0	0.117018394	1.0	2794
GO_CHROMOSOME_CONDENSATION	21	0.6716864	1.4537789	0.004004004	0.12555256	1.0	1832
GO_DNA_REPLICATION_INITIATION	27	0.6539488	1.4521033	0.003003003	0.12733835	1.0	2917
GO_MULTI_ORGANISM_METABOLIC_PROCESS	118	0.603787	1.4511511	0.0	0.12796839	1.0	2896
KEGG_FATTY_ACID_METABOLISM	31	0.64510256	1.448242	0.003	0.12938283	1.0	2085
GO_CELLULAR_AMINO_ACID_CATABOLIC_PROCESS	93	0.6085204	1.4485366	0.0	0.13030303	1.0	2451
GO_CELLULAR_RESPONSE_TO_EPIDERMAL_GROWTH_FACTOR_STIMULUS	17	0.6793515	1.4468015	0.003021148	0.13074301	1.0	1943
REACTOME_ENOS_ACTIVATION_AND_REGULATION	15	0.6857507	1.4460658	0.009100101	0.1307555	1.0	1036
KEGG_PENTOSE_PHOSPHATE_PATHWAY	21	0.66753745	1.4488497	0.0060362173	0.13125819	1.0	1137
GO_THIOESTER_BIOSYNTHETIC_PROCESS	36	0.63674283	1.4415611	0.001	0.13409016	1.0	916
REACTOME_CHROMOSOME_MAINTENANCE	59	0.6184177	1.4416173	0.0	0.13551177	1.0	2553
REACTOME_ACTIVATION_OF_ATR_IN_RESPONSE_TO_REPLICATION_STRESS	33	0.64217144	1.4339812	0.004	0.1359986	1.0	3031
GO_TELOMERE_ORGANIZATION	63	0.615978	1.442037	0.0	0.13610514	1.0	2403
GO_REGULATION_OF_CELL_AGING	20	0.666375	1.4353576	0.011022044	0.13613652	1.0	1834
GO_NUCLEOSIDE_BISPHOSPHATE_BIOSYNTHETIC_PROCESS	16	0.67982686	1.4379126	0.014155713	0.13627945	1.0	1155
GO_ALPHA_AMINO_ACID_CATABOLIC_PROCESS	77	0.6063712	1.434402	0.0	0.1365712	1.0	2720
GO_TELOMERE_MAINTENANCE_VIA_TELOMERE_LENGTHENING	16	0.6759676	1.4358078	0.018	0.13663925	1.0	2772
GO_PROTEIN_LOCALIZATION_TO_CHROMOSOME	30	0.6426408	1.4381808	0.004	0.13712028	1.0	2922
GO_PROTEIN_DEGLYCOSYLATION	19	0.6676752	1.4367511	0.007007007	0.13737936	1.0	1731
GO_MITOTIC_SPINDLE_ASSEMBLY	30	0.6436436	1.4360229	0.007	0.13756245	1.0	2492
KEGG_TYROSINE_METABOLISM	19	0.66457385	1.4420947	0.0050352467	0.13759483	1.0	1612
GO_AROMATIC_AMINO_ACID_FAMILY_METABOLIC_PROCESS	22	0.66319495	1.4391704	0.0060301507	0.1376818	1.0	1276
REACTOME_G2_M_CHECKPOINTS	38	0.62948596	1.432491	0.001	0.13824342	1.0	3031
GO_NUCLEOTIDE_EXCISION_REPAIR_DNA_GAP_FILLING	20	0.65886456	1.438184	0.01003009	0.13861613	1.0	2662
GO_ERROR_FREE_TRANSLESION_SYNTHESIS	15	0.6844743	1.4309984	0.014127145	0.14045367	1.0	3031
GO_TRICARBOXYLIC_ACID_METABOLIC_PROCESS	32	0.6390571	1.4237214	0.003	0.15345478	1.0	2299
REACTOME_G1_PHASE	30	0.6340356	1.4241364	0.005	0.15397514	1.0	461
GO_PROTEIN_TARGETING_TO_MEMBRANE	129	0.5942173	1.4242953	0.0	0.15510298	1.0	2794
GO_MALE_MEIOSIS	15	0.67267513	1.4188102	0.012060301	0.1626838	1.0	2369
REACTOME_BIOLOGICAL_OXIDATIONS	54	0.6087257	1.4180028	0.001	0.16326313	1.0	2161
GO_ORGANIC_HYDROXY_COMPOUND_BIOSYNTHETIC_PROCESS	116	0.5927681	1.4188832	0.0	0.16395728	1.0	1467
GO_LONG_CHAIN_FATTY_ACID_TRANSPORT	26	0.63642603	1.4169164	0.011	0.1644977	1.0	1882
REACTOME_ACTIVATION_OF_THE_MRNA_UPON_BINDING_OF_THE_CAP_BINDING_COMPLEX_AND_EIFS_AND_SUBSEQUENT_BINDING_TO_43S	48	0.6117589	1.4135382	0.002	0.17247026	1.0	2728
GO_AMINE_CATABOLIC_PROCESS	18	0.66621226	1.4116967	0.013118062	0.17362681	1.0	2451
REACTOME_SULFUR_AMINO_ACID_METABOLISM	15	0.6786842	1.4121742	0.020181635	0.17402518	1.0	543
GO_BLASTOCYST_FORMATION	24	0.6369943	1.407442	0.01	0.18170564	1.0	2066
KEGG_STEROID_HORMONE_BIOSYNTHESIS	15	0.66661316	1.4074713	0.016194332	0.1832478	1.0	1420
GO_GLUTAMATE_METABOLIC_PROCESS	23	0.64016306	1.405963	0.0140280565	0.1844745	1.0	543
KEGG_SELENOAMINO_ACID_METABOLISM	18	0.6605746	1.4048859	0.027162978	0.18579677	1.0	961
GO_DNA_REPLICATION	167	0.57509273	1.4040843	0.0	0.18645035	1.0	2924
GO_PERIPHERAL_NERVOUS_SYSTEM_AXON_ENSHEATHMENT	18	0.6489148	1.4022573	0.024217961	0.1904128	1.0	1418
GO_AROMATIC_AMINO_ACID_FAMILY_CATABOLIC_PROCESS	17	0.66138774	1.4015849	0.021169355	0.19078773	1.0	1276
GO_RNA_CATABOLIC_PROCESS	175	0.5757024	1.3962153	0.0	0.20500235	1.0	3036
GO_REGULATION_OF_DNA_DEPENDENT_DNA_REPLICATION	33	0.6182267	1.3852552	0.005	0.22383836	1.0	2353
GO_NCRNA_PROCESSING	306	0.5632014	1.3857291	0.0	0.22437431	1.0	3023
GO_NUCLEAR_CHROMOSOME_SEGREGATION	151	0.5721391	1.389323	0.0	0.22482267	1.0	2576
HALLMARK_FATTY_ACID_METABOLISM	118	0.57807505	1.3861202	0.0	0.22487918	1.0	2299
GO_REGULATION_OF_SUPEROXIDE_METABOLIC_PROCESS	16	0.65512973	1.3884896	0.027217742	0.22587785	1.0	2602
GO_N_GLYCAN_PROCESSING	15	0.65480196	1.3788207	0.02431611	0.22604524	1.0	2130
GO_SISTER_CHROMATID_SEGREGATION	130	0.5726182	1.383992	0.0	0.22612053	1.0	2576
GO_COLUMNAR_CUBOIDAL_EPITHELIAL_CELL_DEVELOPMENT	28	0.6226992	1.3792864	0.014	0.22619252	1.0	1709
GO_RESPONSE_TO_EPIDERMAL_GROWTH_FACTOR	20	0.6398684	1.3862507	0.017017016	0.22625487	1.0	1943
GO_INDOLE_CONTAINING_COMPOUND_METABOLIC_PROCESS	17	0.6523436	1.3867407	0.02112676	0.22635612	1.0	954
KEGG_BUTANOATE_METABOLISM	21	0.6262558	1.3782628	0.027054109	0.22637792	1.0	1274
GO_NADP_METABOLIC_PROCESS	21	0.63549	1.3870224	0.014042126	0.22732781	1.0	2316
GO_NEURON_NEURON_SYNAPTIC_TRANSMISSION	19	0.6559616	1.3792957	0.019095477	0.2277998	1.0	2375
GO_STRAND_DISPLACEMENT	21	0.6320477	1.3822833	0.021	0.22808777	1.0	2124
GO_POSITIVE_REGULATION_OF_INSULIN_SECRETION	30	0.62290746	1.3872743	0.008	0.22819258	1.0	2107
GO_CELLULAR_MODIFIED_AMINO_ACID_METABOLIC_PROCESS	141	0.57435626	1.3816932	0.0	0.22819796	1.0	1174
KEGG_ONE_CARBON_POOL_BY_FOLATE	15	0.6581831	1.380593	0.032355916	0.22851838	1.0	2687
GO_SCHWANN_CELL_DEVELOPMENT	21	0.6324224	1.3771584	0.022044089	0.2285611	1.0	1418
REACTOME_MEIOTIC_RECOMBINATION	24	0.6261312	1.3810686	0.016	0.22863726	1.0	2369
REACTOME_FORMATION_OF_THE_TERNARY_COMPLEX_AND_SUBSEQUENTLY_THE_43S_COMPLEX	42	0.60539997	1.3799937	0.005	0.22880775	1.0	2728
GO_RIBOSOMAL_SMALL_SUBUNIT_BIOGENESIS	45	0.5977734	1.3794576	0.001	0.2290049	1.0	2538
REACTOME_MITOTIC_PROMETAPHASE	65	0.58921385	1.3824184	0.0	0.22939679	1.0	2576
REACTOME_CELL_CYCLE_MITOTIC	251	0.55924714	1.3749628	0.0	0.22946602	1.0	2351
GO_ORGANIC_ACID_CATABOLIC_PROCESS	166	0.5644132	1.3744172	0.0	0.22985046	1.0	2544
HALLMARK_G2M_CHECKPOINT	170	0.5616536	1.3761312	0.0	0.23030582	1.0	2931
REACTOME_E2F_MEDIATED_REGULATION_OF_DNA_REPLICATION	29	0.6163254	1.3750871	0.017	0.23054641	1.0	2351
GO_REGULATION_OF_NUCLEASE_ACTIVITY	17	0.6443982	1.3754839	0.024096385	0.23079018	1.0	1869
GO_GLUTAMINE_FAMILY_AMINO_ACID_METABOLIC_PROCESS	47	0.5940402	1.3722715	0.003	0.23519541	1.0	2877
GO_RIBONUCLEOPROTEIN_COMPLEX_BIOGENESIS	352	0.5523644	1.3704693	0.0	0.23625687	1.0	2960
REACTOME_ABC_FAMILY_PROTEINS_MEDIATED_TRANSPORT	20	0.63022494	1.3712376	0.024048096	0.2368923	1.0	2631
GO_CARDIAC_MUSCLE_CELL_ACTION_POTENTIAL	19	0.6403471	1.3706146	0.028028028	0.23733975	1.0	1191
KEGG_DRUG_METABOLISM_CYTOCHROME_P450	18	0.6387091	1.3689834	0.02926337	0.23978412	1.0	2384
GO_CELLULAR_CARBOHYDRATE_CATABOLIC_PROCESS	23	0.6263886	1.3665361	0.024024025	0.24661574	1.0	2328
GO_RECOMBINATIONAL_REPAIR	51	0.5897731	1.3651443	0.003	0.24797158	1.0	2037
GO_ATP_GENERATION_FROM_ADP	28	0.6175946	1.3646772	0.017	0.24803406	1.0	1101
GO_ADP_METABOLIC_PROCESS	35	0.6068349	1.3655875	0.014	0.24806501	1.0	1177
GO_WATER_SOLUBLE_VITAMIN_METABOLIC_PROCESS	60	0.5872395	1.362841	0.001	0.25295416	1.0	2674
GO_ALPHA_AMINO_ACID_METABOLIC_PROCESS	170	0.5595207	1.3617355	0.0	0.2555089	1.0	2722
GO_FATTY_ACID_TRANSPORT	35	0.60041624	1.3585445	0.009	0.2591185	1.0	2783
GO_SMALL_MOLECULE_CATABOLIC_PROCESS	246	0.5550376	1.3587191	0.0	0.26003954	1.0	2544
REACTOME_DNA_REPLICATION	158	0.5601585	1.3598446	0.0	0.26075542	1.0	2753
GO_ERROR_PRONE_TRANSLESION_SYNTHESIS	17	0.6456564	1.3589487	0.034274194	0.26083487	1.0	3031
KEGG_PROPANOATE_METABOLISM	24	0.615045	1.3590401	0.022022022	0.26210484	1.0	1274
GO_POSITIVE_REGULATION_OF_LAMELLIPODIUM_ORGANIZATION	17	0.6359809	1.3551999	0.046046045	0.26449123	1.0	1611
GO_SISTER_CHROMATID_COHESION	83	0.57207733	1.3559873	0.0	0.26489747	1.0	2576
REACTOME_PYRUVATE_METABOLISM_AND_CITRIC_ACID_TCA_CYCLE	35	0.60272706	1.355534	0.014	0.26490188	1.0	2340
KEGG_CYSTEINE_AND_METHIONINE_METABOLISM	25	0.6076305	1.3561925	0.013013013	0.2658608	1.0	1174
GO_CENTROMERE_COMPLEX_ASSEMBLY	21	0.6225542	1.3537407	0.022110553	0.26807967	1.0	2553
KEGG_HOMOLOGOUS_RECOMBINATION	22	0.6239123	1.3522682	0.028140703	0.27182755	1.0	1176
GO_CYTOPLASMIC_TRANSLATION	36	0.5964045	1.3513299	0.014	0.27343333	1.0	2794
GO_SPINDLE_ASSEMBLY	54	0.58078724	1.3494629	0.003	0.27759892	1.0	2492
GO_ENDOCRINE_PANCREAS_DEVELOPMENT	23	0.6151254	1.3494904	0.028084252	0.27911443	1.0	1969
GO_DNA_RECOMBINATION	144	0.55623287	1.345897	0.0	0.28797734	1.0	3031
GO_POSITIVE_REGULATION_OF_MONOOXYGENASE_ACTIVITY	19	0.624123	1.346086	0.033099297	0.28905955	1.0	2341
GO_DNA_SYNTHESIS_INVOLVED_IN_DNA_REPAIR	55	0.58019704	1.3445666	0.004	0.29157364	1.0	2303
