# Supplementary material for: Effects of Agricultural Pesticides in Aquafeeds on Wild Fish Feeding on Leftover Pellets Near Fish Farms
Source: Front Genet. 2019 Sep 26;10:794. doi: 10.3389/fgene.2019.00794 (PMC6775492; doi:10.3389/fgene.2019.00794)
Supplement: Supplementary File 3 — List of significant metabolites. [file Table_3.xlsx]

## Sheet: Low Group
Super Pathway	Sub Pathway	Biochemical Name	Platform	Comp ID	KEGG	HMDB	PubChem		Group effect	Low Dose vs. Control
Amino Acid	Leucine, Isoleucine and Valine Metabolism	beta-hydroxyisovalerate	LC/MS polar	12129		HMDB00754	69362			-1.52
Amino Acid	Leucine, Isoleucine and Valine Metabolism	alpha-hydroxyisovalerate	LC/MS polar	46537		HMDB00407	99823			-1.61
Amino Acid	Creatine Metabolism	guanidinoacetate	LC/MS pos early	43802	C00581	HMDB00128	763			3.94
Amino Acid	Polyamine Metabolism	5-methylthioadenosine (MTA)	LC/MS pos early	1419	C00170	HMDB01173	439176			-1.43
Lipid	Long Chain Saturated Fatty Acid	myristate (14:0)	LC/MS neg	1365	C06424	HMDB00806	11005			1.26
Lipid	Long Chain Saturated Fatty Acid	pentadecanoate (15:0)	LC/MS neg	1361	C16537	HMDB00826	13849			1.32
Lipid	Long Chain Saturated Fatty Acid	palmitate (16:0)	LC/MS neg	1336	C00249	HMDB00220	985			1.22
Lipid	Long Chain Saturated Fatty Acid	margarate (17:0)	LC/MS neg	1121		HMDB02259	10465			1.4
Lipid	Long Chain Monounsaturated Fatty Acid	myristoleate (14:1n5)	LC/MS neg	32418	C08322	HMDB02000	5281119			1.35
Lipid	Long Chain Monounsaturated Fatty Acid	palmitoleate (16:1n7)	LC/MS neg	33447	C08362	HMDB03229	445638			1.48
Lipid	Long Chain Monounsaturated Fatty Acid	10-heptadecenoate (17:1n7)	LC/MS neg	33971		HMDB60038	5312435			1.54
Lipid	Long Chain Monounsaturated Fatty Acid	oleate/vaccenate (18:1)	LC/MS neg	52285						1.31
Lipid	Long Chain Monounsaturated Fatty Acid	10-nonadecenoate (19:1n9)	LC/MS neg	33972		HMDB13622	5312513			1.48
Lipid	Long Chain Monounsaturated Fatty Acid	eicosenoate (20:1)	LC/MS neg	33587	C16526	HMDB02231	5282768			1.43
Lipid	Long Chain Polyunsaturated Fatty Acid (n3 and n6)	hexadecatrienoate (16:3n3)	LC/MS neg	57651			5312428			1.44
Lipid	Long Chain Polyunsaturated Fatty Acid (n3 and n6)	heptadecatrienoate (17:3)*	LC/MS neg	62383	C16344		16061034			1.41
Lipid	Long Chain Polyunsaturated Fatty Acid (n3 and n6)	stearidonate (18:4n3)	LC/MS neg	33969	C16300	HMDB06547	5312508			1.47
Lipid	Long Chain Polyunsaturated Fatty Acid (n3 and n6)	omega-3 arachidonate (20:4n3)	LC/MS neg	19387		HMDB02177	11722594			1.72
Lipid	Long Chain Polyunsaturated Fatty Acid (n3 and n6)	eicosapentaenoate (EPA; 20:5n3)	LC/MS neg	18467	C06428	HMDB01999	446284			1.29
Lipid	Long Chain Polyunsaturated Fatty Acid (n3 and n6)	heneicosapentaenoate (21:5n3)	LC/MS neg	57658			11998573			1.65
Lipid	Long Chain Polyunsaturated Fatty Acid (n3 and n6)	docosapentaenoate (n3 DPA; 22:5n3)	LC/MS neg	32504	C16513	HMDB06528	6441454			1.74
Lipid	Long Chain Polyunsaturated Fatty Acid (n3 and n6)	nisinate (24:6n3)	LC/MS neg	57810		HMDB02007	11792612			1.45
Lipid	Long Chain Polyunsaturated Fatty Acid (n3 and n6)	hexadecadienoate (16:2n6)	LC/MS neg	57652		HMDB00477				1.47
Lipid	Long Chain Polyunsaturated Fatty Acid (n3 and n6)	linoleate (18:2n6)	LC/MS neg	1105	C01595	HMDB00673	5280450			1.43
Lipid	Long Chain Polyunsaturated Fatty Acid (n3 and n6)	linolenate [alpha or gamma; (18:3n3 or 6)]	LC/MS neg	34035	C06426	HMDB03073	5280934			1.3
Lipid	Long Chain Polyunsaturated Fatty Acid (n3 and n6)	dihomo-linoleate (20:2n6)	LC/MS neg	17805	C16525	HMDB05060	6439848			1.59
Lipid	Long Chain Polyunsaturated Fatty Acid (n3 and n6)	dihomo-linolenate (20:3n3 or n6)	LC/MS neg	35718	C03242	HMDB02925	5280581			1.55
Lipid	Fatty Acid, Branched	(12 or 13)-methylmyristate (a15:0 or i15:0)	LC/MS neg	38293			151014			1.38
Lipid	Fatty Acid, Branched	(14 or 15)-methylpalmitate (a17:0 or i17:0)	LC/MS neg	38768			17903417			1.44
Lipid	Fatty Acid, Dicarboxylate	pimelate (C7-DC)	LC/MS polar	15704	C02656	HMDB00857	385			-1.39
Lipid	Fatty Acid Metabolism (Acyl Carnitine, Monounsaturated)	nervonoylcarnitine (C24:1)*	LC/MS pos late	57531						1.38
Lipid	Fatty Acid, Monohydroxy	13-HODE + 9-HODE	LC/MS neg	37752			43013			1.42
Lipid	Eicosanoid	5-HEPE	LC/MS neg	46297		HMDB05081	6439678			1.44
Lipid	Inositol Metabolism	scyllo-inositol	LC/MS polar	32379	C06153	HMDB06088	892			1.29
Lipid	Phospholipid Metabolism	phosphoethanolamine	LC/MS neg	1600	C00346	HMDB00224	1015			1.14
Lipid	Monoacylglycerol	1-myristoylglycerol (14:0)	LC/MS neg	35625	C01885	HMDB11561	79050			1.76
Lipid	Monoacylglycerol	1-pentadecanoylglycerol (15:0)	LC/MS neg	47898			190750			1.58
Lipid	Monoacylglycerol	1-palmitoylglycerol (16:0)	LC/MS neg	21127		HMDB31074	14900			1.56
Lipid	Monoacylglycerol	1-palmitoleoylglycerol (16:1)*	LC/MS neg	52431		HMDB11565				1.72
Lipid	Monoacylglycerol	1-margaroylglycerol (17:0)	LC/MS neg	34391			107036			1.77
Lipid	Monoacylglycerol	1-oleoylglycerol (18:1)	LC/MS neg	21184		HMDB11567	5283468			1.85
Lipid	Monoacylglycerol	1-linolenoylglycerol (18:3)	LC/MS neg	34393		HMDB11569	53480978			1.66
Lipid	Monoacylglycerol	2-dihomo-linoleoylglycerol (20:2)*	LC/MS neg	62450						1.67
Lipid	Monoacylglycerol	1-dihomo-linolenylglycerol (20:3)	LC/MS neg	48341						1.87
Lipid	Monoacylglycerol	1-docosahexaenoylglycerol (22:6)	LC/MS neg	35153		HMDB11587				1.53
Lipid	Monoacylglycerol	2-myristoylglycerol (14:0)	LC/MS neg	34383		HMDB11530	137938			1.89
Lipid	Monoacylglycerol	2-palmitoylglycerol (16:0)	LC/MS neg	33419		HMDB11533	123409			1.78
Lipid	Monoacylglycerol	2-palmitoleoylglycerol (16:1)*	LC/MS neg	52432		HMDB11565				2.08
Lipid	Monoacylglycerol	2-oleoylglycerol (18:1)	LC/MS neg	21232		HMDB11537	5319879			1.85
Lipid	Monoacylglycerol	2-linoleoylglycerol (18:2)	LC/MS neg	32506		HMDB11538	5365676			1.55
Lipid	Monoacylglycerol	2-arachidonoylglycerol (20:4)	LC/MS neg	19266	C13856	HMDB04666	5282280			1.77
Lipid	Monoacylglycerol	2-docosahexaenoylglycerol (22:6)*	LC/MS neg	48675		HMDB11557				1.65
Lipid	Monoacylglycerol	1-heptadecenoylglycerol (17:1)*	LC/MS neg	62449						1.9
Lipid	Diacylglycerol	linolenoyl-linolenoyl-glycerol (18:3/18:3) [2]*	LC/MS pos late	54952		HMDB07278				1.36
Lipid	Sphingomyelins	sphingomyelin (d18:1/24:1, d18:2/24:0)*	LC/MS pos late	47153		HMDB12107				1.16
Nucleotide	Purine Metabolism, (Hypo)Xanthine/Inosine containing	inosine	LC/MS neg	1123	C00294	HMDB00195	6021			1.16
Nucleotide	Purine and Pyrimidine Metabolism	methylphosphate	LC/MS pos early	37070		HMDB61711	13130			1.2
Cofactors and Vitamins	Nicotinate and Nicotinamide Metabolism	nicotinamide riboside	LC/MS pos early	33013	C03150	HMDB00855	439924			1.83
Xenobiotics	Chemical	succinimide	LC/MS polar	41888	C07273		11439			-1.39

## Sheet: Medium Group
Super Pathway	Sub Pathway	Biochemical Name	Platform	Comp ID	KEGG	HMDB	PubChem		Group effect	Medium Dose vs. Control
Amino Acid	Histidine Metabolism	imidazole propionate	LC/MS pos early	40730		HMDB02271	70630			1.46
Amino Acid	Histidine Metabolism	1-methyl-4-imidazoleacetate	LC/MS pos early	32350	C05828	HMDB02820	75810			1.54
Amino Acid	Lysine Metabolism	N2-acetyllysine	LC/MS polar	36751	C12989	HMDB00446	92907			1.93
Amino Acid	Lysine Metabolism	glutarylcarnitine (C5-DC)	LC/MS pos early	44664		HMDB13130	71464488			-1.96
Amino Acid	Urea cycle; Arginine and Proline Metabolism	3-amino-2-piperidone	LC/MS pos early	62853		HMDB00323	5200225			1.75
Amino Acid	Urea cycle; Arginine and Proline Metabolism	citrulline	LC/MS pos early	2132	C00327	HMDB00904	9750			1.57
Amino Acid	Urea cycle; Arginine and Proline Metabolism	homocitrulline	LC/MS pos early	22138	C02427	HMDB00679	65072			1.94
Amino Acid	Urea cycle; Arginine and Proline Metabolism	N-delta-acetylornithine	LC/MS pos early	43249			9920500			1.93
Amino Acid	Urea cycle; Arginine and Proline Metabolism	trans-4-hydroxyproline	LC/MS pos early	32306	C01157	HMDB00725	5810			1.74
Amino Acid	Urea cycle; Arginine and Proline Metabolism	pro-hydroxy-pro	LC/MS pos early	35127		HMDB06695	11673055			2
Amino Acid	Creatine Metabolism	creatine	LC/MS pos early	27718	C00300	HMDB00064	586			1.32
Amino Acid	Creatine Metabolism	creatinine	LC/MS pos early	513	C00791	HMDB00562	588			1.71
Amino Acid	Polyamine Metabolism	N-acetyl-isoputreanine	LC/MS pos early	62309						-1.47
Amino Acid	Glutathione Metabolism	S-methylglutathione	LC/MS pos early	33944	C11347		3605667			2.33
Peptide	Gamma-glutamyl Amino Acid	gamma-glutamylvaline	LC/MS pos early	43829		HMDB11172	7015683			1.94
Carbohydrate	Glycolysis, Gluconeogenesis, and Pyruvate Metabolism	fructose 1,6-diphosphate/glucose 1,6-diphosphate/myo-inositol diphosphates	LC/MS neg	46896	C00354					2.29
Carbohydrate	Glycolysis, Gluconeogenesis, and Pyruvate Metabolism	lactate	LC/MS polar	527	C00186	HMDB00190	612			1.45
Carbohydrate	Pentose Phosphate Pathway	6-phosphogluconate	LC/MS neg	15442	C00345	HMDB01316	91493			1.4
Carbohydrate	Pentose Phosphate Pathway	sedoheptulose-7-phosphate	LC/MS neg	35649	C05382	HMDB01068	616			1.66
Carbohydrate	Aminosugar Metabolism	glucuronate	LC/MS polar	15443	C00191	HMDB00127	444791			1.3
Energy	TCA Cycle	citrate	LC/MS neg	1564	C00158	HMDB00094	311			1.24
Energy	TCA Cycle	2-methylcitrate/homocitrate	LC/MS neg	52282						1.4
Energy	Oxidative Phosphorylation	acetylphosphate	LC/MS polar	15488	C00227	HMDB01494	186			1.48
Lipid	Medium Chain Fatty Acid	5-dodecenoate (12:1n7)	LC/MS neg	33968		HMDB00529	5312378			1.2
Lipid	Fatty Acid Metabolism (Acyl Carnitine, Dicarboxylate)	adipoylcarnitine (C6-DC)	LC/MS pos early	52988		HMDB61677	71296139			-2.13
Lipid	Fatty Acid Metabolism (Acyl Carnitine, Hydroxy)	(S)-3-hydroxybutyrylcarnitine	LC/MS pos early	52984		HMDB13127				-3.33
Lipid	Fatty Acid, Monohydroxy	2-hydroxynervonate*	LC/MS neg	61698			5312783			-1.59
Lipid	Fatty Acid, Monohydroxy	13-HODE + 9-HODE	LC/MS neg	37752			43013			1.68
Lipid	Fatty Acid, Dihydroxy	12,13-DiHOME	LC/MS neg	38395	C14829	HMDB04705	10236635			1.43
Lipid	Fatty Acid, Dihydroxy	9,10-DiHOME	LC/MS neg	38399	C14828	HMDB04704	9966640			1.31
Lipid	Fatty Acid, Dihydroxy	2R,3R-dihydroxybutyrate	LC/MS polar	63109		HMDB00498				1.59
Lipid	Fatty Acid, Dihydroxy	19,20-DiHDPA	LC/MS neg	46286		HMDB10214	16061148			1.3
Lipid	Inositol Metabolism	scyllo-inositol	LC/MS polar	32379	C06153	HMDB06088	892			1.4
Lipid	Phospholipid Metabolism	choline	LC/MS pos early	15506	C00114	HMDB00097	305			-1.28
Lipid	Phospholipid Metabolism	choline phosphate	LC/MS pos early	34396	C00588	HMDB01565	1014			1.47
Lipid	Phospholipid Metabolism	glycerophosphoinositol*	LC/MS pos early	52307			167572			1.53
Lipid	Phosphatidylcholine (PC)	1-myristoyl-2-arachidonoyl-GPC (14:0/20:4)*	LC/MS pos late	53195		HMDB07883				1.3
Lipid	Phosphatidylcholine (PC)	1-palmitoyl-2-arachidonoyl-GPC (16:0/20:4n6)	LC/MS pos late	52462		HMDB07982	10747814			1.23
Lipid	Phosphatidylcholine (PC)	1-stearoyl-2-docosahexaenoyl-GPC (18:0/22:6)	LC/MS pos late	52611		HMDB08057				1.25
Lipid	Phosphatidylethanolamine (PE)	1-oleoyl-2-docosahexaenoyl-GPE (18:1/22:6)*	LC/MS pos late	53209						-1.16
Lipid	Lysophospholipid	1-palmitoyl-GPC (16:0)	LC/MS pos late	33955		HMDB10382	86554			1.33
Lipid	Lysophospholipid	1-stearoyl-GPC (18:0)	LC/MS pos late	33961		HMDB10384	497299			1.78
Lipid	Lysophospholipid	1-oleoyl-GPC (18:1)	LC/MS pos late	48258		HMDB02815	16081932			1.26
Lipid	Lysophospholipid	1-linoleoyl-GPC (18:2)	LC/MS pos late	34419	C04100	HMDB10386	11988421			1.55
Lipid	Lysophospholipid	1-stearoyl-GPI (18:0)	LC/MS polar	19324		HMDB61696				1.58
Lipid	Lysoplasmalogen	1-(1-enyl-oleoyl)-GPE (P-18:1)*	LC/MS pos late	44621						3.47
Lipid	Monoacylglycerol	1-linoleoylglycerol (18:2)	LC/MS neg	27447			5283469			1.58
Lipid	Monoacylglycerol	1-arachidonylglycerol (20:4)	LC/MS neg	34397	C13857	HMDB11549	5282281			1.74
Lipid	Monoacylglycerol	1-eicosapentaenoylglycerol (20:5)*	LC/MS neg	53220		HMDB11580				1.7
Lipid	Monoacylglycerol	2-palmitoleoylglycerol (16:1)*	LC/MS neg	52432		HMDB11565				1.72
Lipid	Monoacylglycerol	2-linoleoylglycerol (18:2)	LC/MS neg	32506		HMDB11538	5365676			1.7
Lipid	Monoacylglycerol	2-arachidonoylglycerol (20:4)	LC/MS neg	19266	C13856	HMDB04666	5282280			1.71
Lipid	Monoacylglycerol	2-eicosapentaenoylglycerol (20:5)*	LC/MS neg	53221		HMDB11550	11660820			1.91
Lipid	Monoacylglycerol	2-heptadecenoylglycerol (17:1)*	LC/MS neg	62448						1.72
Lipid	Diacylglycerol	linolenoyl-linolenoyl-glycerol (18:3/18:3) [2]*	LC/MS pos late	54952		HMDB07278				1.48
Lipid	Galactosyl Glycerolipids	galactosylglycerol	LC/MS polar	57345	C05401	HMDB06790	16048618			1.57
Lipid	Sphingolipid Synthesis	sphingadienine	LC/MS pos late	57426			6449795			-1.35
Lipid	Dihydrosphingomyelins	palmitoyl dihydrosphingomyelin (d18:0/16:0)*	LC/MS pos late	52434			9939965			1.91
Lipid	Sphingomyelins	sphingomyelin (d18:1/24:1, d18:2/24:0)*	LC/MS pos late	47153		HMDB12107				1.15
Lipid	Sphingosines	sphingosine	LC/MS pos late	17747	C00319	HMDB00252	5353955			-1.27
Lipid	Sphingosines	galactosylsphingosine	LC/MS pos late	40083	C01747	HMDB00648	22833541			-1.49
Lipid	Sphingosines	hexadecasphingosine (d16:1)*	LC/MS pos late	57428						-1.35
Lipid	Sphingosines	heptadecasphingosine (d17:1)	LC/MS pos late	57427			5283557			-1.45
Lipid	Sterol	cholesterol	LC/MS pos late	63	C00187	HMDB00067	11025495			-1.22
Nucleotide	Purine and Pyrimidine Metabolism	methylphosphate	LC/MS pos early	37070		HMDB61711	13130			1.31
Cofactors and Vitamins	Nicotinate and Nicotinamide Metabolism	nicotinamide riboside	LC/MS pos early	33013	C03150	HMDB00855	439924			1.85
Cofactors and Vitamins	Ascorbate and Aldarate Metabolism	threonate	LC/MS polar	27738	C01620	HMDB00943	151152			1.5
Cofactors and Vitamins	Vitamin B6 Metabolism	pyridoxate	LC/MS neg	31555	C00847	HMDB00017	6723			1.66
Xenobiotics	Food Component/Plant	stachydrine	LC/MS pos early	34384	C10172	HMDB04827	115244			1.33
Xenobiotics	Food Component/Plant	3-hydroxystachydrine*	LC/MS pos early	62062			442640			1.57
Xenobiotics	Food Component/Plant	methyl glucopyranoside (alpha + beta)	LC/MS pos early	46144						2.47
Xenobiotics	Chemical	12-hydroxyoleate	LC/MS neg	37464	C08365	HMDB34297	5282942			1.53
Partially Characterized Molecules	Partially Characterized Molecules	pentose acid*	LC/MS polar	63264						1.41

## Sheet: High Group
Super Pathway	Sub Pathway	Biochemical Name	Platform	Comp ID	KEGG	HMDB	PubChem		Group effect	High Dose vs. Control
Amino Acid	Glycine, Serine and Threonine Metabolism	N-acetylserine	LC/MS pos early	37076		HMDB02931	65249			-1.47
Amino Acid	Glutamate Metabolism	carboxyethyl-GABA	LC/MS pos early	40007		HMDB02201	2572			1.21
Amino Acid	Histidine Metabolism	1-methyl-4-imidazoleacetate	LC/MS pos early	32350	C05828	HMDB02820	75810			1.65
Amino Acid	Lysine Metabolism	N2-acetyllysine	LC/MS polar	36751	C12989	HMDB00446	92907			2.18
Amino Acid	Lysine Metabolism	glutarylcarnitine (C5-DC)	LC/MS pos early	44664		HMDB13130	71464488			-1.56
Amino Acid	Tyrosine Metabolism	3-methoxytyrosine	LC/MS pos early	12017		HMDB01434	1670			1.65
Amino Acid	Tryptophan Metabolism	picolinate	LC/MS pos early	1512	C10164	HMDB02243	1018			1.77
Amino Acid	Tryptophan Metabolism	indolelactate	LC/MS neg	18349	C02043	HMDB00671	92904			1.52
Amino Acid	Leucine, Isoleucine and Valine Metabolism	1-carboxyethylisoleucine	LC/MS neg	62558						1.87
Amino Acid	Leucine, Isoleucine and Valine Metabolism	1-carboxyethylvaline	LC/MS neg	62562						1.78
Amino Acid	Leucine, Isoleucine and Valine Metabolism	3-methyl-2-oxobutyrate	LC/MS polar	44526	C00141	HMDB00019	49			-1.61
Amino Acid	Methionine, Cysteine, SAM and Taurine Metabolism	methionine sulfone	LC/MS pos early	44878			69961			2.03
Amino Acid	Methionine, Cysteine, SAM and Taurine Metabolism	S-methylcysteine	LC/MS pos early	39592		HMDB02108	24417			2
Amino Acid	Urea cycle; Arginine and Proline Metabolism	3-amino-2-piperidone	LC/MS pos early	62853		HMDB00323	5200225			2.14
Amino Acid	Urea cycle; Arginine and Proline Metabolism	homocitrulline	LC/MS pos early	22138	C02427	HMDB00679	65072			1.79
Amino Acid	Urea cycle; Arginine and Proline Metabolism	N-acetylarginine	LC/MS pos early	33953	C02562	HMDB04620	67427			1.32
Amino Acid	Urea cycle; Arginine and Proline Metabolism	N-delta-acetylornithine	LC/MS pos early	43249			9920500			1.76
Amino Acid	Urea cycle; Arginine and Proline Metabolism	trans-4-hydroxyproline	LC/MS pos early	32306	C01157	HMDB00725	5810			1.66
Amino Acid	Urea cycle; Arginine and Proline Metabolism	pro-hydroxy-pro	LC/MS pos early	35127		HMDB06695	11673055			2.34
Amino Acid	Urea cycle; Arginine and Proline Metabolism	N-methylproline	LC/MS pos early	37431			557			1.59
Amino Acid	Creatine Metabolism	guanidinoacetate	LC/MS pos early	43802	C00581	HMDB00128	763			5.12
Amino Acid	Creatine Metabolism	creatine	LC/MS pos early	27718	C00300	HMDB00064	586			1.35
Amino Acid	Creatine Metabolism	creatinine	LC/MS pos early	513	C00791	HMDB00562	588			1.76
Amino Acid	Guanidino and Acetamido Metabolism	1-methylguanidine	LC/MS pos early	48114	C02294	HMDB01522	10111			2.9
Amino Acid	Glutathione Metabolism	S-methylglutathione	LC/MS pos early	33944	C11347		3605667			10.07
Peptide	Dipeptide	glycylisoleucine	LC/MS pos early	36659		HMDB28844	88079			-2.38
Carbohydrate	Glycolysis, Gluconeogenesis, and Pyruvate Metabolism	fructose 1,6-diphosphate/glucose 1,6-diphosphate/myo-inositol diphosphates	LC/MS neg	46896	C00354					2.3
Carbohydrate	Glycolysis, Gluconeogenesis, and Pyruvate Metabolism	phosphoenolpyruvate (PEP)	LC/MS neg	597	C00074	HMDB00263	1005			1.6
Carbohydrate	Glycolysis, Gluconeogenesis, and Pyruvate Metabolism	pyruvate	LC/MS polar	48990	C00022	HMDB00243	1060			-1.49
Carbohydrate	Glycolysis, Gluconeogenesis, and Pyruvate Metabolism	lactate	LC/MS polar	527	C00186	HMDB00190	612			1.59
Carbohydrate	Glycolysis, Gluconeogenesis, and Pyruvate Metabolism	glycerate	LC/MS polar	1572	C00258	HMDB00139	752			1.26
Carbohydrate	Pentose Phosphate Pathway	6-phosphogluconate	LC/MS neg	15442	C00345	HMDB01316	91493			1.22
Carbohydrate	Pentose Phosphate Pathway	sedoheptulose-7-phosphate	LC/MS neg	35649	C05382	HMDB01068	616			3.53
Carbohydrate	Pentose Metabolism	ribose	LC/MS polar	1471	C00121	HMDB00283	5779			1.87
Carbohydrate	Pentose Metabolism	ribulose/xylulose	LC/MS polar	54671			5289590			1.35
Carbohydrate	Pentose Metabolism	arabitol/xylitol	LC/MS polar	48885	C01904		6912			1.32
Carbohydrate	Fructose, Mannose and Galactose Metabolism	mannitol/sorbitol	LC/MS polar	46142	C00794	HMDB00247	5780			1.65
Carbohydrate	Fructose, Mannose and Galactose Metabolism	mannose	LC/MS polar	584	C00159	HMDB00169	18950			1.25
Carbohydrate	Aminosugar Metabolism	glucuronate	LC/MS polar	15443	C00191	HMDB00127	444791			1.29
Carbohydrate	Aminosugar Metabolism	N-acetylneuraminate	LC/MS pos early	32377	C00270	HMDB00230	439197			1.37
Carbohydrate	Aminosugar Metabolism	erythronate*	LC/MS polar	42420		HMDB00613	2781043			1.28
Energy	TCA Cycle	2-methylcitrate/homocitrate	LC/MS neg	52282						1.43
Energy	Oxidative Phosphorylation	phosphate	LC/MS neg	42109	C00009	HMDB01429	1061			1.14
Lipid	Fatty Acid, Dicarboxylate	2-hydroxyglutarate	LC/MS polar	37253	C02630	HMDB0059655	43			1.45
Lipid	Fatty Acid Metabolism (also BCAA Metabolism)	methylmalonate (MMA)	LC/MS polar	1496	C02170	HMDB00202	487			1.42
Lipid	Fatty Acid Metabolism (Acyl Carnitine, Monounsaturated)	erucoylcarnitine (C22:1)*	LC/MS pos late	57525						-1.79
Lipid	Fatty Acid Metabolism (Acyl Carnitine, Dicarboxylate)	adipoylcarnitine (C6-DC)	LC/MS pos early	52988		HMDB61677	71296139			-2.13
Lipid	Fatty Acid Metabolism (Acyl Carnitine, Hydroxy)	(S)-3-hydroxybutyrylcarnitine	LC/MS pos early	52984		HMDB13127				-2.38
Lipid	Fatty Acid, Monohydroxy	13-HODE + 9-HODE	LC/MS neg	37752			43013			1.5
Lipid	Fatty Acid, Dihydroxy	12,13-DiHOME	LC/MS neg	38395	C14829	HMDB04705	10236635			1.37
Lipid	Fatty Acid, Dihydroxy	9,10-DiHOME	LC/MS neg	38399	C14828	HMDB04704	9966640			1.32
Lipid	Fatty Acid, Dihydroxy	2R,3R-dihydroxybutyrate	LC/MS polar	63109		HMDB00498				1.54
Lipid	Fatty Acid, Dihydroxy	19,20-DiHDPA	LC/MS neg	46286		HMDB10214	16061148			1.35
Lipid	Docosanoid	14-HDoHE/17-HDoHE	LC/MS neg	53034						-1.49
Lipid	Inositol Metabolism	myo-inositol	LC/MS polar	1124	C00137	HMDB00211	892			1.27
Lipid	Inositol Metabolism	scyllo-inositol	LC/MS polar	32379	C06153	HMDB06088	892			1.6
Lipid	Phospholipid Metabolism	choline	LC/MS pos early	15506	C00114	HMDB00097	305			-1.2
Lipid	Phospholipid Metabolism	glycerophosphorylcholine (GPC)	LC/MS pos early	15990	C00670	HMDB00086	71920			1.15
Lipid	Phospholipid Metabolism	phosphoethanolamine	LC/MS neg	1600	C00346	HMDB00224	1015			1.17
Lipid	Phospholipid Metabolism	glycerophosphoethanolamine	LC/MS pos early	37455	C01233	HMDB00114	123874			1.23
Lipid	Phosphatidylcholine (PC)	1-myristoyl-2-arachidonoyl-GPC (14:0/20:4)*	LC/MS pos late	53195		HMDB07883				1.65
Lipid	Phosphatidylcholine (PC)	1-palmitoyl-2-linoleoyl-GPC (16:0/18:2)	LC/MS pos late	42446		HMDB07973	5287971			1.34
Lipid	Phosphatidylcholine (PC)	1-stearoyl-2-docosahexaenoyl-GPC (18:0/22:6)	LC/MS pos late	52611		HMDB08057				1.24
Lipid	Phosphatidylethanolamine (PE)	1-palmitoyl-2-arachidonoyl-GPE (16:0/20:4)*	LC/MS pos late	52464		HMDB05323	9546800			1.35
Lipid	Phosphatidylethanolamine (PE)	1-stearoyl-2-linoleoyl-GPE (18:0/18:2)*	LC/MS pos late	52446		HMDB08994	9546749			1.39
Lipid	Phosphatidylinositol (PI)	1-stearoyl-2-arachidonoyl-GPI (18:0/20:4)	LC/MS pos late	52449		HMDB09815				-1.37
Lipid	Lysophospholipid	1-palmitoyl-GPI (16:0)	LC/MS neg	35305		HMDB61695				1.63
Lipid	Lysophospholipid	1-oleoyl-GPI (18:1)	LC/MS neg	36602						1.86
Lipid	Glycerolipid Metabolism	glycerol	LC/MS neg	15122	C00116	HMDB00131	753			-1.41
Lipid	Monoacylglycerol	1-myristoylglycerol (14:0)	LC/MS neg	35625	C01885	HMDB11561	79050			1.89
Lipid	Monoacylglycerol	1-pentadecanoylglycerol (15:0)	LC/MS neg	47898			190750			1.61
Lipid	Monoacylglycerol	1-palmitoylglycerol (16:0)	LC/MS neg	21127		HMDB31074	14900			1.58
Lipid	Monoacylglycerol	1-palmitoleoylglycerol (16:1)*	LC/MS neg	52431		HMDB11565				2.23
Lipid	Monoacylglycerol	1-margaroylglycerol (17:0)	LC/MS neg	34391			107036			1.74
Lipid	Monoacylglycerol	1-oleoylglycerol (18:1)	LC/MS neg	21184		HMDB11567	5283468			2.29
Lipid	Monoacylglycerol	1-linoleoylglycerol (18:2)	LC/MS neg	27447			5283469			1.92
Lipid	Monoacylglycerol	1-linolenoylglycerol (18:3)	LC/MS neg	34393		HMDB11569	53480978			2.43
Lipid	Monoacylglycerol	2-dihomo-linoleoylglycerol (20:2)*	LC/MS neg	62450						2.27
Lipid	Monoacylglycerol	1-dihomo-linolenylglycerol (20:3)	LC/MS neg	48341						2.63
Lipid	Monoacylglycerol	1-arachidonylglycerol (20:4)	LC/MS neg	34397	C13857	HMDB11549	5282281			2.48
Lipid	Monoacylglycerol	1-eicosapentaenoylglycerol (20:5)*	LC/MS neg	53220		HMDB11580				2.66
Lipid	Monoacylglycerol	1-docosahexaenoylglycerol (22:6)	LC/MS neg	35153		HMDB11587				1.82
Lipid	Monoacylglycerol	2-myristoylglycerol (14:0)	LC/MS neg	34383		HMDB11530	137938			2.41
Lipid	Monoacylglycerol	2-palmitoylglycerol (16:0)	LC/MS neg	33419		HMDB11533	123409			2.07
Lipid	Monoacylglycerol	2-palmitoleoylglycerol (16:1)*	LC/MS neg	52432		HMDB11565				2.96
Lipid	Monoacylglycerol	2-oleoylglycerol (18:1)	LC/MS neg	21232		HMDB11537	5319879			2.56
Lipid	Monoacylglycerol	2-linoleoylglycerol (18:2)	LC/MS neg	32506		HMDB11538	5365676			2.48
Lipid	Monoacylglycerol	2-arachidonoylglycerol (20:4)	LC/MS neg	19266	C13856	HMDB04666	5282280			2.92
Lipid	Monoacylglycerol	2-eicosapentaenoylglycerol (20:5)*	LC/MS neg	53221		HMDB11550	11660820			3.22
Lipid	Monoacylglycerol	2-docosahexaenoylglycerol (22:6)*	LC/MS neg	48675		HMDB11557				2.33
Lipid	Monoacylglycerol	1-heptadecenoylglycerol (17:1)*	LC/MS neg	62449						2.27
Lipid	Monoacylglycerol	2-heptadecenoylglycerol (17:1)*	LC/MS neg	62448						2
Lipid	Monoacylglycerol	1-dihomo-linoleoylglycerol (20:2)	LC/MS neg	35103						1.99
Lipid	Diacylglycerol	linolenoyl-linolenoyl-glycerol (18:3/18:3) [1]*	LC/MS pos late	54951		HMDB07278				2.97
Lipid	Diacylglycerol	linolenoyl-linolenoyl-glycerol (18:3/18:3) [2]*	LC/MS pos late	54952		HMDB07278				1.37
Lipid	Galactosyl Glycerolipids	galactosylglycerol	LC/MS polar	57345	C05401	HMDB06790	16048618			1.69
Lipid	Sphingosines	hexadecasphingosine (d16:1)*	LC/MS pos late	57428						-1.39
Lipid	Sphingosines	heptadecasphingosine (d17:1)	LC/MS pos late	57427			5283557			-1.39
Nucleotide	Pyrimidine Metabolism, Orotate containing	orotidine	LC/MS polar	35172		HMDB00788	92751			2.01
Nucleotide	Pyrimidine Metabolism, Cytidine containing	cytidine	LC/MS pos early	514	C00475	HMDB00089	6175			2.08
Nucleotide	Pyrimidine Metabolism, Cytidine containing	cytosine	LC/MS pos early	573	C00380	HMDB00630	597			1.68
Nucleotide	Purine and Pyrimidine Metabolism	methylphosphate	LC/MS pos early	37070		HMDB61711	13130			1.63
Cofactors and Vitamins	Nicotinate and Nicotinamide Metabolism	nicotinamide riboside	LC/MS pos early	33013	C03150	HMDB00855	439924			2.12
Cofactors and Vitamins	Pantothenate and CoA Metabolism	pantothenate	LC/MS neg	1508	C00864	HMDB00210	6613			1.38
Cofactors and Vitamins	Ascorbate and Aldarate Metabolism	dehydroascorbate	LC/MS polar	1659	C05422	HMDB01264	835			1.81
Cofactors and Vitamins	Ascorbate and Aldarate Metabolism	threonate	LC/MS polar	27738	C01620	HMDB00943	151152			1.71
Cofactors and Vitamins	Vitamin B6 Metabolism	pyridoxate	LC/MS neg	31555	C00847	HMDB00017	6723			1.77
Xenobiotics	Food Component/Plant	betonicine	LC/MS pos early	38100	C08269	HMDB29412	164642			1.47
Xenobiotics	Food Component/Plant	stachydrine	LC/MS pos early	34384	C10172	HMDB04827	115244			1.37
Xenobiotics	Food Component/Plant	3-hydroxystachydrine*	LC/MS pos early	62062			442640			1.64
Xenobiotics	Food Component/Plant	methyl glucopyranoside (alpha + beta)	LC/MS pos early	46144						1.63
Xenobiotics	Chemical	sulfate*	LC/MS neg	46960	C00059	HMDB01448	1118			1.32
Xenobiotics	Chemical	12-hydroxyoleate	LC/MS neg	37464	C08365	HMDB34297	5282942			1.3
Xenobiotics	Chemical	succinimide	LC/MS polar	41888	C07273		11439			-1.39
Partially Characterized Molecules	Partially Characterized Molecules	pentose acid*	LC/MS polar	63264						1.42
