# Supplementary material for: Effects of Agricultural Pesticides in Aquafeeds on Wild Fish Feeding on Leftover Pellets Near Fish Farms
Source: Front Genet. 2019 Sep 26;10:794. doi: 10.3389/fgene.2019.00794 (PMC6775492; doi:10.3389/fgene.2019.00794)
Supplement: Supplementary File 4 — List of diseases functions and annotations from IPA analysis. [file Table_4.xlsx]

## Sheet: Low group
Categories	Diseases or Functions Annotation	p-Value	Predicted Activation State	Activation z-score	Molecules	# Molecules
Immunological Disease,Inflammatory Disease,Inflammatory Response,Neurological Disease,Organismal Injury and Abnormalities	Chronic phase experimental autoimmune encephalomyelitis	3,79E-12			9Z-tetradecenoic acid,cis-10-heptadecenoic acid,eicosa-11Z, 14Z-dienoic acid,heptadecanoic acid,myristic acid,nonadeca-10(Z)-enoic acid,palmitic acid,stearidonic acid	8
Developmental Disorder,Hereditary Disorder,Metabolic Disease,Organismal Injury and Abnormalities	Mucopolysaccharidosis I	6,69E-12			9Z-tetradecenoic acid,cis-10-heptadecenoic acid,heptadecanoic acid,linoleic acid,nonadeca-10(Z)-enoic acid,palmitic acid,stearidonic acid	7
Molecular Transport	Quantity of metal	2,75E-08	Increased	3,231	9Z-hexadecenoic acid,eicosa-11Z, 14Z-dienoic acid,EPO,gamma-linolenic acid,heptadecanoic acid,icosapent,IGF2,linoleic acid,myristic acid,palmitic acid,pentadecanoic acid,TRIB1	12
Cell Signaling,Molecular Transport,Vitamin and Mineral Metabolism	Quantity of Ca2+	3,57E-08	Increased	3,234	9Z-hexadecenoic acid,eicosa-11Z, 14Z-dienoic acid,EPO,gamma-linolenic acid,heptadecanoic acid,icosapent,IGF2,linoleic acid,myristic acid,palmitic acid,pentadecanoic acid	11
Immunological Disease,Inflammatory Disease,Inflammatory Response,Neurological Disease,Organismal Injury and Abnormalities	Hashimotos encephalitis	5,13E-08			9Z-tetradecenoic acid,cis-10-heptadecenoic acid,eicosa-11Z, 14Z-dienoic acid,EPO,heptadecanoic acid,myristic acid,nonadeca-10(Z)-enoic acid,palmitic acid,scyllo-inositol,stearidonic acid	10
Inflammatory Response	Inflammation of absolute anatomical region	5,76E-08		-1,411	2-arachidonoylglycerol,9Z-tetradecenoic acid,CHRNA5,cis-10-heptadecenoic acid,eicosa-11Z, 14Z-dienoic acid,EPO,heptadecanoic acid,IGF2,inosine,myristic acid,nonadeca-10(Z)-enoic acid,palmitic acid,scyllo-inositol,SOCS1,stearidonic acid,ZFP36	16
Cell Death and Survival	Killing of Yersinia pestis	5,97E-08			linoleic acid,myristic acid,palmitic acid	3
Inflammatory Response,Organismal Injury and Abnormalities	Inflammation of organ	2,90E-07		-1,709	2-arachidonoylglycerol,9Z-tetradecenoic acid,CHRNA5,cis-10-heptadecenoic acid,eicosa-11Z, 14Z-dienoic acid,EPO,GADD45A,heptadecanoic acid,IGF2,inosine,myristic acid,nonadeca-10(Z)-enoic acid,palmitic acid,scyllo-inositol,SOCS1,stearidonic acid,ZFP36	17
Carbohydrate Metabolism,Energy Production,Small Molecule Biochemistry	Oxidation of glucose-6-phosphate	3,33E-07			linoleic acid,myristic acid,palmitic acid	3
Immunological Disease,Inflammatory Disease,Inflammatory Response,Neurological Disease,Organismal Injury and Abnormalities	Experimental autoimmune encephalomyelitis	6,22E-07			9Z-tetradecenoic acid,cis-10-heptadecenoic acid,eicosa-11Z, 14Z-dienoic acid,heptadecanoic acid,myristic acid,nonadeca-10(Z)-enoic acid,palmitic acid,scyllo-inositol,stearidonic acid	9
Cell Cycle	Arrest in G2 phase of rhabdomyosarcoma cell lines	3,37E-06			GADD45A,IGF2	2
Tissue Morphology	Quantity of stem cell lines	1,01E-05			CDK2AP1,IGF2	2
Small Molecule Biochemistry	Synthesis of nitrite	1,08E-05		-0,762	inosine,methyl palmitate,palmitic acid,SOCS1	4
Carbohydrate Metabolism	Synthesis of glycogen	4,65E-05		-0,647	IGF2,linoleic acid,palmitic acid,SOCS1	4
Cell Death and Survival,Skeletal and Muscular System Development and Function	Survival of myoblasts	5,03E-05			EPO,PGF	2
Cell Death and Survival	Cell death of pericytes	5,22E-05			2-arachidonoylglycerol,palmitic acid,PGF	3
Cell Death and Survival,Endocrine System Disorders,Gastrointestinal Disease,Organismal Injury and Abnormalities	Apoptosis of islet cells	5,37E-05			EPO,IGF2,palmitic acid,SOCS1	4
Cellular Development,Cellular Growth and Proliferation	Cell proliferation of breast cancer cell lines	6,34E-05		-0,682	5'-methylthioadenosine,EPO,IGF2,linoleic acid,myristic acid,palmitic acid,ZFP36,ZNF503	8
DNA Replication, Recombination, and Repair,Nucleic Acid Metabolism,Small Molecule Biochemistry	Incorporation of thymidine	6,59E-05		-0,819	IGF2,linoleic acid,myristic acid,palmitic acid	4
Cell-To-Cell Signaling and Interaction,Embryonic Development	Activation of embryonic cells	7,04E-05			EPO,IGF2	2
Small Molecule Biochemistry	Production of nitrite	1,17E-04			inosine,methyl palmitate,palmitic acid	3
Cell Cycle,Hematological System Development and Function	Mitogenesis of leukocyte cell lines	1,20E-04			EPO,SOCS1	2
Cell-To-Cell Signaling and Interaction	Activation of macrophage cancer cell lines	1,20E-04			palmitic acid,SOCS1	2
Cell-To-Cell Signaling and Interaction,Cellular Growth and Proliferation,Hematological System Development and Function,Hematopoiesis	Stimulation of erythroid precursor cells	1,20E-04			EPO,IGF2	2
Lipid Metabolism,Small Molecule Biochemistry	Synthesis of acylglycerol	1,47E-04		1,982	2-arachidonoylglycerol,IGF2,myristic acid,palmitic acid	4
Tissue Development	Growth of epithelial tissue	1,60E-04		-0,676	DACH1,EPO,IGF2,linoleic acid,palmitic acid,PGF,phosphorylethanolamine,SOCS1,ZFP36	9
Cancer,Organismal Injury and Abnormalities	Growth of tumor	1,91E-04		-1,629	2-arachidonoylglycerol,5'-methylthioadenosine,DACH1,GADD45A,IGF2,linoleic acid,palmitic acid,PGF,SOCS1,ZFP36	10
Cellular Compromise,Neurological Disease,Organismal Injury and Abnormalities,Psychological Disorders	Damage of hippocampal cells	2,60E-04			EPO,IGF2	2
Cell Signaling,Small Molecule Biochemistry	Synthesis of nitric oxide	2,61E-04		-0,014	EPO,gamma-linolenic acid,IGF2,linoleic acid,palmitic acid,SOCS1	6
Cancer,Cellular Development,Cellular Growth and Proliferation,Organismal Injury and Abnormalities,Tumor Morphology	Proliferation of tumor cells	2,64E-04		-0,821	2-arachidonoylglycerol,5'-methylthioadenosine,IGF2,linoleic acid,palmitic acid,SOCS1,ZFP36	7
Lipid Metabolism,Molecular Transport,Small Molecule Biochemistry	Accumulation of diacylglycerol	3,03E-04			myristic acid,palmitic acid	2
Cellular Compromise,Organismal Injury and Abnormalities	Atrophy of cells	3,40E-04			EPO,GADD45A,SOCS1	3
Cellular Growth and Proliferation,Hematological System Development and Function,Hematopoiesis	Colony formation of colony-forming erythroid cells	3,49E-04			EPO,SOCS1	2
Lipid Metabolism,Molecular Transport,Small Molecule Biochemistry	Quantity of cardiolipin	3,98E-04			linoleic acid,palmitic acid	2
Lipid Metabolism,Molecular Transport,Small Molecule Biochemistry	Quantity of diacylglycerol	4,13E-04			2-arachidonoylglycerol,IGF2,palmitic acid	3
Lipid Metabolism,Small Molecule Biochemistry	Synthesis of fatty acid	4,62E-04		1,342	2-arachidonoylglycerol,icosapent,IGF2,linoleic acid,palmitic acid,SOCS1	6
Lipid Metabolism,Small Molecule Biochemistry	Synthesis of eicosanoid	4,94E-04	Increased	2,000	2-arachidonoylglycerol,IGF2,linoleic acid,palmitic acid,SOCS1	5
Free Radical Scavenging	Production of superoxide	5,05E-04		0,479	gamma-linolenic acid,linoleic acid,palmitic acid,stearidonic acid	4
Cell-To-Cell Signaling and Interaction,Cellular Growth and Proliferation	Stimulation of bone marrow cells	5,06E-04			EPO,IGF2	2
Cellular Development,Cellular Growth and Proliferation,Connective Tissue Development and Function,Hematological System Development and Function,Hematopoiesis,Organismal Development,Tissue Development	Maturation of erythroid cells	5,06E-04			5'-methylthioadenosine,EPO	2
Cell Cycle	Arrest in interphase of endothelial cells	5,06E-04			linoleic acid,phosphorylethanolamine	2
Developmental Disorder,Gastrointestinal Disease,Hepatic System Disease,Organismal Injury and Abnormalities	Biliary atresia	5,06E-04			linoleic acid,palmitic acid	2
Cell Death and Survival,Skeletal and Muscular Disorders	Apoptosis of muscle cell lines	5,13E-04			EPO,IGF2,palmitic acid	3
Cellular Development,Cellular Growth and Proliferation,Endocrine System Development and Function,Organ Development	Proliferation of beta islet cells	5,31E-04			EPO,IGF2,SOCS1	3
Cellular Development,Cellular Growth and Proliferation,Digestive System Development and Function,Embryonic Development,Hematological System Development and Function,Hematopoiesis,Hepatic System Development and Function,Organ Development,Organismal Development,Tissue Development	Hematopoiesis of liver	5,65E-04			EPO,SOCS1	2
Carbohydrate Metabolism,Small Molecule Biochemistry	Incorporation of D-glucose	5,65E-04			IGF2,palmitic acid	2
Cell Cycle	Mitosis of blood cells	5,65E-04			EPO,GADD45A	2
Cellular Development,Cellular Growth and Proliferation,Organ Development,Skeletal and Muscular System Development and Function,Tissue Development	Proliferation of muscle cells	6,14E-04		-0,721	EPO,IGF2,linoleic acid,palmitic acid,SOCS1,TRIB1	6
Organ Morphology,Tissue Morphology	Quantity of pancreatic cells	6,28E-04			DACH1,IGF2,SOCS1	3
Cellular Development,Cellular Growth and Proliferation,Embryonic Development	Proliferation of embryonic cell lines	6,33E-04		-0,440	CDK2AP1,EPO,GADD45A,IGF2,SOCS1	5
Cell-To-Cell Signaling and Interaction	Activation of cells	6,41E-04		1,820	2-arachidonoylglycerol,5'-methylthioadenosine,DACH1,EPO,GADD45A,IGF2,linoleic acid,palmitic acid,phosphorylethanolamine,SOCS1	10
Cellular Development,Cellular Growth and Proliferation,Organ Development,Renal and Urological System Development and Function	Proliferation of kidney cells	6,69E-04			EPO,GADD45A,IGF2	3
Cardiovascular System Development and Function,Cellular Movement,Immune Cell Trafficking	Migration of lymphatic endothelial cells	6,93E-04			EPO,IGF2	2
Cardiovascular System Development and Function,Cellular Development,Cellular Growth and Proliferation,Organ Development,Skeletal and Muscular System Development and Function,Tissue Development	Proliferation of vascular smooth muscle cells	6,98E-04			EPO,linoleic acid,SOCS1,TRIB1	4
Cellular Development,Hematological System Development and Function,Hematopoiesis	Maturation of hematopoietic progenitor cells	7,12E-04			5'-methylthioadenosine,EPO,PGF	3
Lipid Metabolism,Small Molecule Biochemistry	Synthesis of lipid	7,23E-04		1,343	2-arachidonoylglycerol,icosapent,IGF2,linoleic acid,myristic acid,palmitic acid,PGF,SOCS1,TRIB1	9
Cell Death and Survival,Endocrine System Disorders,Gastrointestinal Disease,Organismal Injury and Abnormalities	Apoptosis of beta islet cells	7,35E-04			EPO,palmitic acid,SOCS1	3
Cardiovascular Disease,Organismal Injury and Abnormalities	Occlusion of artery	7,49E-04			2-arachidonoylglycerol,EPO,IGF2,palmitic acid,PGF,SOCS1,ZFP36	7
Cellular Development,Hematological System Development and Function,Hematopoiesis,Tissue Development	Maturation of megakaryocytes	7,61E-04			EPO,PGF	2
Cell Death and Survival,Endocrine System Development and Function	Cell viability of islet cells	7,61E-04			IGF2,palmitic acid	2
Cellular Development,Cellular Growth and Proliferation,Hematological System Development and Function,Lymphoid Tissue Structure and Development	Proliferation of CD4+ T-lymphocytes	8,04E-04			gamma-linolenic acid,linoleic acid,palmitic acid	3
Cardiovascular System Development and Function,Cellular Development,Cellular Function and Maintenance,Cellular Growth and Proliferation,Embryonic Development,Hematological System Development and Function,Lymphoid Tissue Structure and Development,Organ Development,Organismal Development,Tissue Development	Proliferation of lymphatic endothelial cells	8,32E-04			EPO,IGF2	2
Cardiovascular Disease,Organismal Injury and Abnormalities	Atherosclerotic lesion	8,81E-04			IGF2,palmitic acid,PGF,ZFP36	4
Lipid Metabolism,Small Molecule Biochemistry	Storage of triacylglycerol	9,07E-04			linoleic acid,palmitic acid	2
Lipid Metabolism,Molecular Transport,Small Molecule Biochemistry	Concentration of prostaglandin	9,56E-04			IGF2,linoleic acid,palmitic acid	3
DNA Replication, Recombination, and Repair	Synthesis of DNA	9,59E-04		-0,257	CDK2AP1,DACH1,EPO,IGF2,methyl palmitate,PGF	6
Cellular Development,Cellular Growth and Proliferation,Embryonic Development	Proliferation of embryonic stem cell lines	9,85E-04			CDK2AP1,EPO	2
Cellular Development,Cellular Growth and Proliferation,Hematological System Development and Function,Lymphoid Tissue Structure and Development	Proliferation of lymphocytes	1,03E-03		0,687	EPO,GADD45A,gamma-linolenic acid,IGF2,linoleic acid,palmitic acid,PGF,SOCS1	8
Cell Death and Survival,Gastrointestinal Disease,Hepatic System Disease,Organismal Injury and Abnormalities	Cell death of hepatocytes	1,05E-03		0,800	2-arachidonoylglycerol,EPO,palmitic acid,SOCS1	4
Cancer,Neurological Disease,Organismal Injury and Abnormalities	Growth of primitive neuroectodermal tumor	1,07E-03			IGF2,PGF	2
Cell Signaling,Nucleic Acid Metabolism,Small Molecule Biochemistry	Binding of guanosine 5'-O-(3-thiotriphosphate)	1,07E-03			2-arachidonoylglycerol,linoleic acid,palmitic acid	3
Cell Death and Survival	Apoptosis of tumor cell lines	1,07E-03		0,717	2-arachidonoylglycerol,EPO,GADD45A,IGF2,IRF2BP2,linoleic acid,myristic acid,palmitic acid,phosphorylethanolamine,SOCS1,ZFP36	11
Cellular Movement,Hematological System Development and Function,Immune Cell Trafficking,Inflammatory Response	Cellular infiltration by phagocytes	1,11E-03		0,115	EPO,linoleic acid,methyl palmitate,PGF,SOCS1	5
Connective Tissue Development and Function,Tissue Morphology	Size of connective tissue	1,13E-03			EPO,GADD45A,PGF,TRIB1	4
Cellular Development,Cellular Growth and Proliferation,Digestive System Development and Function,Hepatic System Development and Function,Organ Development	Proliferation of liver cells	1,20E-03			EPO,IGF2,palmitic acid,SOCS1	4
Free Radical Scavenging	Synthesis of reactive oxygen species	1,21E-03		1,076	2-arachidonoylglycerol,EPO,gamma-linolenic acid,linoleic acid,palmitic acid,SOCS1,stearidonic acid	7
Cellular Development,Cellular Growth and Proliferation	Cell proliferation of tumor cell lines	1,23E-03		-0,409	2-arachidonoylglycerol,5'-methylthioadenosine,CDK2AP1,DACH1,EPO,GADD45A,IGF2,linoleic acid,myristic acid,palmitic acid,SOCS1,ZFP36,ZNF503	13
Organ Morphology,Organismal Development,Reproductive System Development and Function	Mass of placenta	1,33E-03			IGF2,PGF	2
Cell Cycle,Gene Expression	Binding of interferon-gamma activated sequence	1,33E-03			EPO,SOCS1	2
Gastrointestinal Disease,Hepatic System Disease,Organismal Injury and Abnormalities	Jaundice	1,33E-03			linoleic acid,palmitic acid	2
Cellular Compromise,Organismal Injury and Abnormalities,Skeletal and Muscular Disorders	Atrophy of muscle cells	1,33E-03			EPO,GADD45A	2
Cellular Development,Cellular Growth and Proliferation,Hematological System Development and Function,Lymphoid Tissue Structure and Development	Cell proliferation of T lymphocytes	1,36E-03		0,583	EPO,GADD45A,gamma-linolenic acid,IGF2,linoleic acid,palmitic acid,SOCS1	7
Free Radical Scavenging	Production of reactive oxygen species	1,37E-03		1,484	2-arachidonoylglycerol,EPO,gamma-linolenic acid,linoleic acid,palmitic acid,stearidonic acid	6
Cell-To-Cell Signaling and Interaction	Activation of tumor cell lines	1,38E-03			DACH1,palmitic acid,SOCS1	3
Cell Death and Survival	Cell death of connective tissue cells	1,39E-03		1,895	2-arachidonoylglycerol,GADD45A,IGF2,linoleic acid,NUDT13,palmitic acid,PGF	7
Cancer,Cell Death and Survival,Organismal Injury and Abnormalities,Tumor Morphology	Cell death of tumor cells	1,43E-03		-0,714	EPO,GADD45A,inosine,palmitic acid,TRIB1,ZFP36	6
Cancer,Organismal Injury and Abnormalities	Growth of malignant tumor	1,44E-03		-0,616	2-arachidonoylglycerol,5'-methylthioadenosine,IGF2,palmitic acid,PGF,SOCS1	6
Connective Tissue Disorders,Organismal Injury and Abnormalities,Tissue Morphology	Abnormal morphology of adipose tissue	1,48E-03			PGF,TRIB1,ZFP36	3
Cellular Movement,Embryonic Development	Migration of mesenchymal stem cells	1,52E-03			2-arachidonoylglycerol,PGF	2
Cellular Growth and Proliferation,Connective Tissue Development and Function,Tissue Development	Proliferation of connective tissue cells	1,59E-03		-0,487	DACH1,EPO,GADD45A,IGF2,PGF,SOCS1,ZFP36	7
Hematological System Development and Function,Lymphoid Tissue Structure and Development,Organ Morphology,Tissue Morphology	Morphology of lymphoid organ	1,69E-03			EPO,GADD45A,IGF2,SOCS1,TRIB1,ZFP36	6
Cell Death and Survival	Necrosis	1,73E-03		0,805	2-arachidonoylglycerol,CDK2AP1,EPO,GADD45A,IGF2,inosine,IRF2BP2,linoleic acid,myristic acid,nicotinamide-beta-riboside,NUDT13,palmitic acid,PGF,phosphorylethanolamine,SOCS1,TRIB1,ZFP36	17
Cellular Development,Cellular Growth and Proliferation,Hematological System Development and Function,Hematopoiesis,Lymphoid Tissue Structure and Development,Tissue Development	Differentiation of antigen presenting cells	1,79E-03		1,584	EPO,linoleic acid,SOCS1,TRIB1	4
Cell-To-Cell Signaling and Interaction,Cellular Growth and Proliferation	Stimulation of cells	1,81E-03		1,931	2-arachidonoylglycerol,CHRNA5,EPO,IGF2,palmitic acid	5
Cancer,Cell Cycle,Organismal Injury and Abnormalities	Arrest in cell cycle progression of ovarian cancer cells	1,86E-03			GADD45A	1
Cellular Movement,Hematological System Development and Function,Immune Cell Trafficking	Influx of inflammatory leukocytes	1,86E-03			EPO	1
Cellular Compromise,Cellular Function and Maintenance	Endoplasmic reticulum stress response of muscle cell lines	1,86E-03			palmitic acid	1
Cell Cycle,Hematological System Development and Function,Hematopoiesis	Cell division of erythroid precursor cells	1,86E-03			EPO	1
Neurological Disease	Forgetting	1,86E-03			IGF2	1
Cell-To-Cell Signaling and Interaction,Embryonic Development	Activation of trophoblast cells	1,86E-03			IGF2	1
Cellular Development,Cellular Growth and Proliferation,Connective Tissue Development and Function,Hematological System Development and Function,Hematopoiesis,Organismal Development,Tissue Development	Arrest in growth of erythroblasts	1,86E-03			EPO	1
Cancer,Neurological Disease,Organismal Injury and Abnormalities	Brain metastasis by carcinoma cell lines	1,86E-03			PGF	1
Cancer,Neurological Disease,Organismal Injury and Abnormalities,Respiratory Disease	Brain metastasis by lung cancer cell lines	1,86E-03			PGF	1
Cell Cycle,Embryonic Development	Delay in initiation of S phase of embryonic cell lines	1,86E-03			GADD45A	1
Cardiovascular System Development and Function,Connective Tissue Development and Function,Organismal Development,Tissue Development	Vascularization of fracture callus	1,86E-03			PGF	1
Cell Cycle,Hypersensitivity Response	Entry into cell cycle progression of bone marrow-derived mast cells	1,86E-03			SOCS1	1
Cardiovascular Disease,Cardiovascular System Development and Function,Cell Death and Survival,Cell Morphology,Nutritional Disease,Organ Morphology,Organismal Development,Organismal Injury and Abnormalities,Skeletal and Muscular Disorders,Skeletal and Muscular System Development and Function,Tissue Morphology	Loss of cardiomyocytes	1,86E-03			EPO	1
Cellular Assembly and Organization,Cellular Function and Maintenance	Redistribution of microtubules	1,86E-03			linoleic acid	1
Metabolic Disease	Severe hypoinsulinemia	1,86E-03			SOCS1	1
Cellular Growth and Proliferation,Hematological System Development and Function	Inhibition of peritoneal macrophages	1,86E-03			methyl palmitate	1
Respiratory Disease	Perinatal asphyxia	1,86E-03			EPO	1
Cell Morphology,Cellular Compromise	Vacuolation of pancreatic cancer cell lines	1,86E-03			palmitic acid	1
Cell Morphology	Elongation of red blood cells	1,86E-03			EPO	1
Cardiovascular System Development and Function	Viscosity of blood	1,86E-03			EPO	1
Cell Signaling,Lipid Metabolism,Small Molecule Biochemistry	Upregulation of 2-arachidonoylglycerol	1,86E-03			linoleic acid	1
Cellular Compromise	Damage of lysosome membrane	1,86E-03			palmitic acid	1
Cell-To-Cell Signaling and Interaction,Cellular Assembly and Organization,Hematological System Development and Function	Binding of erythrocyte membrane	1,86E-03			EPO	1
Lipid Metabolism,Molecular Transport,Nucleic Acid Metabolism,Small Molecule Biochemistry	Concentration of palmitoyl-coenzyme A	1,86E-03			palmitic acid	1
Cell-To-Cell Signaling and Interaction,Cellular Growth and Proliferation,Hematological System Development and Function,Hematopoiesis	Co-stimulation of colony forming unit-megakaryocytes	1,86E-03			EPO	1
Cellular Compromise,Cellular Function and Maintenance	Endoplasmic reticulum stress response of heart cell lines	1,86E-03			palmitic acid	1
Cell Cycle,Connective Tissue Development and Function	Delay in S phase of fibroblast cell lines	1,86E-03			GADD45A	1
Cardiovascular Disease,Endocrine System Disorders,Gastrointestinal Disease,Hereditary Disorder,Metabolic Disease,Organismal Injury and Abnormalities	Susceptibility to microvascular complications of diabetes type 2	1,86E-03			EPO	1
Cell Cycle,Respiratory System Development and Function	Arrest in prometaphase of lung cell lines	1,86E-03			GADD45A	1
Cell Cycle	Arrest in G2/M phase transition of rhabdomyosarcoma cell lines	1,86E-03			IGF2	1
Cell-To-Cell Signaling and Interaction,Cellular Assembly and Organization,Cellular Compromise	Disassembly of tight junctions	1,86E-03			PGF	1
Cell Cycle,Skeletal and Muscular System Development and Function	Arrest in G2/M phase transition of muscle cell lines	1,86E-03			IGF2	1
Embryonic Development,Tissue Morphology	Quantity of embryonic stem cell lines	1,86E-03			CDK2AP1	1
Connective Tissue Disorders,Developmental Disorder,Gastrointestinal Disease,Hereditary Disorder,Organismal Development,Organismal Injury and Abnormalities,Skeletal and Muscular Disorders	Severe growth restriction with distinctive facies	1,86E-03			IGF2	1
Molecular Transport	Secretion of acylcarnitine	1,86E-03			palmitic acid	1
Cell Death and Survival,Endocrine System Development and Function,Endocrine System Disorders,Gastrointestinal Disease,Organ Morphology,Organismal Injury and Abnormalities	Quantity of apoptotic islet cells	1,86E-03			IGF2	1
Gastrointestinal Disease,Immunological Disease,Inflammatory Disease,Inflammatory Response,Organismal Injury and Abnormalities	Allergic inflammation of intestine	1,86E-03			IGF2	1
Cell Death and Survival,Renal and Urological System Development and Function	Cell viability of proximal tubule cells	1,86E-03			phosphorylethanolamine	1
Cellular Development,Cellular Growth and Proliferation,Embryonic Development,Organismal Development,Tissue Morphology	Quantity of glycogen cells	1,86E-03			IGF2	1
Cardiovascular Disease,Organismal Injury and Abnormalities,Skeletal and Muscular Disorders	Edema of cardiomyocytes	1,86E-03			EPO	1
Cellular Assembly and Organization,Cellular Function and Maintenance,Nervous System Development and Function,Tissue Morphology	Quantity of corticospinal axon	1,86E-03			inosine	1
Cardiovascular System Development and Function,Hematological System Development and Function	Systolic wall stress of left ventricle	1,86E-03			EPO	1
Lipid Metabolism,Small Molecule Biochemistry	Turnover of cardiolipin	1,86E-03			palmitic acid	1
Cellular Development,Cellular Growth and Proliferation,Embryonic Development,Hematological System Development and Function,Hematopoiesis,Lymphoid Tissue Structure and Development,Organ Development,Organismal Development,Tissue Development	Lymphopoiesis of B-lymphocyte derived cell lines	1,86E-03			EPO	1
Cell Death and Survival	Mitochondrial cell death of kidney cancer cell lines	1,86E-03			phosphorylethanolamine	1
Small Molecule Biochemistry	Hyperproduction of nitrite	1,86E-03			methyl palmitate	1
Carbohydrate Metabolism	Signaling of lipopolysaccharide	1,86E-03			SOCS1	1
Cellular Function and Maintenance,Cellular Movement,Endocrine System Development and Function	Localization of beta islet cells	1,86E-03			IGF2	1
Cellular Development,Cellular Growth and Proliferation,Hematological System Development and Function,Hypersensitivity Response,Lymphoid Tissue Structure and Development	Proliferation of basophils	1,86E-03			EPO	1
Lipid Metabolism,Small Molecule Biochemistry	Conversion of succinic acid	1,86E-03			palmitic acid	1
Lipid Metabolism,Small Molecule Biochemistry	Incorporation of 20:4(n-6) fatty acids	1,86E-03			linoleic acid	1
Cell-To-Cell Signaling and Interaction,Cellular Growth and Proliferation,Hematological System Development and Function	Co-stimulation of erythroid cell lines	1,86E-03			EPO	1
Cancer,Cardiovascular Disease,Organismal Injury and Abnormalities	Tumorigenesis of vascular tissue	1,86E-03			GADD45A	1
Cardiovascular System Development and Function,Cell Cycle	Arrest in G2/M phase of vascular endothelial cells	1,86E-03			phosphorylethanolamine	1
Cancer,Cellular Development,Cellular Growth and Proliferation,Organismal Injury and Abnormalities,Tumor Morphology	Expansion of melanoma cells	1,86E-03			SOCS1	1
Cellular Movement	Cellular infiltration by myeloid cells	1,88E-03		-0,192	EPO,linoleic acid,methyl palmitate,PGF,SOCS1	5
Cell Cycle	Arrest in G2/M phase transition of tumor cell lines	1,93E-03			GADD45A,IGF2	2
Cardiovascular System Development and Function,Cellular Development,Cellular Function and Maintenance,Cellular Growth and Proliferation,Organismal Development,Tissue Development	Proliferation of endothelial cells	1,98E-03		0,017	EPO,IGF2,linoleic acid,PGF,phosphorylethanolamine	5
Cellular Development,Cellular Growth and Proliferation	Proliferation of prostate cancer cell lines	2,02E-03		-0,537	2-arachidonoylglycerol,DACH1,IGF2,linoleic acid,SOCS1	5
Free Radical Scavenging,Molecular Transport	Release of superoxide	2,04E-03			gamma-linolenic acid,linoleic acid	2
Cell Death and Survival,Neurological Disease,Organismal Injury and Abnormalities	Apoptosis of hippocampal neurons	2,04E-03			2-arachidonoylglycerol,EPO	2
Inflammatory Response	Inflammatory response	2,10E-03		0,036	2-arachidonoylglycerol,5'-methylthioadenosine,EPO,GADD45A,linoleic acid,palmitic acid,SOCS1,ZFP36	8
Cellular Movement,Embryonic Development	Migration of embryonic cells	2,11E-03			2-arachidonoylglycerol,IGF2,PGF	3
Cellular Development,Cellular Growth and Proliferation	Cell proliferation of cervical cancer cell lines	2,14E-03		-1,067	GADD45A,IGF2,SOCS1,ZFP36	4
Lipid Metabolism,Molecular Transport,Small Molecule Biochemistry	Accumulation of lipid	2,24E-03		0,871	EPO,IGF2,linoleic acid,myristic acid,palmitic acid	5
Cardiovascular Disease,Organismal Injury and Abnormalities	Atherosclerosis	2,28E-03			2-arachidonoylglycerol,IGF2,palmitic acid,PGF,SOCS1,ZFP36	6
Cell Death and Survival	Cell death of tumor cell lines	2,32E-03		0,413	2-arachidonoylglycerol,EPO,GADD45A,IGF2,IRF2BP2,linoleic acid,myristic acid,nicotinamide-beta-riboside,palmitic acid,phosphorylethanolamine,SOCS1,ZFP36	12
Cell Death and Survival,Organismal Injury and Abnormalities	Cell death of endothelial cells	2,33E-03		0,305	EPO,linoleic acid,palmitic acid,SOCS1	4
Cell Death and Survival	Cell viability	2,47E-03		-0,001	CDK2AP1,EPO,GADD45A,gamma-linolenic acid,IGF2,inosine,palmitic acid,PGF,phosphorylethanolamine,SOCS1,ZFP36	11
Cancer,Organismal Injury and Abnormalities	Advanced malignant tumor	2,53E-03		-1,478	DACH1,EPO,GADD45A,IGF2,PGF,phosphorylethanolamine,SOCS1,ZFP36,ZNF503	9
Immunological Disease	Delayed hypersensitive reaction	2,57E-03			2-arachidonoylglycerol,PGF,ZFP36	3
Cell-To-Cell Signaling and Interaction,Hematological System Development and Function	Activation of myeloid cells	2,62E-03		1,413	2-arachidonoylglycerol,5'-methylthioadenosine,EPO,palmitic acid,SOCS1	5
Cellular Compromise,Lipid Metabolism,Small Molecule Biochemistry	Peroxidation of lipid	2,67E-03			glycocyamine,linoleic acid,palmitic acid	3
Hematological System Development and Function,Lymphoid Tissue Structure and Development,Organ Morphology,Organismal Development,Tissue Morphology	Morphology of spleen	2,68E-03			EPO,IGF2,SOCS1,TRIB1,ZFP36	5
Lipid Metabolism,Molecular Transport,Small Molecule Biochemistry	Accumulation of acylglycerol	2,73E-03			linoleic acid,myristic acid,palmitic acid	3
Cardiovascular System Development and Function,Cellular Movement	Migration of endothelial cells	2,75E-03		0,537	EPO,GADD45A,IGF2,PGF,phosphorylethanolamine	5
Organismal Injury and Abnormalities	Granulation tissue	2,77E-03			EPO,PGF	2
Cell Death and Survival	Apoptosis of B-lymphocyte derived cell lines	2,78E-03			EPO,palmitic acid,SOCS1	3
Cellular Development,Cellular Growth and Proliferation,Organ Development,Skeletal and Muscular System Development and Function,Tissue Development	Proliferation of myoblasts	2,90E-03			EPO,palmitic acid	2
Cancer,Cellular Development,Cellular Growth and Proliferation,Neurological Disease,Organismal Injury and Abnormalities,Tumor Morphology	Proliferation of glioma cells	2,90E-03			5'-methylthioadenosine,palmitic acid	2
Lipid Metabolism,Small Molecule Biochemistry	Regulation of lipid	2,90E-03			linoleic acid,SOCS1	2
Cancer,Cellular Development,Cellular Growth and Proliferation,Organismal Injury and Abnormalities,Tumor Morphology	Proliferation of cancer cells	2,93E-03		-0,616	2-arachidonoylglycerol,5'-methylthioadenosine,IGF2,palmitic acid,SOCS1	5
Neurological Disease	Neurological signs	3,10E-03		-1,961	CHRNA5,EPO,GADD45A,gamma-linolenic acid,IGF2,linoleic acid,phosphorylethanolamine	7
Cell Morphology	Size of cells	3,22E-03			GADD45A,IGF2,linoleic acid,palmitic acid,PGF,TRIB1	6
Lipid Metabolism,Molecular Transport,Small Molecule Biochemistry	Concentration of acylglycerol	3,28E-03		1,078	2-arachidonoylglycerol,IGF2,linoleic acid,palmitic acid,TRIB1	5
Molecular Transport,Nucleic Acid Metabolism,Small Molecule Biochemistry	Quantity of cyclic nucleotides	3,31E-03	Increased	2,000	2-arachidonoylglycerol,2-linoleoylglycerol,2-oleoylglycerol,2-palmitoylglycerol	4
Cell-To-Cell Signaling and Interaction,Hematological System Development and Function,Immune Cell Trafficking,Inflammatory Response	Activation of leukocytes	3,34E-03		1,526	2-arachidonoylglycerol,5'-methylthioadenosine,EPO,GADD45A,palmitic acid,phosphorylethanolamine,SOCS1	7
Cellular Development,Cellular Growth and Proliferation,Hematological System Development and Function	Cell proliferation of leukocyte cell lines	3,34E-03			2-arachidonoylglycerol,EPO,IGF2,SOCS1	4
Carbohydrate Metabolism,Molecular Transport,Small Molecule Biochemistry	Uptake of D-glucose	3,34E-03		0,577	EPO,IGF2,palmitic acid,SOCS1	4
Cardiovascular System Development and Function,Tissue Morphology	Permeability of vasculature	3,39E-03			GADD45A,inosine,PGF	3
Lipid Metabolism,Small Molecule Biochemistry	Synthesis of diacylglycerol	3,46E-03			2-arachidonoylglycerol,IGF2	2
Organismal Injury and Abnormalities	Edema	3,60E-03		-1,941	2-arachidonoylglycerol,EPO,methyl palmitate,PGF,SOCS1	5
Cell Death and Survival,Organismal Injury and Abnormalities,Renal and Urological Disease	Apoptosis of tubular cells	3,60E-03			EPO,palmitic acid	2
Carbohydrate Metabolism,Small Molecule Biochemistry	Utilization of D-glucose	3,60E-03			IGF2,palmitic acid	2
Cell Death and Survival	Regeneration of cells	3,63E-03			EPO,IGF2,inosine	3
Cancer,Cell Death and Survival,Organismal Injury and Abnormalities,Tumor Morphology	Cell death of cancer cells	3,63E-03		-1,165	EPO,inosine,palmitic acid,TRIB1,ZFP36	5
Cell-To-Cell Signaling and Interaction,Hematological System Development and Function,Immune Cell Trafficking,Inflammatory Response	Activation of phagocytes	3,66E-03		1,413	2-arachidonoylglycerol,5'-methylthioadenosine,EPO,palmitic acid,SOCS1	5
Cell Death and Survival	Apoptosis of pancreatic cancer cell lines	3,69E-03			linoleic acid,palmitic acid,SOCS1	3
Cardiovascular Disease,Cell-To-Cell Signaling and Interaction,Cellular Growth and Proliferation,Organismal Injury and Abnormalities	Induction of foam cells	3,71E-03			palmitic acid	1
Cell-To-Cell Signaling and Interaction,Cellular Movement	Recruitment of myelomonocytic cells	3,71E-03			PGF	1
Skeletal and Muscular System Development and Function,Tissue Development	Accumulation of cartilage tissue	3,71E-03			PGF	1
Neurological Disease,Ophthalmic Disease	Injury of optic nerve	3,71E-03			EPO	1
Cancer,Cardiovascular Disease,Hematological Disease,Organismal Injury and Abnormalities	Cancer anemia	3,71E-03			EPO	1
Cellular Growth and Proliferation,Nervous System Development and Function	Blockade of hippocampal neurons	3,71E-03			EPO	1
Cellular Compromise,Organismal Injury and Abnormalities,Skeletal and Muscular Disorders	Atrophy of skeletal muscle cells	3,71E-03			GADD45A	1
Endocrine System Disorders,Hematological Disease,Metabolic Disease	Severe hypoglycemia	3,71E-03			SOCS1	1
Embryonic Development,Organ Development,Organismal Development,Respiratory System Development and Function,Tissue Development	Development of alveolar epithelium	3,71E-03			IGF2	1
Cancer,Cellular Function and Maintenance,Cellular Growth and Proliferation,Hematological System Development and Function,Organismal Injury and Abnormalities	Hemoglobinization of erythroleukemia cells	3,71E-03			EPO	1
Cancer,Organismal Injury and Abnormalities,Reproductive System Disease,Tissue Morphology,Tumor Morphology	Area of mammary tumor	3,71E-03			linoleic acid	1
Cancer,Hematological Disease,Immunological Disease,Organismal Injury and Abnormalities	Hodgkin lymphoma in lymph node	3,71E-03			SOCS1	1
Cellular Assembly and Organization,Cellular Function and Maintenance	Permeability of lysosome	3,71E-03			palmitic acid	1
Cell Cycle	Delay in G0/G1 phase transition of leukemia cell lines	3,71E-03			EPO	1
Lipid Metabolism,Molecular Transport,Small Molecule Biochemistry	Accumulation of cardiolipin	3,71E-03			palmitic acid	1
Cellular Development	Dedifferentiation of beta islet cells	3,71E-03			IGF2	1
Cellular Growth and Proliferation	Colony formation by neutrophil/macrophage hemopoietic progenitor cells	3,71E-03			EPO	1
Cell Morphology,Cellular Assembly and Organization	Budding of VLDL transport vesicle	3,71E-03			myristic acid	1
Cardiovascular Disease,Cellular Compromise,Organismal Injury and Abnormalities,Skeletal and Muscular Disorders	Atrophy of cardiomyocytes	3,71E-03			EPO	1
Neurological Disease,Organismal Injury and Abnormalities	Bleeding of cerebral hemisphere	3,71E-03			EPO	1
Carbohydrate Metabolism,Cellular Function and Maintenance	Gluconeogenesis of hepatoma cell lines	3,71E-03			palmitic acid	1
Cellular Assembly and Organization	Formation of autolysosomes	3,71E-03			palmitic acid	1
Hematological System Development and Function,Tissue Development	Activation of bone marrow	3,71E-03			EPO	1
Cell-To-Cell Signaling and Interaction,Cellular Growth and Proliferation,Hematological System Development and Function,Hematopoiesis	Stimulation of granulocyte progenitors	3,71E-03			IGF2	1
Cellular Assembly and Organization,Cellular Function and Maintenance	Formation of VLDL transport vesicle	3,71E-03			myristic acid	1
Digestive System Development and Function	Barrier function of intestine	3,71E-03			EPO	1
Cell Signaling,Molecular Transport,Small Molecule Biochemistry	Uptake of nitric oxide	3,71E-03			linoleic acid	1
Cell Cycle	G1 phase of rhabdomyosarcoma cell lines	3,71E-03			IGF2	1
Digestive System Development and Function,Organ Development	Growth of tongue	3,71E-03			IGF2	1
Cellular Development,Cellular Growth and Proliferation,Connective Tissue Development and Function,Embryonic Development,Hematological System Development and Function,Hematopoiesis,Organismal Development,Tissue Development	Erythropoiesis of yolk sac	3,71E-03			EPO	1
Cellular Compromise,Cellular Function and Maintenance	Endoplasmic reticulum stress response of gonadal cell lines	3,71E-03			palmitic acid	1
Hematological Disease,Immunological Disease	Severe lymphopenia	3,71E-03			SOCS1	1
Cell Cycle	Exit from cell cycle progression of leukemia cell lines	3,71E-03			EPO	1
Lipid Metabolism,Small Molecule Biochemistry	Solubilization of cholesterol	3,71E-03			linoleic acid	1
Cell Death and Survival,Cellular Development,Organ Morphology,Renal and Urological System Development and Function	Regeneration of tubular cells	3,71E-03			EPO	1
Connective Tissue Development and Function,Tissue Development	Expansion of chondrocyte layer	3,71E-03			IGF2	1
Free Radical Scavenging	Hyperproduction of superoxide	3,71E-03			palmitic acid	1
Cell Death and Survival	Delay in apoptosis of colony-forming erythroid cells	3,71E-03			EPO	1
Immunological Disease,Organ Morphology,Organismal Injury and Abnormalities	Atrophy of thymus cortex	3,71E-03			SOCS1	1
Lipid Metabolism,Molecular Transport,Small Molecule Biochemistry	Quantity of 15-deoxy-delta-12,14 -PGJ 2	3,71E-03			palmitic acid	1
Cell Cycle	Arrest in G2/M phase transition of colorectal cancer cell lines	3,71E-03			GADD45A	1
Cell-To-Cell Signaling and Interaction	Responsiveness of naive T lymphocytes	3,71E-03			SOCS1	1
Cancer,Hereditary Disorder,Organismal Injury and Abnormalities,Respiratory Disease	Lung cancer susceptibility 2	3,71E-03			CHRNA5	1
Cell Death and Survival,Embryonic Development	Apoptosis of yolk sac-derived cells	3,71E-03			EPO	1
Connective Tissue Disorders,Immunological Disease,Inflammatory Disease,Organismal Injury and Abnormalities,Skeletal and Muscular Disorders	Autoimmune polymyositis	3,71E-03			SOCS1	1
Cellular Function and Maintenance,Cellular Growth and Proliferation,Hematological System Development and Function,Hematopoiesis	Production of erythroid cells	3,71E-03			EPO	1
Cardiovascular Disease,Hematological Disease,Organismal Injury and Abnormalities	Zidovudine induced anemia	3,71E-03			EPO	1
Cancer,Cell Cycle,Organismal Injury and Abnormalities,Tumor Morphology	Senescence of mammary tumor cells	3,71E-03			GADD45A	1
Connective Tissue Development and Function,Tissue Development,Tissue Morphology	Regeneration of cranium	3,71E-03			EPO	1
Cell Death and Survival,Hematological System Development and Function	Survival of colony-forming erythroid cells	3,71E-03			EPO	1
Cardiovascular Disease,Cardiovascular System Development and Function,Embryonic Development,Organ Development,Organ Morphology,Organismal Development,Organismal Injury and Abnormalities,Tissue Development	Abnormal morphology of interventricular sulcus	3,71E-03			EPO	1
Cell Death and Survival,Gastrointestinal Disease,Hepatic System Disease,Organismal Injury and Abnormalities	Lipoapoptosis of hepatocytes	3,71E-03			palmitic acid	1
Cell Morphology,Cellular Function and Maintenance	Depolarization of taste receptor cells	3,71E-03			linoleic acid	1
Dermatological Diseases and Conditions,Infectious Diseases,Inflammatory Disease,Inflammatory Response,Ophthalmic Disease,Organismal Injury and Abnormalities	Cellulitis of eye	3,71E-03			SOCS1	1
Cardiovascular Disease,Organismal Injury and Abnormalities	Thoracic aortic dissection	3,71E-03			EPO	1
Hematological Disease,Immunological Disease	Lymphopenia of bone marrow	3,71E-03			SOCS1	1
Embryonic Development,Hematological System Development and Function,Lymphoid Tissue Structure and Development,Organ Development,Organismal Development,Tissue Development	Lymphangiogenesis of sentinel lymph node	3,71E-03			EPO	1
Cellular Development,Cellular Growth and Proliferation,Connective Tissue Development and Function,Hematological System Development and Function,Hematopoiesis,Organismal Development,Tissue Development	Maturation of colony-forming erythroid cells	3,71E-03			EPO	1
Cellular Growth and Proliferation,Organismal Development	Delay in initiation of germination of Bacillus anthracis	3,71E-03			inosine	1
Cell Death and Survival,Cellular Function and Maintenance	Reconstitution of red blood cells	3,71E-03			EPO	1
Endocrine System Disorders,Metabolic Disease,Skeletal and Muscular Disorders	Insulin resistance of myoblasts	3,71E-03			palmitic acid	1
Cellular Development,Cellular Growth and Proliferation,Connective Tissue Development and Function,Hematological System Development and Function,Hematopoiesis,Tissue Development	Arrest in differentiation of cord blood cells	3,71E-03			EPO	1
Organ Development,Reproductive System Development and Function	Growth of placenta	3,71E-03			IGF2	1
Cellular Development,Cellular Growth and Proliferation,Connective Tissue Development and Function,Hematological System Development and Function,Hematopoiesis,Organismal Development,Tissue Development	Arrest in differentiation of erythroblasts	3,71E-03			EPO	1
Cell Morphology	Modulation of cancer cells	3,71E-03			linoleic acid	1
Lipid Metabolism,Small Molecule Biochemistry	Stimulation of diacylglycerol	3,71E-03			EPO	1
Cellular Function and Maintenance,Cellular Movement,Endocrine System Development and Function	Localization of alpha islet cells	3,71E-03			IGF2	1
Antimicrobial Response,Inflammatory Response	Antiviral response of cells	3,75E-03			inosine,SOCS1	2
Cell Death and Survival,Nervous System Development and Function	Cell viability of hippocampal neurons	3,75E-03			EPO,IGF2	2
Lipid Metabolism,Molecular Transport,Small Molecule Biochemistry	Concentration of cholesterol ester	3,75E-03			linoleic acid,palmitic acid	2
Cardiovascular System Development and Function,Organismal Development,Visual System Development and Function	Vascularization of cornea	3,90E-03			IGF2,PGF	2
Cell Cycle,Connective Tissue Development and Function	Cell cycle progression of fibroblasts	3,90E-03			GADD45A,IGF2	2
Organ Morphology,Reproductive System Development and Function	Morphology of placenta	3,94E-03			EPO,IGF2,PGF	3
Cellular Development,Cellular Growth and Proliferation,Hematological System Development and Function,Hematopoiesis,Lymphoid Tissue Structure and Development,Tissue Development	Differentiation of macrophages	4,14E-03			linoleic acid,SOCS1,TRIB1	3
Cell Death and Survival	Apoptosis	4,17E-03		0,670	2-arachidonoylglycerol,CDK2AP1,DACH1,EPO,GADD45A,IGF2,IRF2BP2,linoleic acid,myristic acid,NUDT13,palmitic acid,PGF,phosphorylethanolamine,SOCS1,TRIB1,ZFP36	16
Cell Death and Survival	Cell viability of connective tissue cells	4,27E-03			IGF2,palmitic acid,PGF	3
Hematological System Development and Function,Tissue Morphology	Quantity of leukocytes	4,30E-03		-0,702	2-arachidonoylglycerol,EPO,GADD45A,IGF2,palmitic acid,SOCS1,TRIB1,ZFP36	8
Cellular Movement,Hematological System Development and Function,Immune Cell Trafficking	Cell movement of granulocytes	4,43E-03		0,277	2-arachidonoylglycerol,EPO,linoleic acid,methyl palmitate,PGF	5
Cellular Movement	Chemotaxis	4,65E-03		0,777	2-arachidonoylglycerol,IGF2,linoleic acid,PGF,SOCS1,TRIB1	6
Cellular Development,Cellular Growth and Proliferation,Hematological System Development and Function,Hematopoiesis,Lymphoid Tissue Structure and Development,Tissue Development	Differentiation of myeloid leukocytes	4,68E-03			EPO,linoleic acid,SOCS1,TRIB1	4
Cell Death and Survival	Cell death of heart cell lines	4,70E-03			EPO,palmitic acid	2
Cardiovascular System Development and Function,Organ Morphology,Organismal Development	Size of heart ventricle	4,70E-03			EPO,linoleic acid	2
Free Radical Scavenging	Generation of reactive oxygen species	4,77E-03		0,940	gamma-linolenic acid,linoleic acid,palmitic acid,SOCS1	4
Cellular Development,Cellular Growth and Proliferation,Hematological System Development and Function,Hematopoiesis,Lymphoid Tissue Structure and Development,Tissue Development	Differentiation of phagocytes	5,00E-03		1,503	EPO,linoleic acid,SOCS1,TRIB1	4
Cancer,Organismal Injury and Abnormalities	Secondary tumor	5,02E-03		-1,478	EPO,GADD45A,IGF2,PGF,phosphorylethanolamine,SOCS1,ZFP36,ZNF503	8
Tissue Morphology	Quantity of cells	5,06E-03		0,857	2-arachidonoylglycerol,CDK2AP1,DACH1,EPO,GADD45A,IGF2,inosine,linoleic acid,palmitic acid,SOCS1,TRIB1,ZFP36	12
Cell Morphology,Connective Tissue Development and Function,Tissue Morphology	Size of connective tissue cells	5,13E-03			GADD45A,PGF,TRIB1	3
Cell Morphology	Sprouting	5,25E-03	Increased	2,213	EPO,IGF2,inosine,PGF,scyllo-inositol	5
Lymphoid Tissue Structure and Development,Tissue Morphology	Quantity of lymphatic system cells	5,44E-03		-1,636	2-arachidonoylglycerol,EPO,GADD45A,IGF2,palmitic acid,SOCS1,ZFP36	7
Cellular Growth and Proliferation,Organismal Development	Growth of Mycobacterium smegmatis strain MC2 155	5,56E-03			1-oleoylglycerol	1
Cellular Compromise,Neurological Disease,Organismal Injury and Abnormalities,Psychological Disorders	Damage of septal neurons	5,56E-03			IGF2	1
Embryonic Development,Organismal Development,Tissue Development	Growth of otic vesicle	5,56E-03			IGF2	1
Cellular Compromise,Cellular Function and Maintenance,Organismal Injury and Abnormalities	Endoplasmic reticulum stress response of beta islet cells	5,56E-03			IGF2	1
Cellular Growth and Proliferation,Hematological System Development and Function	Inhibition of Kupffer cells	5,56E-03			methyl palmitate	1
Cardiovascular Disease,Hematological Disease,Organismal Injury and Abnormalities	Neonatal anemia	5,56E-03			EPO	1
Cellular Growth and Proliferation,Connective Tissue Development and Function,Tissue Development	Proliferation of periosteal cells	5,56E-03			PGF	1
Cardiovascular System Development and Function,Cell Morphology,Organismal Development	Sprouting of microvessel	5,56E-03			IGF2	1
Connective Tissue Development and Function,Organismal Injury and Abnormalities	Angiogenesis of granulation tissue	5,56E-03			PGF	1
Lipid Metabolism,Small Molecule Biochemistry	Conversion of palmitic acid	5,56E-03			palmitic acid	1
Endocrine System Development and Function,Organ Morphology	Quantity of adrenal gland	5,56E-03			IGF2	1
Cellular Response to Therapeutics	Sensitivity of erythroid precursor cells	5,56E-03			EPO	1
Behavior	Fear extinction	5,56E-03			IGF2	1
Lipid Metabolism,Molecular Transport,Small Molecule Biochemistry	Uptake of anandamide	5,56E-03			2-arachidonoylglycerol	1
Cell-To-Cell Signaling and Interaction	Response of beta islet cells	5,56E-03			palmitic acid	1
Cell Death and Survival	Lipoapoptosis of B lymphocytes	5,56E-03			palmitic acid	1
Cellular Compromise,Cellular Function and Maintenance,Organismal Injury and Abnormalities	Endoplasmic reticulum stress response of hepatocytes	5,56E-03			palmitic acid	1
Nutritional Disease	Severe weight loss	5,56E-03			ZFP36	1
Cellular Development,Hematological System Development and Function	Maturation of B-lymphocyte derived cell lines	5,56E-03			SOCS1	1
Neurological Disease	Short-term memory impairment	5,56E-03			EPO	1
Neurological Disease,Ophthalmic Disease,Organismal Injury and Abnormalities	Retinal pigment epithelial detachment	5,56E-03			PGF	1
Cell Death and Survival	Apoptosis of proerythroblasts	5,56E-03			EPO	1
Cardiovascular Disease,Hematological Disease,Neurological Disease,Organismal Injury and Abnormalities,Psychological Disorders,Respiratory Disease	Hypoxic-ischemic encephalopathy	5,56E-03			EPO	1
Cellular Movement,Embryonic Development	Migration of adipose mesenchymal stem cells	5,56E-03			2-arachidonoylglycerol	1
Cell Cycle,Skeletal and Muscular System Development and Function	G1 phase of muscle cell lines	5,56E-03			IGF2	1
Cancer,Gastrointestinal Disease,Organismal Injury and Abnormalities	Dukes stage A-C colorectal carcinoma	5,56E-03			PGF	1
Cellular Development,Cellular Growth and Proliferation,Digestive System Development and Function,Embryonic Development,Hematological System Development and Function,Hematopoiesis,Hepatic System Development and Function,Organ Development,Organismal Development,Tissue Development	Hematopoiesis of liver cells	5,56E-03			SOCS1	1
Small Molecule Biochemistry	Conversion of citric acid	5,56E-03			palmitic acid	1
Cell Cycle	Arrest in G2/M phase of bone marrow cells	5,56E-03			GADD45A	1
Cellular Growth and Proliferation,Hematological System Development and Function,Hematopoiesis	Colony formation of multipotential hemopoietic progenitor cells	5,56E-03			EPO	1
Cell-To-Cell Signaling and Interaction,Nervous System Development and Function	Long term synaptic depression of inhibitory synapse	5,56E-03			2-arachidonoylglycerol	1
Cellular Movement	Migration of myelomonocytic cells	5,56E-03			PGF	1
Endocrine System Disorders,Metabolic Disease	Insulin resistance of hepatoma cell lines	5,56E-03			palmitic acid	1
Lipid Metabolism,Small Molecule Biochemistry	Modulation of cholesterol	5,56E-03			palmitic acid	1
Embryonic Development,Organismal Development,Tissue Development	Outgrowth of trophoblast	5,56E-03			IGF2	1
Cellular Function and Maintenance,Cellular Growth and Proliferation,Hematological System Development and Function	Hemoglobinization of leukemia cell lines	5,56E-03			EPO	1
Cardiovascular Disease,Neurological Disease,Organismal Injury and Abnormalities	Infarction of middle cerebral artery	5,56E-03			EPO	1
Infectious Diseases	Replication of human T-lymphotropic virus type 1	5,56E-03			SOCS1	1
Organ Morphology,Organismal Functions	Repair of lung	5,56E-03			EPO	1
Cellular Development,Cellular Growth and Proliferation,Digestive System Development and Function,Hepatic System Development and Function,Organ Development,Tissue Development	Proliferation of hepatocytes	5,60E-03			IGF2,palmitic acid,SOCS1	3
Cell Death and Survival,Gastrointestinal Disease,Hepatic System Disease,Organismal Injury and Abnormalities	Apoptosis of hepatocytes	5,68E-03			EPO,palmitic acid,SOCS1	3
Cell Cycle	Cell division of blood cells	5,76E-03			EPO,SOCS1	2
Molecular Transport	Transport of H+	5,94E-03			linoleic acid,palmitic acid	2
Drug Metabolism,Lipid Metabolism,Molecular Transport,Small Molecule Biochemistry	Concentration of prostaglandin E2	5,94E-03			IGF2,palmitic acid	2
Cellular Response to Therapeutics	Sensitivity of cells	6,01E-03			EPO,GADD45A,ZFP36	3
Cellular Movement,Hematological System Development and Function,Immune Cell Trafficking,Inflammatory Response	Cell movement of phagocytes	6,16E-03		0,564	2-arachidonoylglycerol,EPO,linoleic acid,methyl palmitate,PGF,SOCS1	6
Cellular Development,Skeletal and Muscular System Development and Function	Differentiation of muscle cell lines	6,26E-03			EPO,IGF2,SOCS1	3
Cellular Movement	Cell movement of myeloid cells	6,29E-03		0,425	2-arachidonoylglycerol,EPO,linoleic acid,methyl palmitate,PGF,SOCS1	6
Cell Death and Survival	Apoptosis of bone marrow cells	6,32E-03			GADD45A,SOCS1	2
Cell Cycle	Delay in initiation of interphase	6,32E-03			EPO,GADD45A	2
Cell Cycle	Mitogenesis	6,78E-03			EPO,IGF2,SOCS1	3
Cell Signaling	Protein kinase cascade	6,79E-03			GADD45A,IGF2,SOCS1,TRIB1,ZFP36	5
Cellular Development	Differentiation of leukemia cell lines	6,96E-03			EPO,linoleic acid,SOCS1	3
Cell-To-Cell Signaling and Interaction	Activation of skin cell lines	7,41E-03			palmitic acid	1
Cell Morphology,Cellular Assembly and Organization,Tissue Morphology	Volume of mitochondria	7,41E-03			palmitic acid	1
Cell Cycle	Mitogenesis of cervical cancer cell lines	7,41E-03			IGF2	1
Cellular Movement	Invasion by trophoblast cell lines	7,41E-03			IGF2	1
Cellular Movement	Migratory capacity of bone cancer cell lines	7,41E-03			IGF2	1
Cellular Development,Cellular Growth and Proliferation,Organ Development,Skeletal and Muscular System Development and Function,Tissue Development	Proliferation of myotube	7,41E-03			palmitic acid	1
Cellular Assembly and Organization	Dilation of endoplasmic reticulum	7,41E-03			palmitic acid	1
Ophthalmic Disease,Organismal Injury and Abnormalities	Central serous chorioretinopathy	7,41E-03			PGF	1
Cell Death and Survival	Necrosis of macrophage cancer cell lines	7,41E-03			palmitic acid	1
Ophthalmic Disease,Organismal Injury and Abnormalities	Neovascular glaucoma	7,41E-03			PGF	1
Cardiovascular System Development and Function,Cell Morphology,Cellular Development,Organismal Development,Tissue Development	Sprouting of lymphatic endothelial cells	7,41E-03			EPO	1
Cardiovascular Disease,Ophthalmic Disease,Organismal Injury and Abnormalities	Rubeosis iridis	7,41E-03			PGF	1
Carbohydrate Metabolism,Lipid Metabolism,Small Molecule Biochemistry	Regulation of lipopolysaccharide	7,41E-03			SOCS1	1
Cardiovascular Disease	Thickening of tunica intima	7,41E-03			IGF2	1
Cell Cycle	Arrest in G2/M phase transition of lymphocytes	7,41E-03			GADD45A	1
Cancer,Organismal Injury and Abnormalities	Metastasis of kidney cancer cell lines	7,41E-03			phosphorylethanolamine	1
Cellular Assembly and Organization,Cellular Function and Maintenance	Localization of microtubules	7,41E-03			linoleic acid	1
Cellular Growth and Proliferation,Hair and Skin Development and Function	Cytostasis of keratinocytes	7,41E-03			CDK2AP1	1
Small Molecule Biochemistry	Reduction of arsenite	7,41E-03			inosine	1
Cardiovascular System Development and Function,Tissue Morphology	Quantity of endothelial progenitor cells	7,41E-03			EPO	1
Cancer,Gastrointestinal Disease,Organismal Injury and Abnormalities,Tissue Morphology	Quantity of colorectal carcinoma	7,41E-03			SOCS1	1
Cellular Assembly and Organization,Endocrine System Development and Function,Organ Morphology,Tissue Morphology	Quantity of zymogen granules	7,41E-03			SOCS1	1
Lipid Metabolism,Small Molecule Biochemistry	Incorporation of docosahexaenoic acid	7,41E-03			linoleic acid	1
Cellular Movement,Hematological System Development and Function	Redistribution of megakaryocytes	7,41E-03			PGF	1
Cellular Development,Cellular Growth and Proliferation,Connective Tissue Development and Function,Hematological System Development and Function,Hematopoiesis,Organismal Development,Tissue Development	Proliferation of proerythroblasts	7,41E-03			EPO	1
Cardiovascular Disease,Cardiovascular System Development and Function,Cell Death and Survival,Cell Morphology,Connective Tissue Disorders,Organismal Injury and Abnormalities,Tissue Morphology	Loss of pericytes	7,41E-03			EPO	1
Hematological System Development and Function,Immunological Disease,Inflammatory Disease,Lymphoid Tissue Structure and Development,Organ Morphology,Organismal Development,Organismal Injury and Abnormalities,Tissue Morphology	Visceromegaly of spleen	7,41E-03			EPO	1
Cell Cycle	Arrest in mitosis of breast cancer cell lines	7,41E-03			ZFP36	1
Connective Tissue Development and Function,Skeletal and Muscular System Development and Function,Tissue Morphology	Quantity of osteoclast precursor cells	7,41E-03			EPO	1
Cellular Growth and Proliferation,Connective Tissue Development and Function	Proliferation of stromal cell lines	7,41E-03			IGF2	1
Cell Death and Survival	Cell viability of fibroblast-like synoviocytes	7,41E-03			PGF	1
Cardiovascular Disease,Hematological Disease,Organismal Injury and Abnormalities	Symptomatic stage anemia	7,41E-03			EPO	1
Cellular Growth and Proliferation,Hair and Skin Development and Function	Cytostasis of skin cell lines	7,41E-03			SOCS1	1
Nervous System Development and Function	Regeneration of sciatic nerve	7,41E-03			IGF2	1
Lipid Metabolism,Molecular Transport,Small Molecule Biochemistry	Localization of triacylglycerol	7,41E-03			palmitic acid	1
Cellular Compromise,Organismal Injury and Abnormalities	Atrophy of acinar gland cells	7,41E-03			SOCS1	1
Cell Death and Survival,Reproductive System Development and Function	Survival of granulosa cells	7,41E-03			palmitic acid	1
Cellular Compromise,Neurological Disease,Organismal Injury and Abnormalities,Psychological Disorders	Damage of CA1 neuron	7,41E-03			EPO	1
Nervous System Development and Function,Tissue Morphology	Quantity of nervous tissue cell lines	7,41E-03			IGF2	1
Cell Death and Survival,Gastrointestinal Disease,Inflammatory Disease,Organismal Injury and Abnormalities	Experimental necrotizing enterocolitis	7,41E-03			EPO	1
Small Molecule Biochemistry	Incorporation of sulfate	7,41E-03			IGF2	1
Cardiovascular System Development and Function,Ophthalmic Disease,Organismal Development,Organismal Injury and Abnormalities,Visual System Development and Function	Retinal angiomatous proliferation	7,41E-03			PGF	1
Cellular Growth and Proliferation,Hematological System Development and Function,Hematopoiesis	Colony formation of colony forming granulocyte-macrophage-megakaryocytes	7,41E-03			EPO	1
Small Molecule Biochemistry	Production of heme	7,41E-03			EPO	1
Cardiovascular System Development and Function,Tissue Morphology	Enlargement of vascular tissue	7,41E-03			PGF	1
Organismal Injury and Abnormalities,Reproductive System Disease	Disease of placenta	7,43E-03			5-hydroxyeicosapentaenoic acid,EPO,IGF2	3
Cellular Development,Cellular Growth and Proliferation,Hematological System Development and Function,Hematopoiesis,Lymphoid Tissue Structure and Development,Tissue Development	Leukopoiesis	7,46E-03		1,619	EPO,GADD45A,IGF2,linoleic acid,PGF,SOCS1,TRIB1	7
Cardiovascular System Development and Function,Cell Morphology	Branching of vasculature	7,52E-03			IGF2,PGF	2
Reproductive System Development and Function	Birthweight	7,52E-03			IGF2,PGF	2
Cellular Development	Maturation of cells	7,65E-03		0,483	5'-methylthioadenosine,EPO,linoleic acid,PGF,SOCS1	5
Cardiovascular System Development and Function	Neovascularization	7,72E-03			EPO,IGF2,PGF	3
Embryonic Development,Organismal Development,Reproductive System Development and Function	Fertilization of female germ cells	7,73E-03			palmitic acid,TEX101	2
Hematological System Development and Function,Immunological Disease,Lymphoid Tissue Structure and Development,Organ Morphology,Organismal Development,Organismal Injury and Abnormalities,Tissue Morphology	Abnormal morphology of spleen	7,75E-03			EPO,SOCS1,TRIB1,ZFP36	4
Cellular Movement,Hematological System Development and Function,Immune Cell Trafficking,Inflammatory Response	Cell movement of monocytes	7,81E-03			2-arachidonoylglycerol,linoleic acid,SOCS1	3
Cell Morphology	Permeabilization of mitochondria	7,94E-03			2-arachidonoylglycerol,palmitic acid	2
Cell Death and Survival,Organismal Injury and Abnormalities	Necrosis of epithelial tissue	8,07E-03		1,046	2-arachidonoylglycerol,EPO,GADD45A,linoleic acid,palmitic acid,SOCS1	6
Cell Death and Survival,Organismal Injury and Abnormalities	Apoptosis of epithelial cells	8,07E-03		0,797	EPO,GADD45A,palmitic acid,SOCS1	4
Cell Death and Survival,Hematological System Development and Function	Cell viability of B-lymphocyte derived cell lines	8,15E-03			EPO,SOCS1	2
Cell Morphology,Tissue Morphology	Morphology of connective tissue cells	8,67E-03			EPO,GADD45A,PGF,TRIB1	4
Cell Death and Survival	Apoptosis of breast cancer cell lines	8,74E-03		1,121	GADD45A,IRF2BP2,myristic acid,palmitic acid	4
Cancer,Organismal Injury and Abnormalities	Metastasis of cells	8,94E-03		-1,982	PGF,phosphorylethanolamine,SOCS1,ZNF503	4
Neurological Disease,Organismal Injury and Abnormalities	Subarachnoid hemorrhage	9,03E-03			CHRNA5,EPO	2
Cardiovascular Disease,Cardiovascular System Development and Function,Organ Morphology,Organismal Development,Organismal Injury and Abnormalities	Abnormal morphology of heart septum	9,03E-03			EPO,IGF2	2
Cell Death and Survival,Cellular Function and Maintenance	Clearance of Mycobacterium tuberculosis	9,25E-03			SOCS1	1
Cell-To-Cell Signaling and Interaction,Hematological System Development and Function,Inflammatory Response	Inflammatory response of T lymphocytes	9,25E-03			SOCS1	1
Endocrine System Disorders,Gastrointestinal Disease,Metabolic Disease,Ophthalmic Disease,Organismal Injury and Abnormalities	Nonproliferative diabetic retinopathy	9,25E-03			PGF	1
Cell Death and Survival,Endocrine System Disorders,Gastrointestinal Disease,Organismal Injury and Abnormalities	Apoptosis of alpha islet cells	9,25E-03			palmitic acid	1
Cellular Function and Maintenance,Cellular Growth and Proliferation,Hematological System Development and Function,Hematopoiesis	Increased production of red blood cells	9,25E-03			EPO	1
Digestive System Development and Function,Organ Morphology,Organismal Development	Size of exocrine region of pancreas	9,25E-03			IGF2	1
Cell Cycle	Arrest in Gap 0-Gap 1 phase of vascular endothelial cells	9,25E-03			linoleic acid	1
Cell-To-Cell Signaling and Interaction,Cellular Assembly and Organization,Embryonic Development	Fusion of embryonic cell lines	9,25E-03			IGF2	1
Cellular Growth and Proliferation,Hematological System Development and Function,Hematopoiesis	Colony formation of burst-forming erythroid cells	9,25E-03			EPO	1
Hematological System Development and Function,Hematopoiesis,Lymphoid Tissue Structure and Development,Tissue Morphology	Quantity of colony forming unit-megakaryocytes	9,25E-03			EPO	1
Cell Signaling,Small Molecule Biochemistry,Vitamin and Mineral Metabolism	Modulation of Ca2+	9,25E-03			EPO	1
Cell Death and Survival,Hematological System Development and Function	Survival of erythroid cells	9,25E-03			EPO	1
Cellular Movement	Transendothelial migration of lung cancer cell lines	9,25E-03			PGF	1
Inflammatory Response	Endotoxin tolerance of macrophages	9,25E-03			SOCS1	1
Cancer,Neurological Disease,Organismal Injury and Abnormalities	Metastasis of medulloblastoma	9,25E-03			PGF	1
Cell Signaling,DNA Replication, Recombination, and Repair,Nucleic Acid Metabolism,Small Molecule Biochemistry	Catabolism of cyclic AMP	9,25E-03			palmitic acid	1
Cell-To-Cell Signaling and Interaction,Cellular Growth and Proliferation,Hematological System Development and Function,Hematopoiesis	Stimulation of myeloid progenitor cells	9,25E-03			IGF2	1
Organismal Injury and Abnormalities,Respiratory Disease	Inflammatory injury of lung	9,25E-03			GADD45A	1
Developmental Disorder,Hereditary Disorder,Organismal Injury and Abnormalities	Russell-Silver syndrome	9,25E-03			IGF2	1
Embryonic Development,Hematological System Development and Function,Lymphoid Tissue Structure and Development,Organ Development,Organismal Development,Tissue Development	Formation of splenic lymph follicle	9,25E-03			SOCS1	1
Cell Death and Survival	Apoptosis of duct cancer cell lines	9,25E-03			2-arachidonoylglycerol	1
Cellular Movement	Transendothelial migration of carcinoma cell lines	9,25E-03			PGF	1
Cardiovascular System Development and Function,Ophthalmic Disease,Organismal Development,Organismal Injury and Abnormalities,Visual System Development and Function	Subfoveal choroidal neovascularization	9,25E-03			PGF	1
Lipid Metabolism,Small Molecule Biochemistry	Production of C18-ceramide	9,25E-03			palmitic acid	1
Cell Death and Survival	Cell death of erythroid cell lines	9,25E-03			EPO	1
Cellular Growth and Proliferation	Clonogenicity of cervical cancer cell lines	9,25E-03			EPO	1
Cardiovascular Disease,Hematological Disease,Organismal Injury and Abnormalities	Renal anemia	9,25E-03			EPO	1
Cell Death and Survival,Cellular Function and Maintenance	Reconstitution of dendritic cells	9,25E-03			EPO	1
Lipid Metabolism,Small Molecule Biochemistry	Activation of diacylglycerol	9,25E-03			palmitic acid	1
Cellular Assembly and Organization,DNA Replication, Recombination, and Repair	Quantity of abnormal chromosome	9,25E-03			GADD45A	1
Cellular Movement,Embryonic Development	Chemotaxis of mesenchymal stem cells	9,25E-03			PGF	1
Amino Acid Metabolism,Molecular Transport,Small Molecule Biochemistry	Uptake of creatine	9,25E-03			glycocyamine	1
Cellular Movement	Migration of liver cancer cells	9,25E-03			SOCS1	1
Hematological System Development and Function,Lymphoid Tissue Structure and Development,Organ Morphology,Organismal Development,Tissue Morphology	Morphology of thymus gland	9,69E-03			GADD45A,SOCS1,ZFP36	3
Organismal Injury and Abnormalities,Renal and Urological Disease	Abnormality of renal cortex	9,72E-03			GADD45A,palmitic acid	2
Post-Translational Modification	Activation of protein	9,72E-03			IGF2,SOCS1	2
Hematological System Development and Function,Tissue Morphology	Quantity of granulocytes	9,88E-03		-0,373	EPO,GADD45A,TRIB1,ZFP36	4
Cardiovascular System Development and Function,Hematological System Development and Function	Blood pressure	9,95E-03		0,577	EPO,linoleic acid,PGF,ZFP36	4
Cell Death and Survival	Cell viability of pancreatic cancer cell lines	9,96E-03			palmitic acid,SOCS1	2
Cell-To-Cell Signaling and Interaction,Molecular Transport,Small Molecule Biochemistry	Release of neurotransmitter	1,00E-02			2-arachidonoylglycerol,CHRNA5,linoleic acid	3
Cellular Development,Skeletal and Muscular System Development and Function,Tissue Development	Differentiation of myotube	1,02E-02			EPO,IGF2	2
Cell-To-Cell Signaling and Interaction	Binding of gonadal cells	1,02E-02			IGF2,TEX101	2
Cell Cycle	Arrest in G2 phase	1,04E-02			GADD45A,IGF2,phosphorylethanolamine	3
Cellular Movement,Hematological System Development and Function,Immune Cell Trafficking,Inflammatory Response	Cellular infiltration by macrophages	1,04E-02			EPO,linoleic acid,SOCS1	3
Hematological System Development and Function,Tissue Morphology	Quantity of myeloid cells	1,04E-02		0,707	EPO,GADD45A,SOCS1,TRIB1,ZFP36	5
Cell Cycle	Mitosis	1,04E-02		0,883	EPO,GADD45A,IGF2,SOCS1,ZFP36	5
Endocrine System Development and Function,Organ Morphology,Tissue Morphology	Quantity of islet cells	1,04E-02			DACH1,IGF2	2
Hematological System Development and Function,Lymphoid Tissue Structure and Development,Tissue Development	Growth of lymphoid tissue	1,05E-02			EPO,IGF2,SOCS1	3
Cancer,Gastrointestinal Disease,Hepatic System Disease,Organismal Injury and Abnormalities	Hepatocellular carcinoma	1,07E-02			gamma-linolenic acid,IGF2,linoleic acid,myristic acid,palmitic acid,phosphorylethanolamine,SOCS1	7
Cardiovascular System Development and Function,Cellular Development,Cellular Function and Maintenance,Cellular Growth and Proliferation,Organismal Development,Tissue Development	Cell proliferation of vascular endothelial cells	1,11E-02			IGF2,linoleic acid,phosphorylethanolamine	3
Cardiovascular Disease,Cellular Compromise,Organismal Injury and Abnormalities	Dysfunction of endothelial cells	1,11E-02			SOCS1	1
Cellular Growth and Proliferation	Colony formation of liver cells	1,11E-02			EPO	1
Cellular Movement	Transendothelial migration of macrophage cancer cell lines	1,11E-02			PGF	1
Cell-To-Cell Signaling and Interaction,Cellular Growth and Proliferation,Nervous System Development and Function	Excitation of cortical neurons	1,11E-02			CHRNA5	1
Cell Morphology,Cellular Assembly and Organization,Cellular Compromise	Distension of endoplasmic reticulum	1,11E-02			palmitic acid	1
Cell Morphology	Morphology of bone marrow cell lines	1,11E-02			EPO	1
Cell Death and Survival,Hematological System Development and Function	Survival of erythroblasts	1,11E-02			EPO	1
Endocrine System Disorders,Metabolic Disease	Insulin resistance of muscle cell lines	1,11E-02			palmitic acid	1
Cardiovascular System Development and Function,Cellular Development,Tissue Development	Differentiation of endothelial progenitor cells	1,11E-02			EPO	1
Cardiovascular System Development and Function,Cellular Development	Differentiation of endothelial cell lines	1,11E-02			EPO	1
Cell-To-Cell Signaling and Interaction,Cellular Growth and Proliferation,Hematological System Development and Function,Hematopoiesis	Stimulation of colony-forming erythroid cells	1,11E-02			EPO	1
Cell Cycle,Cellular Movement,Connective Tissue Development and Function	Cytokinesis of fibroblasts	1,11E-02			GADD45A	1
Psychological Disorders	Cigarette habituation susceptibility syndrome	1,11E-02			CHRNA5	1
Cellular Development,Cellular Growth and Proliferation,Digestive System Development and Function,Organ Development,Tissue Development	Proliferation of gastric epithelial cells	1,11E-02			IGF2	1
Cancer,Cellular Development,Organismal Injury and Abnormalities,Tumor Morphology	Differentiation of erythroleukemia cells	1,11E-02			EPO	1
Embryonic Development,Organ Morphology,Organismal Development,Reproductive System Development and Function,Tissue Morphology	Quantity of spongiotrophoblasts	1,11E-02			IGF2	1
Cardiovascular Disease,Ophthalmic Disease,Organismal Injury and Abnormalities	Polypoidal choroidal vasculopathy	1,11E-02			PGF	1
Cardiovascular System Development and Function,Tissue Morphology	Diameter of microvessel	1,11E-02			PGF	1
Cell-To-Cell Signaling and Interaction,Drug Metabolism,Small Molecule Biochemistry	Turnover of norepinephrine	1,11E-02			linoleic acid	1
Cellular Assembly and Organization	Induction of membrane ruffles	1,11E-02			IGF2	1
Cell-To-Cell Signaling and Interaction,Hematological System Development and Function,Immune Cell Trafficking,Inflammatory Response	Activation of peripheral T lymphocyte	1,11E-02			SOCS1	1
Lipid Metabolism,Nucleic Acid Metabolism,Small Molecule Biochemistry	Synthesis of palmitoyl-coenzyme A	1,11E-02			palmitic acid	1
Cell-To-Cell Signaling and Interaction,Cellular Growth and Proliferation,Hematological System Development and Function,Inflammatory Response	Stimulation of blood platelets	1,11E-02			2-arachidonoylglycerol	1
Cell Death and Survival,Nervous System Development and Function	Survival of corticospinal neurons	1,11E-02			IGF2	1
Cancer,Hematological Disease,Organismal Injury and Abnormalities	Low risk myelodysplastic syndrome	1,11E-02			EPO	1
Cellular Compromise,Neurological Disease,Organismal Injury and Abnormalities,Psychological Disorders	Injury of hippocampal neurons	1,11E-02			IGF2	1
Hair and Skin Development and Function,Organ Development	Growth of hair follicle	1,11E-02			PGF	1
Cell-To-Cell Signaling and Interaction,Embryonic Development	Activation of mesenchymal cells	1,11E-02			EPO	1
Digestive System Development and Function,Organ Morphology,Organismal Development	Size of submandibular gland	1,11E-02			IGF2	1
Cellular Development,Cellular Growth and Proliferation,Hematological System Development and Function,Lymphoid Tissue Structure and Development	Proliferation of activated T lymphocytes	1,12E-02			EPO,IGF2	2
Neurological Disease,Organismal Injury and Abnormalities	Epileptic seizure	1,12E-02			GADD45A,TRIB1,ZFP36	3
Inflammatory Response	Inflammation of body cavity	1,18E-02		-1,387	2-arachidonoylglycerol,CHRNA5,EPO,IGF2,inosine,SOCS1,ZFP36	7
Cell-To-Cell Signaling and Interaction,Cellular Growth and Proliferation	Stimulation of myeloid cells	1,19E-02			EPO,IGF2	2
Hematological System Development and Function,Lymphoid Tissue Structure and Development,Organ Morphology,Organismal Development,Tissue Morphology	Morphology of spleen component	1,19E-02			SOCS1,TRIB1	2
Cellular Development,Cellular Growth and Proliferation,Hematological System Development and Function,Hematopoiesis	Expansion of hematopoietic progenitor cells	1,22E-02			EPO,SOCS1	2
Cell-To-Cell Signaling and Interaction,Cellular Growth and Proliferation	Stimulation of blood cells	1,23E-02			2-arachidonoylglycerol,EPO,IGF2	3
Cancer,Organismal Injury and Abnormalities	Growth of melanoma	1,24E-02			PGF,SOCS1	2
Energy Production,Lipid Metabolism,Small Molecule Biochemistry	Oxidation of fatty acid	1,26E-02			EPO,linoleic acid,palmitic acid	3
Digestive System Development and Function,Gastrointestinal Disease,Hepatic System Development and Function,Hepatic System Disease,Inflammatory Disease,Inflammatory Response,Organ Development,Organismal Injury and Abnormalities	Inflammation of liver	1,26E-02		-1,960	EPO,inosine,SOCS1,ZFP36	4
Cellular Growth and Proliferation,Tissue Development	Proliferation of epithelial cells	1,27E-02		-0,865	DACH1,IGF2,palmitic acid,SOCS1,ZFP36	5
Cellular Compromise	Dysfunction of mitochondria	1,27E-02			palmitic acid,SOCS1	2
Cellular Development,Cellular Growth and Proliferation,Connective Tissue Development and Function,Hematological System Development and Function,Hematopoiesis,Organismal Development,Tissue Development	Erythropoiesis of erythroid cells	1,29E-02			EPO	1
Cell Cycle,Hematological System Development and Function	Mitogenesis of B-lymphocyte derived cell lines	1,29E-02			EPO	1
Cell Cycle	Mitogenesis of bone cancer cell lines	1,29E-02			IGF2	1
Cell Cycle,Gene Expression	Binding of hypoxia response element	1,29E-02			EPO	1
Cell Cycle	Mitosis of lymphocytes	1,29E-02			GADD45A	1
Organismal Development	Abnormal size of body	1,29E-02			IGF2	1
Cellular Development,Cellular Growth and Proliferation	Cell proliferation of duct cancer cell lines	1,29E-02			2-arachidonoylglycerol	1
Cell Death and Survival	Apoptosis of erythroid cells	1,29E-02			EPO	1
Connective Tissue Disorders,Immunological Disease,Inflammatory Disease,Inflammatory Response,Organismal Injury and Abnormalities,Skeletal and Muscular Disorders	Autoimmune arthritis	1,29E-02			ZFP36	1
Cellular Movement	Mobilization of progenitor cells	1,29E-02			EPO	1
Cardiovascular System Development and Function,Digestive System Development and Function,Embryonic Development,Endocrine System Development and Function,Organ Development,Organismal Development,Tissue Development	Angiogenesis of islets of Langerhans	1,29E-02			EPO	1
Cell Cycle	Mitogenesis of prostate cancer cell lines	1,29E-02			IGF2	1

## Sheet: Medium group
Categories	Diseases or Functions Annotation	p-Value	Predicted Activation State	Activation z-score	Molecules	# Molecules
RNA Damage and Repair	Nonsense-mediated mRNA decay	1,76E-37			RPL10,RPL11,RPL12,RPL13,RPL18A,RPL21,RPL23A,RPL26,RPL27,RPL27A,RPL3,RPL4,RPL5,RPL6,RPL7,RPL7A,RPL8,RPLP0,RPS12,RPS13,RPS15A,RPS2,RPS24,RPS25,RPS28,RPS8,RPS9	27
Protein Synthesis	Initiation of translation of protein	1,12E-35			EIF5,RPL10,RPL11,RPL12,RPL13,RPL18A,RPL21,RPL23A,RPL26,RPL27,RPL27A,RPL3,RPL4,RPL5,RPL6,RPL7,RPL7A,RPL8,RPLP0,RPS12,RPS13,RPS15A,RPS2,RPS24,RPS25,RPS28,RPS8,RPS9	28
Protein Synthesis	Translation	3,50E-25			EEF1B2,EIF5,RACK1,RPL10,RPL11,RPL12,RPL13,RPL18A,RPL21,RPL23A,RPL26,RPL27,RPL27A,RPL3,RPL4,RPL5,RPL6,RPL7,RPL7A,RPL8,RPLP0,RPS12,RPS13,RPS15A,RPS2,RPS24,RPS25,RPS28,RPS8,RPS9	30
Protein Synthesis	Translation of protein	2,37E-24			EIF5,RACK1,RPL10,RPL11,RPL12,RPL13,RPL18A,RPL21,RPL23A,RPL26,RPL27,RPL27A,RPL3,RPL4,RPL5,RPL6,RPL7,RPL7A,RPL8,RPLP0,RPS12,RPS13,RPS15A,RPS2,RPS24,RPS25,RPS28,RPS8,RPS9	29
Protein Synthesis	Synthesis of protein	4,44E-24		0,952	AGT,CETP,citrulline,creatine,EEF1B2,EIF5,FGF1,NAD+,RACK1,RPL10,RPL11,RPL12,RPL13,RPL18A,RPL21,RPL23A,RPL26,RPL27,RPL27A,RPL3,RPL4,RPL5,RPL6,RPL7,RPL7A,RPL8,RPLP0,RPS12,RPS13,RPS15A,RPS2,RPS24,RPS25,RPS28,RPS8,RPS9	36
Protein Synthesis	Expression of protein	2,23E-22			AGT,EIF5,RACK1,RPL10,RPL11,RPL12,RPL13,RPL18A,RPL21,RPL23A,RPL26,RPL27,RPL27A,RPL3,RPL4,RPL5,RPL6,RPL7,RPL7A,RPL8,RPLP0,RPS12,RPS13,RPS15A,RPS2,RPS24,RPS25,RPS28,RPS8,RPS9	30
Protein Synthesis	Metabolism of protein	8,42E-22		1,003	AGT,C4A/C4B,CETP,citrulline,CPN1,creatine,DNAJC3,EEF1B2,EIF5,F9,FGF1,GTPBP4,HSP90B1,IGFALS,LIPC,NACA,NAD+,PDIA6,PSMD2,RACK1,RPL10,RPL11,RPL12,RPL13,RPL18A,RPL21,RPL23A,RPL26,RPL27,RPL27A,RPL3,RPL4,RPL5,RPL6,RPL7,RPL7A,RPL8,RPLP0,RPS12,RPS13,RPS15A,RPS2,RPS24,RPS25,RPS28,RPS8,RPS9,TF	48
Cancer,Cell Death and Survival,Organismal Injury and Abnormalities,Tumor Morphology	Cell death of osteosarcoma cells	3,94E-17	Decreased	-4,000	RPL10,RPL11,RPL13,RPL27,RPL27A,RPL3,RPL5,RPL6,RPL7,RPL7A,RPLP0,RPS12,RPS13,RPS15A,RPS24,RPS28	16
Cancer,Hematological Disease,Immunological Disease,Organismal Injury and Abnormalities	Chemoresistant acute myeloid leukemia	6,23E-10			RPL11,RPL3,RPL6,RPS12,RPS24,RPS25	6
Cancer,Cell Death and Survival,Organismal Injury and Abnormalities,Tumor Morphology	Cell death of tumor cells	7,61E-10	Decreased	-4,325	BSG,NDRG1,RACK1,RPL10,RPL11,RPL13,RPL27,RPL27A,RPL3,RPL5,RPL6,RPL7,RPL7A,RPLP0,RPS12,RPS13,RPS15A,RPS24,RPS28,TF	20
Amino Acid Metabolism,Small Molecule Biochemistry	Metabolism of amino acids	1,23E-09			ALDH4A1,ALDH6A1,BHMT,creatine,FAH,GAMT,GLDC,GOT2,HGD,MAT1A,OAT,QDPR,SARDH	13
Cancer,Cell Death and Survival,Organismal Injury and Abnormalities,Tumor Morphology	Cell death of cancer cells	1,69E-09	Decreased	-4,096	NDRG1,RPL10,RPL11,RPL13,RPL27,RPL27A,RPL3,RPL5,RPL6,RPL7,RPL7A,RPLP0,RPS12,RPS13,RPS15A,RPS24,RPS28,TF	18
Cancer,Gastrointestinal Disease,Hepatic System Disease,Organismal Injury and Abnormalities	Hepatitis B virus-related hepatocellular carcinoma	5,71E-09			ALDH4A1,BHMT,FAH,HSP90B1,RACK1,SARDH,TF	7
RNA Post-Transcriptional Modification	Processing of rRNA	7,78E-09			RPL11,RPL26,RPL27,RPL5,RPL7,RPS2,RPS24,RPS28,RPS9	9
Cancer,Cardiovascular Disease,Developmental Disorder,Hematological Disease,Hereditary Disorder,Organismal Injury and Abnormalities	Diamond-Blackfan anemia	8,30E-09			RPL11,RPL26,RPL27,RPL5,RPS24,RPS28	6
Amino Acid Metabolism,Small Molecule Biochemistry	Catabolism of alpha-amino acid	1,82E-08			ALDH4A1,FAH,GLDC,GOT2,HGD,MAT1A,QDPR	7
Cardiovascular Disease,Developmental Disorder,Hematological Disease,Organismal Injury and Abnormalities	Congenital anemia	2,69E-08			COX4I2,GPI,RPL11,RPL26,RPL27,RPL5,RPS24,RPS28	8
Amino Acid Metabolism,Small Molecule Biochemistry	Catabolism of amino acids	3,84E-08			ALDH4A1,ALDH6A1,FAH,GLDC,GOT2,HGD,MAT1A,QDPR	8
Neurological Disease,Skeletal and Muscular Disorders	Neuromuscular disease	3,97E-08			AGRN,AGT,ALDH6A1,BSG,C4A/C4B,cholesterol,choline,citric acid,citrulline,creatine,creatinine,CRP,D-sphingosine,GPI,GSTP1,HSP90B1,IGFALS,MDH1,MYO1B,NDRG1,PFKFB1,RPL13,RPL3,RPL5,SCD,TF	26
Cell Death and Survival	Necrosis	4,83E-08	Decreased	-3,992	2-arachidonoylglycerol,AGRN,AGT,ALDH1L1,BSG,cholesterol,choline,citric acid,creatine,CRP,D-sphingosine,DMGDH,EZR,FAH,FETUB,FGF1,GNAI2,GPI,GSTP1,HADHA,HSP90B1,IFI6,L-lactic acid,LGALS3BP,MDH1,NAD+,NDRG1,nicotinamide-beta-riboside,PFKFB1,PSMD2,psychosine,RACK1,RPL10,RPL11,RPL13,RPL27,RPL27A,RPL3,RPL5,RPL6,RPL7,RPL7A,RPLP0,RPS12,RPS13,RPS15A,RPS24,RPS28,SCD,TF,THOC2	51
Amino Acid Metabolism,Small Molecule Biochemistry	Metabolism of L-amino acid	4,97E-08			ALDH4A1,BHMT,FAH,GLDC,GOT2,HGD,MAT1A,QDPR	8
Developmental Disorder,Hereditary Disorder,Metabolic Disease,Organismal Injury and Abnormalities	Inborn error of amino acid metabolism	1,24E-07			ALDH4A1,ALDH6A1,FAH,GAMT,GCDH,GLDC,HGD,QDPR,SARDH	9
Carbohydrate Metabolism	Gluconeogenesis	1,65E-07		1,387	2-arachidonoylglycerol,choline,citrulline,DGAT2,GOT2,GPI,MDH1,PFKFB1,SCD	9
Amino Acid Metabolism,Small Molecule Biochemistry	Catabolism of L-amino acid	3,17E-07			ALDH4A1,FAH,GOT2,HGD,MAT1A,QDPR	6
Inflammatory Response	Inflammation of absolute anatomical region	3,62E-07		-1,556	1-18:2(9Z,12Z) lysophosphatidylcholine,1-oleoyl lysophosphatidylcholine,2-arachidonoylglycerol,AGT,ANXA4,APOH,BSG,C4A/C4B,cholesterol,choline,citric acid,citrulline,COX4I2,creatine,CRP,FAH,gamma-glutamyl-valine,GNAI2,GSTP1,homocitrulline,HSP90B1,hydroxybutyrylcarnitine,MAT1A,RACK1,RPS12,SCD,scyllo-inositol,TF	28
Immunological Disease,Inflammatory Disease,Inflammatory Response,Neurological Disease,Organismal Injury and Abnormalities	Chronic phase experimental autoimmune encephalomyelitis	5,17E-07			1-18:2(9Z,12Z) lysophosphatidylcholine,1-oleoyl lysophosphatidylcholine,citric acid,citrulline,gamma-glutamyl-valine,homocitrulline,hydroxybutyrylcarnitine	7
Cardiovascular Disease,Hematological Disease,Organismal Injury and Abnormalities	Aplastic anemia	1,09E-06			C4A/C4B,RPL11,RPL26,RPL27,RPL5,RPS24,RPS28	7
Lipid Metabolism,Molecular Transport,Small Molecule Biochemistry	Concentration of acylglycerol	1,88E-06		0,044	2-arachidonoylglycerol,AGT,BHMT,CETP,cholesterol,choline,creatine,CRP,DGAT2,FGF1,HADHA,LIPC,PFKFB1,SCD	14
Lipid Metabolism,Small Molecule Biochemistry	Esterification of cholesterol	2,95E-06		1,565	AGT,CETP,cholesterol,LIPC,SCD	5
Small Molecule Biochemistry	Catabolism of choline	3,19E-06			BHMT,DMGDH,SARDH	3
Lipid Metabolism,Molecular Transport,Small Molecule Biochemistry	Concentration of triacylglycerol	3,59E-06		-0,340	AGT,BHMT,CETP,cholesterol,choline,creatine,CRP,DGAT2,FGF1,HADHA,LIPC,PFKFB1,SCD	13
Amino Acid Metabolism,Small Molecule Biochemistry	Metabolism of essential amino acids	4,22E-06			BHMT,FAH,HGD,MAT1A,QDPR	5
Inflammatory Response,Organismal Injury and Abnormalities	Inflammation of organ	5,26E-06		-1,828	1-18:2(9Z,12Z) lysophosphatidylcholine,1-oleoyl lysophosphatidylcholine,2-arachidonoylglycerol,AGT,ANXA4,APOH,BSG,C4A/C4B,cholesterol,choline,citric acid,citrulline,COX4I2,creatine,creatinine,CRP,FAH,gamma-glutamyl-valine,GNAI2,GSTP1,homocitrulline,HSP90B1,hydroxybutyrylcarnitine,MAT1A,PSMD2,RACK1,RPS12,SCD,scyllo-inositol,TF	30
Lipid Metabolism,Small Molecule Biochemistry	Metabolism of triacylglycerol	1,37E-05		1,878	APOH,BHMT,CETP,choline,DGAT2,LIPC,SCD	7
Lipid Metabolism,Small Molecule Biochemistry	Metabolism of acylglycerol	1,41E-05	Increased	2,091	2-arachidonoylglycerol,APOH,BHMT,CETP,choline,DGAT2,LIPC,SCD	8
Lipid Metabolism,Small Molecule Biochemistry	Synthesis of acylglycerol	1,50E-05	Increased	2,091	2-arachidonoylglycerol,BHMT,CETP,choline,DGAT2,LIPC,SCD	7
Lipid Metabolism,Small Molecule Biochemistry	Synthesis of triacylglycerol	1,51E-05		1,878	BHMT,CETP,choline,DGAT2,LIPC,SCD	6
Amino Acid Metabolism	Quantity of amino acids	1,58E-05		0,793	BHMT,citrulline,creatine,FAH,FGF1,GAMT,L-lactic acid,MAT1A,OAT	9
Cancer,Hematological Disease,Organismal Injury and Abnormalities	Refractory hematologic cancer	1,69E-05			HSP90B1,PSMD2,RPL11,RPL3,RPL6,RPS12,RPS24,RPS25	8
Lipid Metabolism,Molecular Transport,Small Molecule Biochemistry	Concentration of lipid	1,79E-05		0,632	2-arachidonoylglycerol,AGT,BHMT,CETP,cholesterol,choline,citric acid,citrulline,creatine,CRP,CYP24A1,D-sphingosine,DGAT2,FGF1,HADHA,L-lactic acid,LIPC,PFKFB1,psychosine,RBP2,SCD	21
Neurological Disease,Organismal Injury and Abnormalities,Psychological Disorders	Disorder of basal ganglia	2,28E-05			ALDH6A1,C4A/C4B,cholesterol,choline,citric acid,citrulline,creatine,creatinine,CRP,GPI,GSTP1,IGFALS,MDH1,MYO1B,NDRG1,PFKFB1,RPL13,RPL3,SCD	19
Amino Acid Metabolism,Small Molecule Biochemistry	Catabolism of L-phenylalanine	2,58E-05			FAH,HGD,QDPR	3
Amino Acid Metabolism,Small Molecule Biochemistry	Catabolism of essential amino acids	2,77E-05			FAH,HGD,MAT1A,QDPR	4
Cardiovascular Disease,Organismal Injury and Abnormalities,Skeletal and Muscular Disorders	Stage II acute myocardial infarction	2,99E-05			C4A/C4B,CRP	2
Cellular Assembly and Organization	Binding of phospholipid vesicles	4,44E-05			APOH,cholesterol,CRP	3
Amino Acid Metabolism,Small Molecule Biochemistry	Synthesis of amino acids	5,09E-05			BHMT,creatine,GAMT,GOT2,OAT,SARDH	6
Amino Acid Metabolism,Molecular Transport,Nucleic Acid Metabolism,Small Molecule Biochemistry	Quantity of S-adenosylmethionine	5,63E-05			BHMT,choline,MAT1A	3
Cancer,Hematological Disease,Organismal Injury and Abnormalities	Malignant myeloid neoplasm	5,67E-05			AGT,ALDH4A1,ALDH6A1,BHMT,C4A/C4B,CADM2,CETP,CPN1,CRP,CTAGE9 (includes others),FETUB,GSTA3,GSTP1,PSMD2,RACK1,RPL11,RPL13,RPL3,RPL4,RPL5,RPL6,RPL7,RPLP0,RPS12,RPS13,RPS15A,RPS24,RPS25,TF,THOC2	30
Amino Acid Metabolism	Abnormal quantity of amino acids	6,14E-05			BHMT,FAH,GAMT,OAT	4
Lipid Metabolism,Molecular Transport,Small Molecule Biochemistry	Release of arachidonic acid	6,69E-05		0,140	AGT,cholesterol,D-sphingosine,GNAI2,L-alpha-lysophosphatidylcholine, stearoyl,psychosine	6
Metabolic Disease	Disorder of lipid metabolism	7,43E-05			CETP,cholesterol,creatinine,CRP,D-sphingosine,GCDH,HADHA,LIPC,psychosine,SCD	10
Lipid Metabolism,Molecular Transport,Small Molecule Biochemistry	Concentration of sterol	7,71E-05		-0,574	AGT,BHMT,CETP,cholesterol,creatine,CRP,CYP24A1,HADHA,LIPC,psychosine,SCD	11
Carbohydrate Metabolism	Binding of carbohydrate	7,97E-05		-0,447	APOH,choline,FGF1,gluconic acid-6-phosphate,NAD+,phosphorylcholine	6
Cancer,Hematological Disease,Organismal Injury and Abnormalities	Bone marrow cancer	8,00E-05			AGT,ALDH4A1,ALDH6A1,BHMT,C4A/C4B,CADM2,CETP,CPN1,CRP,CTAGE9 (includes others),FETUB,GSTA3,GSTP1,PSMD2,RACK1,RPL11,RPL13,RPL3,RPL4,RPL5,RPL6,RPL7,RPLP0,RPS12,RPS13,RPS15A,RPS24,RPS25,TF,THOC2	30
Lipid Metabolism,Nucleic Acid Metabolism,Small Molecule Biochemistry	Activation of acyl-coenzyme A	8,94E-05			cholesterol,HADHA	2
Lipid Metabolism,Small Molecule Biochemistry	Clustering of glycosphingolipid	8,94E-05			cholesterol,psychosine	2
Lipid Metabolism,Molecular Transport,Small Molecule Biochemistry	Accumulation of C16:1 fatty acid	8,94E-05			HADHA,SCD	2
Cell Death and Survival,Organismal Survival	Survival of Haemophilus influenzae Rd KW20	8,94E-05			choline,phosphorylcholine	2
Carbohydrate Metabolism	Metabolism of carbohydrate	9,82E-05		1,372	2-arachidonoylglycerol,AGRN,AGT,BSG,CETP,cholesterol,choline,citric acid,DGAT2,FGF1,GPI,L-lactic acid,LIPC,PDIA6,PFKFB1,psychosine,SCD	17
Endocrine System Disorders,Metabolic Disease	Metabolic syndrome X	1,14E-04			CETP,cholesterol,choline,CRP,HADHA,LIPC,SCD	7
Lipid Metabolism,Small Molecule Biochemistry,Vitamin and Mineral Metabolism	Synthesis of cholesterol ester	1,24E-04			CETP,cholesterol,SCD	3
Cell Death and Survival	Opsonization	1,24E-04			APOH,C4A/C4B,CRP	3
Lipid Metabolism,Small Molecule Biochemistry	Conversion of lipid	1,26E-04		-0,314	AGT,CETP,cholesterol,citrulline,creatine,GSTP1,NAD+,SCD	8
Endocrine System Disorders,Gastrointestinal Disease,Metabolic Disease,Organismal Injury and Abnormalities	Experimentally-induced diabetes	1,30E-04			AGT,cholesterol,citric acid,creatinine,phosphorylcholine,TF	6
Organismal Injury and Abnormalities,Renal and Urological Disease	Damage of kidney	1,32E-04		-0,140	AGT,C4A/C4B,cholesterol,citric acid,COLEC11,creatinine,DNAJC3,FAH	8
Cardiovascular Disease,Hematological Disease,Organismal Injury and Abnormalities	Anemia	1,41E-04			C4A/C4B,COX4I2,creatinine,CRP,GPI,RPL11,RPL26,RPL27,RPL5,RPS24,RPS28,TF	12
Endocrine System Disorders,Gastrointestinal Disease,Metabolic Disease,Organismal Injury and Abnormalities	Streptozotocin-induced diabetes	1,52E-04			cholesterol,citric acid,creatinine,phosphorylcholine	4
Lipid Metabolism,Molecular Transport,Small Molecule Biochemistry	Concentration of cholesterol ester	1,52E-04		0,218	CETP,cholesterol,LIPC,SCD	4
Inflammatory Response	Inflammation of body cavity	1,53E-04		-1,409	2-arachidonoylglycerol,AGT,ANXA4,APOH,BSG,C4A/C4B,cholesterol,choline,COX4I2,creatine,CRP,FAH,GNAI2,GSTP1,HSP90B1,MAT1A,RACK1,SCD,TF	19
Organismal Injury and Abnormalities,Renal and Urological Disease	Chronic kidney disease	1,55E-04			AGT,C4A/C4B,cholesterol,citric acid,creatinine,CRP,EEF1B2,PSMD2,RPL7	9
Inflammatory Disease,Inflammatory Response,Neurological Disease,Organismal Injury and Abnormalities	Encephalitis	1,64E-04			1-18:2(9Z,12Z) lysophosphatidylcholine,1-oleoyl lysophosphatidylcholine,BSG,C4A/C4B,choline,citric acid,citrulline,CRP,gamma-glutamyl-valine,homocitrulline,hydroxybutyrylcarnitine,scyllo-inositol	12
Nucleic Acid Metabolism,Small Molecule Biochemistry	Metabolism of thymine	1,78E-04			ALDH6A1,GLDC	2
Cardiovascular System Development and Function,Tissue Morphology	Thickness of carotid artery	1,78E-04			AGT,FGF1	2
Gene Expression,Protein Synthesis	Translation of mRNA	1,84E-04			EIF5,RACK1,RPL10,RPL27A,RPS24,RPS28,RPS9	7
Neurological Disease	Progressive motor neuropathy	1,87E-04			AGT,BSG,C4A/C4B,cholesterol,creatine,creatinine,D-sphingosine,EZR,GSTP1,MDH1,RPL13,RPL3,RPL5,TF	14
Lipid Metabolism,Molecular Transport,Small Molecule Biochemistry	Concentration of fatty acid	1,94E-04		1,569	AGT,cholesterol,choline,citric acid,citrulline,DGAT2,HADHA,L-lactic acid,PFKFB1,SCD	10
Free Radical Scavenging	Generation of reactive oxygen species	2,02E-04		0,233	AGT,cholesterol,choline,CRP,D-sphingosine,GSTP1,psychosine,RPL26,TF	9
Cancer,Organismal Injury and Abnormalities	Liquid tumor	2,05E-04			AGT,ALDH4A1,ALDH6A1,BHMT,C4A/C4B,CADM2,CETP,CPN1,CRP,CTAGE9 (includes others),DMGDH,FETUB,GAMT,GSTA3,GSTP1,HSP90B1,PGK2,PSMD2,RACK1,RPL11,RPL13,RPL3,RPL4,RPL5,RPL6,RPL7,RPLP0,RPS12,RPS13,RPS15A,RPS24,RPS25,TF,THOC2	34
Immunological Disease,Inflammatory Disease,Inflammatory Response,Neurological Disease,Organismal Injury and Abnormalities	Experimental autoimmune encephalomyelitis	2,27E-04			1-18:2(9Z,12Z) lysophosphatidylcholine,1-oleoyl lysophosphatidylcholine,BSG,choline,citric acid,citrulline,CRP,gamma-glutamyl-valine,homocitrulline,hydroxybutyrylcarnitine,scyllo-inositol	11
Lipid Metabolism,Molecular Transport,Small Molecule Biochemistry	Concentration of cholesterol	2,28E-04		-1,007	AGT,BHMT,CETP,cholesterol,creatine,CRP,HADHA,LIPC,psychosine,SCD	10
Lipid Metabolism,Small Molecule Biochemistry,Vitamin and Mineral Metabolism	Metabolism of terpenoid	2,44E-04		1,133	AGRN,AGT,CETP,cholesterol,CYP24A1,FGF1,GSTA3,LIPC,RBP2,SCD	10
Endocrine System Disorders,Metabolic Disease	Insulin resistance	2,61E-04		0,576	AGT,CETP,cholesterol,choline,CRP,DGAT2,FGF1,HADHA,LIPC,SCD	10
Cell-To-Cell Signaling and Interaction,Hematological System Development and Function,Immune Cell Trafficking,Inflammatory Response	Activation of phagocytes	2,65E-04		0,317	2-arachidonoylglycerol,AGT,APOH,C4A/C4B,cholesterol,CRP,FGF1,HSP90B1,LGALS3BP,NDRG1,psychosine	11
Neurological Disease	Progressive neurological disorder	2,71E-04			AGT,BSG,C4A/C4B,cholesterol,creatine,creatinine,D-sphingosine,EZR,GSTP1,HSP90B1,MDH1,RPL13,RPL3,RPL5,TF	15
Metabolic Disease	Abnormal metabolism	2,78E-04			CETP,cholesterol,creatinine,CRP,D-sphingosine,GCDH,GNAI2,HADHA,LIPC,psychosine,SCD	11
Lipid Metabolism,Molecular Transport,Small Molecule Biochemistry	Uptake of fatty acid	2,87E-04		-0,447	2-arachidonoylglycerol,BSG,CETP,cholesterol,GOT2	5
Lipid Metabolism,Small Molecule Biochemistry	Storage of triacylglycerol	3,01E-04			choline,DGAT2,SCD	3
Lipid Metabolism,Molecular Transport,Small Molecule Biochemistry	Abnormal quantity of phospholipid	3,01E-04			BHMT,DGAT2,LIPC	3
Gene Expression	Expression of mRNA	3,01E-04			EIF5,GCDH,RACK1,RPL10,RPL27A,RPS24,RPS28,RPS9	8
Developmental Disorder,Hereditary Disorder,Metabolic Disease,Organismal Injury and Abnormalities	Sphingolipidosis	3,12E-04			cholesterol,creatinine,D-sphingosine,psychosine	4
Lipid Metabolism,Small Molecule Biochemistry,Vitamin and Mineral Metabolism	Metabolism of sterol	3,36E-04		0,737	CETP,cholesterol,CYP24A1,FGF1,LIPC,SCD	6
Lipid Metabolism,Molecular Transport,Small Molecule Biochemistry	Abnormal quantity of lipid	3,58E-04			BHMT,CYP24A1,DGAT2,LIPC,RBP2,SCD	6
Cell Death and Survival	Cell death of tumor cell lines	3,96E-04		-1,914	2-arachidonoylglycerol,AGT,ALDH1L1,BSG,cholesterol,choline,citric acid,D-sphingosine,DMGDH,EZR,FETUB,GPI,GSTP1,IFI6,LGALS3BP,NAD+,NDRG1,nicotinamide-beta-riboside,PFKFB1,PSMD2,psychosine,RACK1,RPL27A,RPLP0,RPS24,SCD,TF,THOC2	28
Endocrine System Disorders,Gastrointestinal Disease,Hepatic System Disease,Metabolic Disease,Organismal Injury and Abnormalities	Insulin resistance of liver	4,29E-04			DGAT2,FGF1,SCD	3
Endocrine System Development and Function,Lipid Metabolism,Small Molecule Biochemistry,Vitamin and Mineral Metabolism	Synthesis of pregnenolone	4,29E-04			AGT,cholesterol,GSTA3	3
Carbohydrate Metabolism,Lipid Metabolism,Small Molecule Biochemistry	Binding of phosphatidylcholine	4,42E-04			choline,phosphorylcholine	2
Neurological Disease	Movement Disorders	4,47E-04			AGRN,ALDH6A1,C4A/C4B,cholesterol,choline,citric acid,citrulline,creatine,creatinine,CRP,DNAJC3,GPI,GSTP1,IGFALS,MDH1,MYO1B,NDRG1,PFKFB1,RPL13,RPL3,SCD	21
Cardiovascular Disease,Hematological Disease,Hereditary Disorder,Metabolic Disease,Organismal Injury and Abnormalities	Primary genetic hyperlipidemia	4,53E-04			CETP,cholesterol,CRP,LIPC	4
Small Molecule Biochemistry	Quantity of creatinine in blood	4,53E-04		0,000	AGT,creatine,FAH,GAMT	4
Cancer,Hematological Disease,Organismal Injury and Abnormalities	Hematologic cancer	4,63E-04			AGT,ALDH4A1,ALDH6A1,ANXA4,BHMT,C4A/C4B,CADM2,CETP,CPN1,CRP,CTAGE9 (includes others),DMGDH,FETUB,GAMT,GNAI2,GOT2,GSTA3,GSTP1,HSP90B1,IFI6,NARS,PDIA6,PGK2,PSMD2,RACK1,RPL10,RPL11,RPL13,RPL3,RPL4,RPL5,RPL6,RPL7,RPLP0,RPS12,RPS13,RPS15A,RPS2,RPS24,RPS25,TF,THOC2	42
Humoral Immune Response,Inflammatory Response	Complement activation	4,73E-04			C4A/C4B,cholesterol,COLEC11,CPN1,CRP	5
Organismal Injury and Abnormalities,Renal and Urological Disease	Dysfunction of kidney	4,79E-04			AGT,BSG,creatine	3
Carbohydrate Metabolism	Synthesis of carbohydrate	5,25E-04		1,159	2-arachidonoylglycerol,AGRN,AGT,BSG,cholesterol,choline,DGAT2,FGF1,L-lactic acid,LIPC,PDIA6,psychosine,SCD	13
Cell-To-Cell Signaling and Interaction,Hematological System Development and Function	Activation of myeloid cells	5,79E-04		0,780	2-arachidonoylglycerol,AGT,APOH,C4A/C4B,cholesterol,CRP,FGF1,LGALS3BP,NDRG1,psychosine	10
Small Molecule Biochemistry	Metabolism of aldehyde	5,88E-04			ALDH4A1,GOT2,GPI	3
Hereditary Disorder,Neurological Disease,Organismal Injury and Abnormalities,Psychological Disorders,Skeletal and Muscular Disorders	Huntington's Disease	5,95E-04			ALDH6A1,C4A/C4B,choline,citric acid,citrulline,creatine,CRP,GPI,IGFALS,MYO1B,NDRG1,PFKFB1,SCD	13
Energy Production,Lipid Metabolism,Small Molecule Biochemistry	Oxidation of fatty acid	6,08E-04		0,612	CETP,cholesterol,DGAT2,GCDH,GOT2,HADHA,SCD	7
Developmental Disorder,Hereditary Disorder,Metabolic Disease,Neurological Disease,Organismal Injury and Abnormalities,Psychological Disorders	Galactosylceramide beta-galactosidase deficiency	6,17E-04			cholesterol,psychosine	2
Small Molecule Biochemistry	Metabolism of glyoxylic acid	6,17E-04			ALDH4A1,GOT2	2
Lipid Metabolism,Molecular Transport,Small Molecule Biochemistry	Transport of triacylglycerol	6,17E-04			APOH,CETP	2
Cardiovascular Disease,Hematological Disease,Metabolic Disease	Hyperlipoproteinemia	6,39E-04			CETP,cholesterol,CRP,LIPC,SCD	5
Lipid Metabolism,Small Molecule Biochemistry,Vitamin and Mineral Metabolism	Synthesis of sterol	6,39E-04		1,948	CETP,cholesterol,CYP24A1,FGF1,SCD	5
Energy Production,Lipid Metabolism,Small Molecule Biochemistry	Oxidation of lipid	6,63E-04		1,053	CETP,cholesterol,DGAT2,GCDH,GOT2,HADHA,NAD+,SCD	8
Immunological Disease,Inflammatory Disease,Inflammatory Response,Organismal Injury and Abnormalities,Renal and Urological Disease	Autoimmune glomerulonephritis	6,68E-04			AGT,creatinine,CRP,PSMD2	4
Metabolic Disease	Amyloidosis	6,74E-04			AGRN,AGT,ALDH1L1,C4A/C4B,CETP,cholesterol,choline,creatine,CRP,D-sphingosine,PSMD2,RACK1,SCD,TF	14
Gastrointestinal Disease,Hepatic System Disease,Metabolic Disease,Organismal Injury and Abnormalities	Hepatic steatosis	7,03E-04		-1,188	BHMT,cholesterol,choline,FGF1,GSTP1,HADHA,LIPC,MAT1A,SCD	9
Cellular Compromise,Inflammatory Response	Degranulation of cells	7,03E-04			ACTN1,APOH,C4A/C4B,choline,citric acid,DNAJC3,GPI,GSTP1,ITIH3,LGALS3BP,MGST1,PSMD2,TF	13
Carbohydrate Metabolism,Small Molecule Biochemistry	Synthesis of D-glucose	7,11E-04		1,446	2-arachidonoylglycerol,FGF1,L-lactic acid,PDIA6,SCD	5
Amino Acid Metabolism,Small Molecule Biochemistry	Metabolism of sulfur amino acid	7,13E-04			BHMT,GLDC,MAT1A	3
Amino Acid Metabolism,Small Molecule Biochemistry	Catabolism of sulfur amino acid	8,19E-04			GLDC,MAT1A	2
Cellular Movement,Hematological System Development and Function,Humoral Immune Response,Immune Cell Trafficking,Inflammatory Response,Lymphoid Tissue Structure and Development	Chemotaxis of marginal-zone B lymphocytes	8,19E-04			2-arachidonoylglycerol,GNAI2	2
Skeletal and Muscular System Development and Function	Contraction of airway smooth muscle	8,19E-04			AGT,GNAI2	2
Cell Morphology,Organ Morphology,Skeletal and Muscular System Development and Function,Tissue Morphology	Diameter of myofiber	8,19E-04			AGT,creatine	2
Cellular Function and Maintenance	Engulfment of tumor cell lines	8,42E-04		-0,199	APOH,cholesterol,D-sphingosine,EZR,FGF1,RACK1	6
Cellular Compromise,Inflammatory Response	Degranulation of blood platelets	8,46E-04			ACTN1,APOH,ITIH3,LGALS3BP,TF	5
Cancer,Gastrointestinal Disease,Hepatic System Disease,Organismal Injury and Abnormalities	Hepatocellular adenoma	8,54E-04			BHMT,CRP,FAH	3
Cell-To-Cell Signaling and Interaction	Binding of carcinoma cell lines	8,60E-04		0,339	AGT,BSG,F9,phosphorylcholine	4
Lipid Metabolism,Molecular Transport,Small Molecule Biochemistry	Quantity of diacylglycerol	9,03E-04		1,214	2-arachidonoylglycerol,cholesterol,DGAT2,SCD	4
Cardiovascular Disease,Hematological Disease,Metabolic Disease	Hypertriglyceridemia	9,03E-04			CETP,cholesterol,CRP,SCD	4
Cancer,Gastrointestinal Disease,Hepatic System Disease,Organismal Injury and Abnormalities	Cholangiocarcinoma	9,04E-04			HSP90B1,PSMD2,RACK1,RPL4,RPLP0	5
Cellular Movement,Hematological System Development and Function,Humoral Immune Response,Immune Cell Trafficking,Inflammatory Response,Lymphoid Tissue Structure and Development	Chemotaxis of B lymphocytes	9,30E-04			2-arachidonoylglycerol,cholesterol,GNAI2	3
Organismal Injury and Abnormalities,Renal and Urological Disease	Injury of kidney	9,57E-04		-0,208	AGT,cholesterol,citric acid,COLEC11,creatinine,DNAJC3	6
Infectious Diseases	Infection by Marburg virus	1,05E-03			RPL3,RPL5	2
Lipid Metabolism,Small Molecule Biochemistry,Vitamin and Mineral Metabolism	Synthesis of vitamin D	1,05E-03			cholesterol,CYP24A1	2
Lipid Metabolism,Small Molecule Biochemistry,Vitamin and Mineral Metabolism	Steroid metabolism	1,11E-03		1,133	AGT,CETP,cholesterol,CYP24A1,FGF1,GSTA3,LIPC,SCD	8
Hematological Disease	Hemorrhagic disease	1,17E-03		0,530	C4A/C4B,F9,GGCX,GSTP1,HSP90B1,PSMD2,RPL3,RPL5	8
Cancer,Organismal Injury and Abnormalities	Lymphoreticular neoplasm	1,18E-03			AGT,ALDH4A1,ALDH6A1,ANXA4,BHMT,C4A/C4B,CADM2,CETP,CPN1,CRP,CTAGE9 (includes others),FETUB,GNAI2,GOT2,GSTA3,GSTP1,HSP90B1,IFI6,NARS,PSMD2,RACK1,RPL11,RPL13,RPL3,RPL4,RPL5,RPL6,RPL7,RPLP0,RPS12,RPS13,RPS15A,RPS2,RPS24,RPS25,TF,THOC2	37
Immunological Disease,Inflammatory Disease,Inflammatory Response,Organismal Injury and Abnormalities,Renal and Urological Disease	IgA nephropathy	1,18E-03			AGT,creatinine,PSMD2	3
Carbohydrate Metabolism,Lipid Metabolism,Small Molecule Biochemistry	Binding of phosphatidic acid	1,18E-03			APOH,choline,phosphorylcholine	3
Lipid Metabolism,Small Molecule Biochemistry	Binding of lipid	1,21E-03		-0,277	APOH,CETP,cholesterol,choline,phosphorylcholine	5
Metabolic Disease,Neurological Disease,Organismal Injury and Abnormalities,Psychological Disorders	Alzheimer disease	1,27E-03			AGRN,AGT,ALDH1L1,C4A/C4B,CETP,cholesterol,choline,creatine,CRP,D-sphingosine,RACK1,SCD,TF	13
Protein Synthesis	Metabolism of cellular protein	1,28E-03			C4A/C4B,DNAJC3,HSP90B1,IGFALS,PDIA6,TF	6
Cell Death and Survival,Organismal Injury and Abnormalities	Apoptosis of endothelial progenitor cells	1,31E-03			AGT,CRP	2
Cell Morphology,Cellular Function and Maintenance,Endocrine System Development and Function	Depolarization of endocrine cells	1,31E-03			cholesterol,choline	2
Lipid Metabolism,Small Molecule Biochemistry	Hydrolysis of cholesterol ester	1,31E-03			CETP,cholesterol	2
Auditory Disease	Ototoxicity	1,31E-03			GSTP1,HSP90B1	2
Cellular Movement,Hematological System Development and Function,Hematopoiesis,Humoral Immune Response,Immune Cell Trafficking,Inflammatory Response,Lymphoid Tissue Structure and Development	Chemotaxis of pre-B lymphocytes	1,31E-03			cholesterol,GNAI2	2
Free Radical Scavenging	Synthesis of reactive oxygen species	1,31E-03		-0,062	2-arachidonoylglycerol,AGT,cholesterol,choline,creatine,CRP,D-sphingosine,GSTP1,NAD+,psychosine,RACK1,RPL26,TF	13
Cell-To-Cell Signaling and Interaction,Connective Tissue Development and Function	Binding of fibroblasts	1,36E-03		0,849	AGT,cholesterol,LGALS3BP,LIPC	4
Organismal Injury and Abnormalities,Renal and Urological Disease	Renal impairment	1,36E-03			AGT,C4A/C4B,cholesterol,citric acid,creatinine,CRP,GSTP1,TF	8
Organismal Injury and Abnormalities,Renal and Urological Disease	Chronic renal failure	1,41E-03			AGT,C4A/C4B,cholesterol,citric acid,creatinine,CRP	6
Lipid Metabolism,Molecular Transport,Small Molecule Biochemistry	Accumulation of acylglycerol	1,45E-03		-0,532	AGT,CETP,cholesterol,HADHA,SCD	5
Cancer,Organismal Injury and Abnormalities	Advanced stage carcinoma	1,45E-03			C4A/C4B,CALCOCO2,GSTP1,HSP90B1,PSMD2,RPL27,RPL7,SCD	8
Cellular Assembly and Organization	Formation of actin bundles	1,48E-03			ACTN1,EZR,MYO1B	3
Hematological System Development and Function	Hemostasis	1,56E-03		1,302	2-arachidonoylglycerol,APOH,C4A/C4B,cholesterol,CRP,F9,GGCX,GNAI2,GPI	9
Lipid Metabolism,Small Molecule Biochemistry,Vitamin and Mineral Metabolism	Metabolism of cholesterol	1,58E-03			CETP,cholesterol,FGF1,LIPC,SCD	5
Cardiovascular Disease,Hematological Disease,Hereditary Disorder,Metabolic Disease,Organismal Injury and Abnormalities	Familial hypercholesterolemia	1,59E-03			CETP,cholesterol,CRP	3
Amino Acid Metabolism,Small Molecule Biochemistry	Metabolism of L-methionine	1,59E-03			BHMT,MAT1A	2
Cellular Function and Maintenance	Homeostasis of red blood cells	1,59E-03			GPI,RPS24	2
Cardiovascular Disease,Organismal Injury and Abnormalities,Tissue Morphology	Area of atherosclerotic lesion	1,70E-03			AGT,CETP,cholesterol	3
Cell-To-Cell Signaling and Interaction	Binding of endocrine cells	1,90E-03			AGT,FGF1	2
Amino Acid Metabolism,Small Molecule Biochemistry	Biosynthesis of aspartate family amino acids	1,90E-03			BHMT,GOT2	2
Cellular Assembly and Organization	Binding of liposome	1,90E-03			APOH,CRP	2
Infectious Diseases,Inflammatory Disease,Neurological Disease	Postpoliomyelitis syndrome	1,90E-03			C4A/C4B,citrulline	2
Amino Acid Metabolism,Small Molecule Biochemistry	Catabolism of neutral amino acid	1,90E-03			ALDH6A1,GLDC	2
Cell Death and Survival,Organismal Survival	Survival of bacteria	1,94E-03			choline,GSTP1,phosphorylcholine	3
Cardiovascular Disease,Organismal Injury and Abnormalities,Tissue Morphology	Size of atherosclerotic lesion	1,95E-03			AGT,CETP,cholesterol,CRP	4
Lipid Metabolism,Small Molecule Biochemistry	Storage of lipid	2,02E-03		1,109	choline,CRP,DGAT2,SCD	4
Cell Death and Survival	Cell death of carcinoma cell lines	2,05E-03		0,205	ALDH1L1,cholesterol,DMGDH,GPI,NAD+,NDRG1,nicotinamide-beta-riboside,PFKFB1,SCD	9
Carbohydrate Metabolism	Glycolysis of cells	2,14E-03			BSG,GLDC,GPI,PFKFB1,PGK2	5
Organismal Functions	Flow of plasma	2,24E-03			AGT,NAD+	2
Lipid Metabolism,Molecular Transport,Small Molecule Biochemistry	Accumulation of long chain fatty acid	2,24E-03			HADHA,SCD	2
Developmental Disorder,Hereditary Disorder,Metabolic Disease,Organismal Injury and Abnormalities	Niemann-Pick disease type C1	2,24E-03			cholesterol,D-sphingosine	2
Lipid Metabolism,Molecular Transport,Small Molecule Biochemistry	Quantity of linoleic acid	2,24E-03			cholesterol,SCD	2
Cell Signaling	Acetylcholine receptor signaling, muscarinic pathway	2,24E-03			AGRN,GNAI2	2
Small Molecule Biochemistry	Metabolism of oxalacetic acid	2,24E-03			GOT2,MDH1	2
Vitamin and Mineral Metabolism	Metabolism of vitamin	2,37E-03			AGRN,ALDH1L1,cholesterol,CYP24A1,RBP2	5
Cardiovascular Disease,Hematological Disease,Metabolic Disease	Hypercholesterolemia	2,43E-03			CETP,cholesterol,CRP,SCD	4
Cancer,Hematological Disease,Immunological Disease,Organismal Injury and Abnormalities	Acute myeloid leukemia	2,48E-03			AGT,ALDH4A1,ALDH6A1,BHMT,C4A/C4B,CADM2,CETP,CPN1,CRP,CTAGE9 (includes others),FETUB,GSTA3,GSTP1,PSMD2,RACK1,RPL11,RPL3,RPL6,RPS12,RPS13,RPS24,RPS25,TF,THOC2	24
Lipid Metabolism,Molecular Transport,Small Molecule Biochemistry	Release of lipid	2,55E-03		0,526	AGT,cholesterol,D-sphingosine,FGF1,GNAI2,L-alpha-lysophosphatidylcholine, stearoyl,psychosine	7
Digestive System Development and Function,Hepatic System Development and Function,Organ Morphology,Organismal Development	Mass of liver	2,56E-03			AGT,BHMT,FGF1,HADHA,MAT1A	5
Cell Cycle	Arrest in G1/S phase transition of bone cancer cell lines	2,61E-03			RPL11,RPL5	2
Amino Acid Metabolism,Protein Synthesis,Small Molecule Biochemistry	Incorporation of L-amino acid	2,61E-03			AGT,creatine	2
Cell Cycle	Arrest in G1/S phase transition of sarcoma cell lines	2,61E-03			RPL11,RPL5	2
Organismal Injury and Abnormalities,Skeletal and Muscular Disorders	Atrophy of skeletal muscle	2,61E-03			AGT,creatine,IGFALS,NDRG1	4
Lipid Metabolism,Small Molecule Biochemistry,Vitamin and Mineral Metabolism	Synthesis of cholesterol	2,70E-03			CETP,cholesterol,FGF1,SCD	4
Lipid Metabolism,Small Molecule Biochemistry	Fatty acid metabolism	2,72E-03		1,343	2-arachidonoylglycerol,AGT,APOH,CETP,cholesterol,choline,citric acid,D-sphingosine,GCDH,GOT2,LIPC,MDH1,SCD	13
Lipid Metabolism,Molecular Transport,Small Molecule Biochemistry	Uptake of lipid	2,72E-03		1,492	2-arachidonoylglycerol,BSG,CETP,cholesterol,GOT2,LIPC	6
Cancer,Hematological Disease,Organismal Injury and Abnormalities	Myelodysplastic syndrome	2,73E-03			RPL13,RPL3,RPL4,RPL5,RPL6,RPL7,RPLP0,RPS15A	8
Lipid Metabolism,Small Molecule Biochemistry	Activation of lipid	2,78E-03			cholesterol,CYP24A1,HADHA	3
Energy Production,Lipid Metabolism,Small Molecule Biochemistry	Beta-oxidation of fatty acid	2,79E-03			CETP,cholesterol,HADHA,SCD	4
Cell-To-Cell Signaling and Interaction	Response of leukemia cell lines	2,93E-03			cholesterol,CRP,D-sphingosine	3
Cellular Assembly and Organization,Cellular Function and Maintenance	Depolarization of mitochondrial membrane	2,93E-03			choline,D-sphingosine,NAD+	3
Cancer,Gastrointestinal Disease,Hepatic System Disease,Organismal Injury and Abnormalities	Development of hepatocellular carcinoma	2,99E-03			AGT,BHMT,BSG,FAH	4
Organismal Injury and Abnormalities	Acute hemorrhage	3,00E-03			C4A/C4B,F9	2
Cell-To-Cell Signaling and Interaction	Interaction of tumor cell lines	3,06E-03		0,379	AGT,APOH,BSG,cholesterol,EZR,F9,HSP90B1,LGALS3BP,phosphorylcholine,RACK1	10
Lipid Metabolism,Small Molecule Biochemistry	Homeostasis of lipid	3,11E-03			CETP,cholesterol,DGAT2,LIPC,MAT1A,SCD	6
Cell-To-Cell Signaling and Interaction	Activation of cells	3,34E-03		1,554	2-arachidonoylglycerol,AGRN,AGT,APOH,C4A/C4B,cholesterol,choline,citric acid,creatine,CRP,FGF1,GNAI2,HSP90B1,LGALS3BP,MGST1,NDRG1,psychosine,ricinoleic acid,TF	19
Cancer,Hematological Disease,Immunological Disease,Organismal Injury and Abnormalities	Low risk plasma cell myeloma	3,41E-03			HSP90B1,PSMD2	2
Lipid Metabolism,Molecular Transport,Small Molecule Biochemistry	Uptake of cholesterol ester	3,41E-03			CETP,LIPC	2
Amino Acid Metabolism,Small Molecule Biochemistry	Synthesis of sulfur amino acid	3,41E-03			BHMT,SARDH	2
Cardiovascular Disease,Organismal Injury and Abnormalities	Aortic atherosclerosis	3,44E-03			cholesterol,LIPC,SCD	3
Organismal Injury and Abnormalities,Renal and Urological Disease	End stage renal disease	3,67E-03			AGT,C4A/C4B,cholesterol,citric acid,CRP	5
Developmental Disorder,Hereditary Disorder,Metabolic Disease,Organismal Injury and Abnormalities	Lysosomal storage disease	3,76E-03			(Z)-5-dodecenoic acid,cholesterol,creatinine,D-sphingosine,psychosine	5
Cell-To-Cell Signaling and Interaction,Hematological System Development and Function	Binding of mononuclear leukocytes	3,81E-03		-0,440	AGT,cholesterol,CRP,EZR,FGF1,GNAI2	6
Organismal Injury and Abnormalities,Renal and Urological Disease	Failure of kidney	3,85E-03			AGT,C4A/C4B,cholesterol,citric acid,creatinine,CRP,GSTP1	7
Organismal Injury and Abnormalities	Restenosis	3,85E-03			AGT,CRP	2
Infectious Diseases	Entrance of HIV-1	3,85E-03			BSG,cholesterol	2
Cardiovascular System Development and Function,Organ Development,Organ Morphology,Tissue Morphology	Relaxation of coronary artery	3,85E-03			AGT,CRP	2
Neurological Disease,Organismal Injury and Abnormalities,Psychological Disorders,Skeletal and Muscular Disorders	Parkinson's disease	3,96E-03			cholesterol,creatine,creatinine,GSTP1,MDH1,RPL13,RPL3	7
Lipid Metabolism,Small Molecule Biochemistry	Metabolism of diacylglycerol	4,00E-03			2-arachidonoylglycerol,DGAT2,SCD	3
Cardiovascular System Development and Function,Tissue Morphology	Contraction of blood vessel	4,00E-03			AGT,cholesterol,FGF1	3
Lipid Metabolism,Molecular Transport,Small Molecule Biochemistry	Transport of lipid	4,08E-03		0,686	APOH,CETP,cholesterol,citric acid,GOT2,LIPC,SCD	7
Cell-To-Cell Signaling and Interaction,Hematological System Development and Function,Immune Cell Trafficking	Adhesion of mononuclear leukocytes	4,20E-03		0,415	AGT,cholesterol,CRP,EZR,GNAI2	5
Gastrointestinal Disease,Hepatic System Disease	Cholestasis	4,23E-03			cholesterol,LIPC,MGST1,SCD	4
Nutritional Disease	Weight gain	4,31E-03		-0,243	AGT,BHMT,cholesterol,choline,creatine,IGFALS,LIPC,SCD	8
Lipid Metabolism,Small Molecule Biochemistry	Inhibition of lipid	4,32E-03			choline,citrulline	2
Hematological Disease,Infectious Diseases	Bacteremia	4,32E-03			citric acid,CRP	2
Hematological Disease,Metabolic Disease	Acidemia	4,32E-03			ALDH4A1,GLDC	2
Digestive System Development and Function,Hepatic System Development and Function,Organ Development	Function of liver	4,36E-03			cholesterol,choline,FAH,MAT1A	4
Organ Morphology,Organismal Injury and Abnormalities,Renal and Urological Disease,Renal and Urological System Development and Function	Abnormal morphology of renal tubule	4,36E-03			AGT,COLEC11,CYP24A1,FAH	4
Gastrointestinal Disease,Hepatic System Disease,Hereditary Disorder,Organismal Injury and Abnormalities	Progressive familial intrahepatic cholestasis type 1	4,40E-03			LIPC,MGST1,SCD	3
Neurological Disease,Organismal Injury and Abnormalities	Progressive encephalopathy	4,42E-03			C4A/C4B,cholesterol,creatine,creatinine,GSTP1,MDH1,RPL13,RPL3	8
Cell-To-Cell Signaling and Interaction,Cellular Assembly and Organization,Cellular Function and Maintenance	Formation of focal adhesions	4,49E-03			ACTN1,AGT,EZR,GNAI2,RACK1	5
Dermatological Diseases and Conditions,Organismal Injury and Abnormalities	Chronic skin disorder	4,58E-03			C4A/C4B,EIF5,GOT2,GSTP1,LGALS3BP	5
Carbohydrate Metabolism,Digestive System Development and Function,Hepatic System Development and Function	Gluconeogenesis of liver	4,81E-03			choline,SCD	2
Amino Acid Metabolism,Small Molecule Biochemistry	Catabolism of glutamine family amino acid	4,81E-03			ALDH4A1,FAH	2
Inflammatory Response	Acute phase reaction	4,81E-03			AGT,CRP	2
Amino Acid Metabolism,Small Molecule Biochemistry	Synthesis of alpha-amino acid	4,83E-03			BHMT,GOT2,SARDH	3
Cellular Assembly and Organization,Cellular Function and Maintenance	Depolarization of cellular membrane	5,03E-03		0,152	cholesterol,choline,D-sphingosine,NAD+	4
Lipid Metabolism,Small Molecule Biochemistry,Vitamin and Mineral Metabolism	Homeostasis of cholesterol	5,03E-03			CETP,DGAT2,LIPC,SCD	4
Carbohydrate Metabolism,Lipid Metabolism,Molecular Transport,Small Molecule Biochemistry	Concentration of phosphatidylcholine	5,05E-03			BHMT,cholesterol,SCD	3
Lipid Metabolism,Molecular Transport,Small Molecule Biochemistry	Concentration of phospholipid	5,12E-03		-0,244	BHMT,CETP,cholesterol,DGAT2,LIPC,SCD	6
Cellular Compromise,Gastrointestinal Disease,Hepatic System Disease,Organismal Injury and Abnormalities	Oxidative stress response of liver	5,32E-03			AGT,cholesterol	2
Lipid Metabolism,Molecular Transport,Small Molecule Biochemistry	Distribution of phospholipid	5,32E-03			CETP,cholesterol	2
Cell Signaling,Small Molecule Biochemistry	Synthesis of nitric oxide	5,39E-03		-0,245	AGRN,AGT,cholesterol,citrulline,CRP,HSP90B1,NAD+,psychosine	8
Metabolic Disease	Glucose metabolism disorder	5,47E-03		-0,675	AGT,C4A/C4B,CETP,cholesterol,choline,citric acid,creatine,creatinine,CRP,DGAT2,DNAJC3,FAH,FGF1,GCDH,GSTP1,HADHA,LIPC,MYO1B,phosphorylcholine,SCD,TF	21
Cellular Assembly and Organization,Cellular Function and Maintenance	Organization of actin filaments	5,47E-03			ACTN1,GPI,MYO1B,TF	4
Tissue Morphology	Thickening of tunica externa	5,49E-03			AGT	1
Cellular Development,Nervous System Development and Function,Tissue Development	Differentiation of sympathetic preganglionic neurons	5,49E-03			AGRN	1
Lipid Metabolism,Nucleic Acid Metabolism,Small Molecule Biochemistry	Metabolite regeneration of acetyl-coenzyme A	5,49E-03			citric acid	1
Lipid Metabolism,Small Molecule Biochemistry	Synthesis of 1-alkyl-2,3-diacylglycerol	5,49E-03			SCD	1
Infectious Diseases	Infection of intestinal cell lines	5,49E-03			F9	1
Cellular Assembly and Organization,Cellular Compromise,Cellular Function and Maintenance	Disappearance of astral microtubules	5,49E-03			NDRG1	1
Hereditary Disorder,Neurological Disease,Organismal Injury and Abnormalities,Skeletal and Muscular Disorders	Charcot-Marie-Tooth disease type 4D	5,49E-03			NDRG1	1
Cellular Assembly and Organization	Binding of phosphatidylcholine-cholesterol small unilamellar vesicle	5,49E-03			cholesterol	1
Lipid Metabolism,Small Molecule Biochemistry	Internalization of C6-NBD-SM	5,49E-03			cholesterol	1
Infectious Diseases,Inflammatory Disease,Inflammatory Response,Organismal Injury and Abnormalities,Respiratory Disease	Cytomegalovirus pneumonia	5,49E-03			CRP	1
Lipid Metabolism,Nucleic Acid Metabolism,Small Molecule Biochemistry	Desaturation of stearoyl-coenzyme A	5,49E-03			SCD	1
Neurological Disease	Damage of peripheral nerve	5,49E-03			FAH	1
Cardiovascular System Development and Function	Vasoconstriction of saphenous artery	5,49E-03			AGT	1
Organismal Functions	Healing of knee joint	5,49E-03			F9	1
Lipid Metabolism,Small Molecule Biochemistry	Inhibition of lipid peroxide	5,49E-03			citrulline	1
Connective Tissue Development and Function,Skeletal and Muscular System Development and Function,Tissue Morphology	Quantity of woven bone	5,49E-03			NACA	1
Lipid Metabolism,Small Molecule Biochemistry	Conversion of cholesterol ester	5,49E-03			cholesterol	1
Cardiovascular Disease,Organismal Injury and Abnormalities,Renal and Urological Disease	Hypertension of renal glomerulus	5,49E-03			AGT	1
Cancer,Organismal Injury and Abnormalities	Seeding by breast cancer cell lines	5,49E-03			EZR	1
Cancer,Cardiovascular Disease,Developmental Disorder,Hematological Disease,Hereditary Disorder,Organismal Injury and Abnormalities	Diamond-blackfan anemia type 7	5,49E-03			RPL11	1
Dermatological Diseases and Conditions,Developmental Disorder,Organismal Injury and Abnormalities	Hypoplasia of sebaceous glands	5,49E-03			SCD	1
Developmental Disorder,Hereditary Disorder,Metabolic Disease,Organismal Injury and Abnormalities	Autosomal recessive methionine adenosyltransferase deficiency	5,49E-03			MAT1A	1
Connective Tissue Disorders,Hereditary Disorder,Immunological Disease,Inflammatory Disease,Inflammatory Response,Organismal Injury and Abnormalities,Renal and Urological Disease	Susceptibility to progression to renal failure in IgA nephropathy	5,49E-03			AGT	1
Amino Acid Metabolism,Post-Translational Modification,Small Molecule Biochemistry	Conversion of L-proline	5,49E-03			OAT	1
Lipid Metabolism,Nucleic Acid Metabolism,Small Molecule Biochemistry	Desaturation of palmitoyl-coenzyme A	5,49E-03			SCD	1
Hematological Disease,Immunological Disease,Organismal Injury and Abnormalities,Respiratory Disease	Neutrophilia of lung tissue	5,49E-03			BSG	1
Developmental Disorder,Hereditary Disorder,Metabolic Disease,Organismal Injury and Abnormalities	Methylmalonate semialdehyde dehydrogenase deficiency	5,49E-03			ALDH6A1	1
Cell Cycle,Endocrine System Development and Function	Mitosis of adrenocortical cells	5,49E-03			AGT	1
Cellular Growth and Proliferation	Arrest in growth of chondrocyte cell lines	5,49E-03			FGF1	1
Cardiovascular Disease,Organismal Injury and Abnormalities	Hypertrophy of carotid artery	5,49E-03			AGT	1
Developmental Disorder,Gastrointestinal Disease,Hepatic System Disease,Hereditary Disorder,Metabolic Disease,Organismal Injury and Abnormalities	Autosomal recessive type I tyrosinemia	5,49E-03			FAH	1
DNA Replication, Recombination, and Repair,Nucleic Acid Metabolism,Small Molecule Biochemistry	Metabolism of thymidine	5,49E-03			GLDC	1
Developmental Disorder,Hereditary Disorder,Metabolic Disease,Organismal Injury and Abnormalities	Autosomal dominant methionine adenosyltransferase deficiency	5,49E-03			MAT1A	1
Cancer,Endocrine System Disorders,Gastrointestinal Disease,Organismal Injury and Abnormalities	Stage 2b moderately-differentiated pancreatic cancer	5,49E-03			GPI	1
Hematological Disease,Hereditary Disorder,Organismal Injury and Abnormalities	Hemophilia B Leyden	5,49E-03			F9	1
Hematological Disease,Hereditary Disorder,Organismal Injury and Abnormalities	Hemophilia B Brandenburg	5,49E-03			F9	1
Cardiovascular Disease	Pseudoaneurysm	5,49E-03			AGT	1
Skeletal and Muscular System Development and Function	Relaxation of anococcygeus smooth muscle	5,49E-03			AGT	1
Cellular Movement	Dispersion of bladder cancer cell lines	5,49E-03			FGF1	1
Cardiovascular System Development and Function	Total end-systolic diameter of left ventricle	5,49E-03			PFKFB1	1
Developmental Disorder,Hereditary Disorder,Metabolic Disease,Organismal Injury and Abnormalities,Renal and Urological Disease	Autosomal recessive glutaric acidemia type 1	5,49E-03			GCDH	1
Infectious Diseases	Infectivity of Lassa virus	5,49E-03			cholesterol	1
Lipid Metabolism,Small Molecule Biochemistry	Desaturation of palmitoleic acid	5,49E-03			SCD	1
Infectious Diseases	Binding of Human adenovirus 31 strain 1315/63	5,49E-03			F9	1
Cell-To-Cell Signaling and Interaction,Hematological System Development and Function,Hypersensitivity Response,Immune Cell Trafficking,Inflammatory Response	Priming of mast cells	5,49E-03			psychosine	1
Amino Acid Metabolism,Small Molecule Biochemistry	Catabolism of beta-alanine	5,49E-03			ALDH6A1	1
Cancer,Cell Cycle,Organismal Injury and Abnormalities	Arrest in G2/M phase of glioma cells	5,49E-03			NDRG1	1
Cellular Assembly and Organization	Integrity of liposomal membrane	5,49E-03			psychosine	1
Cellular Development,Cellular Growth and Proliferation,Organ Development,Reproductive System Development and Function,Skeletal and Muscular System Development and Function,Tissue Development	Proliferation of myoid cells	5,49E-03			AGT	1
Lipid Metabolism,Molecular Transport,Small Molecule Biochemistry	Accumulation of C14:1 fatty acid	5,49E-03			HADHA	1
Organismal Functions,Renal and Urological System Development and Function	Autoregulation of kidney	5,49E-03			AGT	1
Lipid Metabolism,Small Molecule Biochemistry	Catabolism of neutral lipid	5,49E-03			LIPC	1
Cellular Compromise,Renal and Urological System Development and Function	Retraction of mesangial cells	5,49E-03			AGT	1
Cell Cycle	Replicative senescence of vascular smooth muscle cells	5,49E-03			AGT	1
Cancer,Cell Cycle,Renal and Urological Disease	Polyploidy of bladder cancer cell lines	5,49E-03			NDRG1	1
Cell Death and Survival,Developmental Disorder,Gastrointestinal Disease,Hepatic System Disease,Hereditary Disorder,Metabolic Disease,Organismal Injury and Abnormalities,Reproductive System Disease	LCHAD deficiency with maternal acute fatty liver of pregnancy	5,49E-03			HADHA	1
Cell Morphology,Organ Morphology,Skeletal and Muscular System Development and Function,Tissue Morphology	Diameter of slow-twitch muscle fibers	5,49E-03			creatine	1
Cell-To-Cell Signaling and Interaction,Small Molecule Biochemistry	Binding of 5-hydroxytryptamine	5,49E-03			cholesterol	1
Embryonic Development,Organ Development,Organismal Development,Renal and Urological System Development and Function,Tissue Development	Formation of mesangial matrix	5,49E-03			AGT	1
Cell-To-Cell Signaling and Interaction	Aggregation of schwannoma cell lines	5,49E-03			GTPBP4	1
Cellular Movement,Hematological System Development and Function,Humoral Immune Response,Immune Cell Trafficking	Migration of B-2 lymphocytes	5,49E-03			GNAI2	1
Infectious Diseases	Replication of Pichinde virus strain CoAn 4763	5,49E-03			cholesterol	1
Lipid Metabolism,Small Molecule Biochemistry	Re-esterification of cholesterol	5,49E-03			cholesterol	1
Developmental Disorder,Organismal Injury and Abnormalities	Umbilical cord bleeding	5,49E-03			F9	1
Cell-To-Cell Signaling and Interaction,Nervous System Development and Function	Synaptic transmission of mossy fiber cells	5,49E-03			GNAI2	1
Immunological Disease,Organ Morphology,Organismal Injury and Abnormalities,Tissue Morphology	Destruction of white pulp	5,49E-03			HSP90B1	1
Cellular Movement,Hematological System Development and Function,Humoral Immune Response,Immune Cell Trafficking	Migration of transitional 1 B lymphocytes	5,49E-03			GNAI2	1
Cancer,Endocrine System Disorders,Gastrointestinal Disease,Organismal Injury and Abnormalities	Stage 2b poorly differentiated pancreatic cancer	5,49E-03			GPI	1
Cardiovascular Disease,Organismal Injury and Abnormalities	Hypertrophy of thoracic aorta	5,49E-03			AGT	1
Lipid Metabolism,Nucleic Acid Metabolism,Small Molecule Biochemistry	Activation of 5, 6-dichloro-7,7,7-trifluoro-4-thia-5-heptenoyl-coenzyme A	5,49E-03			HADHA	1
Cardiovascular Disease,Developmental Disorder,Hematological Disease,Hereditary Disorder,Metabolic Disease,Organismal Injury and Abnormalities	Congenital atransferrinemia	5,49E-03			TF	1
Neurological Disease,Organismal Injury and Abnormalities	Atrophy of brain tissue	5,49E-03			creatine	1
Infectious Diseases	Entrance of Japanese encephalitis virus	5,49E-03			cholesterol	1
Cellular Movement,Hematological System Development and Function,Immune Cell Trafficking	Mobilization of B lymphocytes	5,49E-03			cholesterol	1
Infectious Diseases	Binding of human adenovirus 18 strain DC	5,49E-03			F9	1
Developmental Disorder,Hematological Disease,Hereditary Disorder,Nutritional Disease,Organismal Injury and Abnormalities	Combined deficiency of vitamin K-dependent clotting factors type 1	5,49E-03			GGCX	1
Lipid Metabolism,Molecular Transport,Small Molecule Biochemistry	Accumulation of sebacic acid	5,49E-03			HADHA	1
Hematological Disease,Hereditary Disorder,Organismal Injury and Abnormalities	Platelet-type bleeding disorder type 15	5,49E-03			ACTN1	1
DNA Replication, Recombination, and Repair,Nucleic Acid Metabolism,Small Molecule Biochemistry	Metabolism of deoxyuridine	5,49E-03			GLDC	1
Developmental Disorder,Hematological Disease,Hereditary Disorder,Metabolic Disease,Organismal Injury and Abnormalities	Deficiency of pyrroline-5-carboxylate reductase	5,49E-03			ALDH4A1	1
Developmental Disorder,Hereditary Disorder,Metabolic Disease,Organismal Injury and Abnormalities	Guanidinoacetate methyltransferase deficiency	5,49E-03			GAMT	1
Immunological Disease,Inflammatory Disease,Inflammatory Response,Organismal Injury and Abnormalities,Renal and Urological Disease	Delay in autoimmune glomerulonephritis	5,49E-03			CRP	1
Cell Morphology,Organ Morphology,Skeletal and Muscular System Development and Function,Tissue Morphology	Mass of fast-twitch muscle fibers	5,49E-03			creatine	1
Cardiovascular Disease,Connective Tissue Disorders,Developmental Disorder,Endocrine System Disorders,Gastrointestinal Disease,Hematological Disease,Hereditary Disorder,Organismal Injury and Abnormalities,Skeletal and Muscular Disorders	Exocrine pancreatic insufficiency, dyserythropoietic anemia, and calvarial hyperostosis	5,49E-03			COX4I2	1
Infectious Diseases	Viral entry by Sindbis virus	5,49E-03			cholesterol	1
Endocrine System Development and Function,Lipid Metabolism,Molecular Transport,Small Molecule Biochemistry	Release of pregnenolone	5,49E-03			cholesterol	1
Hematological Disease,Hereditary Disorder,Organismal Injury and Abnormalities	Hemophilia B(M)	5,49E-03			F9	1
Cell Cycle,Reproductive System Development and Function	Polyploidy of mammary epithelial cells	5,49E-03			NDRG1	1
Cancer,Organismal Injury and Abnormalities,Renal and Urological Disease	Sporadic urothelial transitional cell carcinoma	5,49E-03			GSTP1	1
Infectious Diseases	Fusion of Semliki Forest virus	5,49E-03			cholesterol	1
Cellular Assembly and Organization	Delay in opening of pore	5,49E-03			creatine	1
Lipid Metabolism,Small Molecule Biochemistry	Clustering of ganglioside GM3	5,49E-03			cholesterol	1
Lipid Metabolism,Molecular Transport,Small Molecule Biochemistry	Accumulation of myristic acid	5,49E-03			HADHA	1
Gastrointestinal Disease,Hematological Disease,Organismal Injury and Abnormalities,Respiratory Disease	Hypoxia of colonic mucosa	5,49E-03			GNAI2	1
Cell Cycle,Connective Tissue Development and Function	Cell cycle progression of adipoblasts	5,49E-03			AGT	1
Cell-To-Cell Signaling and Interaction,Inflammatory Response	TH1 immune response of leukemia cell lines	5,49E-03			CRP	1
Cell Death and Survival,Cellular Function and Maintenance	Clearance of leukemia cell lines	5,49E-03			D-sphingosine	1
Cell Morphology,Cellular Movement,Hematological System Development and Function,Hematopoiesis,Humoral Immune Response,Immune Cell Trafficking	Cell spreading of transitional B lymphocytes	5,49E-03			cholesterol	1
Lipid Metabolism,Molecular Transport,Small Molecule Biochemistry	Quantity of 1-alkyl-2,3-diacylglycerol	5,49E-03			SCD	1
Dermatological Diseases and Conditions,Hereditary Disorder,Organismal Injury and Abnormalities	Hypotrichosis type 12	5,49E-03			RPL21	1
Cellular Function and Maintenance,Infectious Diseases	Endocytosis of Lassa virus	5,49E-03			cholesterol	1
Cardiovascular Disease,Organismal Injury and Abnormalities	Recurrent angina pectoris	5,49E-03			CRP	1
Cell Cycle	Exit from mitosis of colorectal cancer cell lines	5,49E-03			RACK1	1
Cancer,Organismal Injury and Abnormalities	Metastatic potential of rhabdomyosarcoma cell lines	5,49E-03			NACA	1
Cancer,Cardiovascular Disease,Developmental Disorder,Hematological Disease,Hereditary Disorder,Organismal Injury and Abnormalities	Diamond-Blackfan anemia type 11	5,49E-03			RPL26	1
Cellular Compromise	Injury of tubules	5,49E-03			AGT	1
Cardiovascular System Development and Function,Tissue Development	Response of aortic ring tissue	5,49E-03			AGT	1
Cardiovascular Disease,Cellular Development,Hematological System Development and Function,Lymphoid Tissue Structure and Development,Organismal Injury and Abnormalities	Transdifferentiation of foam cells	5,49E-03			cholesterol	1
Cancer,Dermatological Diseases and Conditions,Organismal Injury and Abnormalities,Tissue Morphology	Quantity of basal-cell carcinoma	5,49E-03			HHIP	1
Cardiovascular Disease,Hematological Disease,Organismal Injury and Abnormalities	Severe microcytic anemia	5,49E-03			TF	1
Connective Tissue Disorders,Hereditary Disorder,Organismal Injury and Abnormalities	Pseudoxanthoma elasticum-like disorder with multiple coagulation factor deficiency	5,49E-03			GGCX	1
Cell-To-Cell Signaling and Interaction	Priming of adipose cell lines	5,49E-03			FGF1	1
Auditory Disease,Endocrine System Disorders,Gastrointestinal Disease,Hereditary Disorder,Metabolic Disease,Neurological Disease,Organismal Injury and Abnormalities	Combined cerebellar and peripheral ataxia with hearing loss and diabetes mellitus	5,49E-03			DNAJC3	1
Drug Metabolism,Small Molecule Biochemistry	Accumulation of verapamil	5,49E-03			cholesterol	1
Cardiovascular Disease,Organismal Injury and Abnormalities	Rupture of abdominal aorta	5,49E-03			AGT	1
Cardiovascular Disease,Hereditary Disorder,Metabolic Disease,Organismal Injury and Abnormalities	Cholesteryl ester transfer protein deficiency	5,49E-03			CETP	1
Hematological System Development and Function	Prothrombin time of plasma	5,49E-03			APOH	1
Dermatological Diseases and Conditions,Organismal Injury and Abnormalities	Orthokeratosis	5,49E-03			DGAT2	1
Developmental Disorder,Hereditary Disorder,Metabolic Disease,Organismal Injury and Abnormalities	Atypical phenylketonuria	5,49E-03			QDPR	1
Cancer,Cardiovascular Disease,Developmental Disorder,Hematological Disease,Hereditary Disorder,Organismal Injury and Abnormalities	Diamond-Blackfan anemia type 3	5,49E-03			RPS24	1
Hereditary Disorder,Immunological Disease,Organismal Injury and Abnormalities	Anaphylotoxin inactivator deficiency	5,49E-03			CPN1	1
Amino Acid Metabolism,Small Molecule Biochemistry	Catabolism of L-methionine	5,49E-03			MAT1A	1
Endocrine System Disorders,Hematological Disease,Hereditary Disorder,Organismal Injury and Abnormalities	Infantile hypercalcemia type 1	5,49E-03			CYP24A1	1
Developmental Disorder,Hereditary Disorder,Immunological Disease,Neurological Disease,Organismal Injury and Abnormalities,Skeletal and Muscular Disorders	Congenital myasthenic syndrome type 8	5,49E-03			AGRN	1
Hereditary Disorder,Metabolic Disease,Organismal Injury and Abnormalities	Dimethylglycine dehydrogenase deficiency	5,49E-03			DMGDH	1
Cellular Function and Maintenance,Tissue Development	Function of mesenchymal stem cells	5,49E-03			NAD+	1
Cellular Assembly and Organization	Binding of phosphatidylethanolamine-phosphatidylserine liposome	5,49E-03			CRP	1
Cellular Assembly and Organization,Cellular Development,Nervous System Development and Function,Tissue Development	Differentiation of presynaptic terminals	5,49E-03			AGRN	1
Lipid Metabolism,Molecular Transport,Small Molecule Biochemistry	Accumulation of C10:1 dicarboxylic acid	5,49E-03			HADHA	1
Cell Morphology	Collapse of cell membrane leading edge	5,49E-03			EZR	1
Cellular Development,Nervous System Development and Function,Tissue Development	Differentiation of postsynaptic neurons	5,49E-03			AGRN	1
Developmental Disorder,Hereditary Disorder,Neurological Disease,Organismal Injury and Abnormalities,Psychological Disorders	Susceptibility to X-linked autism type 5	5,49E-03			RPL10	1
Developmental Disorder,Hereditary Disorder,Organismal Injury and Abnormalities	Acid-labile subunit deficiency	5,49E-03			IGFALS	1
Cell Cycle	Polyploidization of lymphoma cell lines	5,49E-03			psychosine	1
Cell Death and Survival,Organismal Survival	Survival of Escherichia coli XL1-Blue MRF'	5,49E-03			GSTP1	1
Lipid Metabolism,Molecular Transport,Small Molecule Biochemistry	Accumulation of suberic acid	5,49E-03			HADHA	1
Cellular Growth and Proliferation,Organismal Development	Growth of Bacteroides fragilis	5,49E-03			TF	1
Developmental Disorder,Hereditary Disorder,Metabolic Disease,Organismal Injury and Abnormalities	Sarcosine dehydrogenase deficiency	5,49E-03			SARDH	1
Cellular Response to Therapeutics,Endocrine System Development and Function	Insulin sensitivity of adipocytes	5,49E-03			SCD	1
Lipid Metabolism,Molecular Transport,Small Molecule Biochemistry	Exchange of triacylglycerol	5,49E-03			CETP	1
Lipid Metabolism,Molecular Transport,Small Molecule Biochemistry	Redistribution of triacylglycerol	5,49E-03			CETP	1
Cell Morphology,Hematological System Development and Function,Hematopoiesis,Humoral Immune Response	Ruffling of transitional B lymphocytes	5,49E-03			cholesterol	1
Cellular Function and Maintenance,Infectious Diseases	Endocytosis of lymphocytic choriomeningitis virus	5,49E-03			cholesterol	1
Organismal Injury and Abnormalities	Arsenism	5,49E-03			GSTP1	1
Carbohydrate Metabolism,Lipid Metabolism,Small Molecule Biochemistry	Binding of 1,2-dioleoylphosphatidylserine	5,49E-03			APOH	1
Cellular Compromise,Neurological Disease,Organismal Injury and Abnormalities	Delay in initiation of atrophy of striatal neurons	5,49E-03			creatine	1
Cardiovascular System Development and Function	Vasoconstriction of mesenteric arteriolar ring	5,49E-03			AGT	1
Lipid Metabolism,Small Molecule Biochemistry	Transmission of triacylglycerol	5,49E-03			CETP	1
Cell Death and Survival	Opsonization of cardiomyocytes	5,49E-03			APOH	1
Cardiovascular Disease,Hematological Disease,Metabolic Disease	Hyperalphalipoproteinemia type 1	5,49E-03			CETP	1
Nervous System Development and Function	Inhibition of sympathetic nerve	5,49E-03			GNAI2	1
Cell Morphology,Cellular Function and Maintenance	Autophagy of Salmonella enterica subsp. enterica serovar Typhimurium str. 14028S	5,49E-03			CALCOCO2	1
Lipid Metabolism,Molecular Transport,Small Molecule Biochemistry	Redistribution of cholesterol ester	5,49E-03			CETP	1
Cell-To-Cell Signaling and Interaction	Hypertrophic response of vascular smooth muscle cells	5,49E-03			AGT	1
Cardiovascular Disease,Cell Death and Survival,Connective Tissue Disorders,Developmental Disorder,Hematological Disease,Hereditary Disorder,Neurological Disease,Organismal Injury and Abnormalities	Nonspherocytic hemolytic anemia and neurologic deficits due to glucose phosphate isomerase deficiency	5,49E-03			GPI	1
Hematological Disease,Hereditary Disorder,Organismal Injury and Abnormalities	X-linked thrombophilia due to factor IX defect	5,49E-03			F9	1
Developmental Disorder,Hereditary Disorder,Neurological Disease,Organismal Injury and Abnormalities	X-linked mental retardation type 12	5,49E-03			THOC2	1
Lipid Metabolism,Molecular Transport,Small Molecule Biochemistry	Distribution of C6-NBD-SM	5,49E-03			cholesterol	1
Cellular Assembly and Organization,DNA Replication, Recombination, and Repair	Formation of spindle fibers	5,49E-03			NDRG1	1
Neurological Disease,Organismal Injury and Abnormalities	Delay in initiation of atrophy of brain	5,49E-03			creatine	1
Cardiovascular System Development and Function,Organismal Development,Tissue Morphology	Expansion of suprarenal aorta	5,49E-03			AGT	1
Cancer,Cardiovascular Disease,Developmental Disorder,Hematological Disease,Hereditary Disorder,Organismal Injury and Abnormalities	Diamond-blackfan anemia type 6	5,49E-03			RPL5	1
Nervous System Development and Function	Adaptation of hair cells	5,49E-03			MYO1B	1
Lipid Metabolism,Small Molecule Biochemistry	Suppression of leukotriene B4	5,49E-03			choline	1
Cell Morphology	Shape of fibrosarcoma cell lines	5,49E-03			GPI	1
Cell Cycle,Cell-To-Cell Signaling and Interaction,Cellular Growth and Proliferation	Contact growth inhibition of fibrosarcoma cell lines	5,49E-03			GPI	1
Cell-To-Cell Signaling and Interaction,Inflammatory Response	Innate immune response of melanoma cell lines	5,49E-03			HSP90B1	1
Lipid Metabolism,Small Molecule Biochemistry	Transmission of cholesterol ester	5,49E-03			CETP	1
Connective Tissue Disorders,Developmental Disorder,Hereditary Disorder,Organismal Injury and Abnormalities,Skeletal and Muscular Disorders	3MC syndrome type 2	5,49E-03			COLEC11	1
Cardiovascular System Development and Function,Cell-To-Cell Signaling and Interaction,Cellular Growth and Proliferation	Stimulation of endothelial cell lines	5,49E-03			AGT	1
Cardiovascular Disease,Inflammatory Response,Organismal Injury and Abnormalities	Inflammation of blood vessel wall	5,49E-03			cholesterol	1
Cardiovascular Disease,Organismal Injury and Abnormalities,Skeletal and Muscular Disorders	Q-wave acute myocardial infarction	5,49E-03			CRP	1
Carbohydrate Metabolism,Lipid Metabolism,Small Molecule Biochemistry	Generation of lysophosphatidylcholine	5,49E-03			psychosine	1
Embryonic Development,Organismal Development,Tissue Development	Development of proamniotic cavity	5,49E-03			HSP90B1	1
Cell Morphology,Organ Morphology,Skeletal and Muscular System Development and Function,Tissue Morphology	Diameter of fast-twitch muscle fibers	5,49E-03			creatine	1
Cancer,Cardiovascular Disease,Developmental Disorder,Hematological Disease,Hereditary Disorder,Organismal Injury and Abnormalities	Diamond-Blackfan anemia type 16	5,49E-03			RPL27	1
Skeletal and Muscular System Development and Function	Contraction of anococcygeus smooth muscle	5,49E-03			AGT	1
Developmental Disorder,Hereditary Disorder,Immunological Disease,Organismal Injury and Abnormalities	Complement component C4A deficiency	5,49E-03			C4A/C4B	1
Amino Acid Metabolism,Small Molecule Biochemistry	Binding of creatine	5,49E-03			creatine	1
Cellular Assembly and Organization,Cellular Function and Maintenance	Quantity of actin-rich protrusion	5,49E-03			BSG	1
Cardiovascular System Development and Function,Renal and Urological System Development and Function	Vasoconstriction of efferent glomerular arteriole	5,49E-03			AGT	1
Developmental Disorder,Hereditary Disorder,Immunological Disease,Organismal Injury and Abnormalities	Complement component C4B deficiency	5,49E-03			C4A/C4B	1
Cellular Development,Embryonic Development,Organismal Development,Tissue Development	Differentiation of trophoblast	5,51E-03			BSG,D-sphingosine,NDRG1	3
Organ Morphology,Organismal Injury and Abnormalities,Renal and Urological Disease,Renal and Urological System Development and Function	Abnormal morphology of dilated renal tubule	5,51E-03			AGT,CYP24A1,FAH	3
Digestive System Development and Function,Gastrointestinal Disease,Hepatic System Development and Function,Hepatic System Disease,Inflammatory Disease,Inflammatory Response,Organ Development,Organismal Injury and Abnormalities	Inflammation of liver	5,59E-03		-0,896	C4A/C4B,cholesterol,choline,FAH,GSTP1,MAT1A,RACK1,SCD	8
Lipid Metabolism,Molecular Transport,Small Molecule Biochemistry	Secretion of lipid	5,75E-03		0,695	AGT,cholesterol,choline,D-sphingosine,LIPC,SCD	6
Inflammatory Disease	Chronic inflammatory disorder	5,85E-03			AGT,ANXA4,BHMT,BSG,C4A/C4B,cholesterol,citrulline,creatinine,CRP,FGF1,HSP90B1,PSMD2,RPL11,RPL18A,RPS12,RPS13,RPS24,TF	18
Drug Metabolism	Conjugation of glutathione	5,86E-03			GSTA3,GSTP1	2
Lipid Metabolism,Molecular Transport,Small Molecule Biochemistry	Excretion of bile acid	5,86E-03			CETP,cholesterol	2
Cancer,Hematological Disease,Immunological Disease,Organismal Injury and Abnormalities,Tumor Morphology	Progressive multiple myeloma	5,86E-03			HSP90B1,PSMD2	2
Developmental Disorder,Hereditary Disorder,Metabolic Disease,Organismal Injury and Abnormalities	Glycogen storage disease type II	5,86E-03			C4A/C4B,PSMD2	2
Skeletal and Muscular System Development and Function	Force generation of muscle	5,86E-03			AGRN,creatine	2
Hematological Disease,Infectious Diseases	Infection by Zaire ebolavirus	5,86E-03			RPL3,RPL5	2
Organismal Injury and Abnormalities,Reproductive System Disease	Benign pelvic disease	5,87E-03			BSG,CETP,EZR,GPI,GSTP1,MDH1,MGST1,NDRG1,RPL12,RPL27,RPS25	11
Cell-To-Cell Signaling and Interaction,Hematological System Development and Function	Activation of blood cells	5,89E-03		0,949	2-arachidonoylglycerol,AGRN,AGT,APOH,C4A/C4B,cholesterol,CRP,FGF1,GNAI2,HSP90B1,LGALS3BP,MGST1,NDRG1,psychosine	14
Protein Synthesis	Quantity of protein in blood	5,90E-03	Decreased	-2,086	AGT,BHMT,CRP,DNAJC3,FAH,GNAI2,HADHA,LGALS3BP,LIPC,SCD	10
Cell-To-Cell Signaling and Interaction,Hematological System Development and Function,Immune Cell Trafficking,Inflammatory Response	Activation of leukocytes	6,02E-03		0,488	2-arachidonoylglycerol,AGRN,AGT,APOH,C4A/C4B,cholesterol,CRP,FGF1,HSP90B1,LGALS3BP,MGST1,NDRG1,psychosine	13
Carbohydrate Metabolism,Lipid Metabolism,Small Molecule Biochemistry	Metabolism of phosphatidic acid	6,03E-03		-1,612	AGT,CETP,cholesterol,choline,LIPC,psychosine	6
Cancer,Hematological Disease,Immunological Disease,Organismal Injury and Abnormalities	Leukemia	6,12E-03			AGT,ALDH4A1,ALDH6A1,BHMT,C4A/C4B,CADM2,CETP,CPN1,CRP,CTAGE9 (includes others),DMGDH,FETUB,GAMT,GSTA3,GSTP1,HSP90B1,PGK2,PSMD2,RACK1,RPL11,RPL3,RPL6,RPS12,RPS13,RPS24,RPS25,TF,THOC2	28
Developmental Disorder,Hereditary Disorder,Metabolic Disease,Organismal Injury and Abnormalities	Autosomal recessive inborn error of metabolism	6,23E-03			CRP,FAH,GCDH,MAT1A,TF	5
Cell-To-Cell Signaling and Interaction,Nervous System Development and Function	Activation of astrocytes	6,24E-03			AGT,cholesterol,FGF1	3
Carbohydrate Metabolism,Lipid Metabolism,Small Molecule Biochemistry	Metabolism of phosphatidylcholine	6,24E-03			CETP,choline,LIPC	3
Carbohydrate Metabolism,Energy Production,Small Molecule Biochemistry	Oxidation of D-glucose	6,24E-03			BHMT,choline,creatine	3
Endocrine System Disorders,Gastrointestinal Disease,Metabolic Disease,Organismal Injury and Abnormalities	Diabetes mellitus	6,27E-03			AGT,C4A/C4B,CETP,cholesterol,citric acid,creatine,creatinine,CRP,DNAJC3,FAH,FGF1,GCDH,GSTP1,LIPC,MYO1B,phosphorylcholine,SCD,TF	18
Protein Trafficking	Interaction of protein	6,32E-03		0,000	AGRN,AGT,cholesterol,FGF1,MAT1A,NAD+,TF	7
Cancer,Gastrointestinal Disease,Hepatic System Disease,Organismal Injury and Abnormalities	Hepatocellular carcinoma	6,33E-03			AGT,ALDH4A1,BHMT,BSG,CETP,cholesterol,FAH,gluconic acid-6-phosphate,HHIP,HSP90B1,hydroxybutyrylcarnitine,RACK1,SARDH,SCD,TF	15
Cell-To-Cell Signaling and Interaction	Response of tumor cell lines	6,36E-03		-0,577	cholesterol,CRP,D-sphingosine,FGF1,HSP90B1	5
Lipid Metabolism,Molecular Transport,Small Molecule Biochemistry	Accumulation of lipid	6,36E-03		-0,090	AGT,ALDH1L1,APOH,BHMT,CETP,cholesterol,HADHA,SCD	8
Amino Acid Metabolism,Small Molecule Biochemistry	Metabolism of basic amino acid	6,43E-03			FAH,OAT	2
Cancer,Gastrointestinal Disease,Hepatic System Disease,Organismal Injury and Abnormalities	Advanced cholangiocarcinoma	6,43E-03			HSP90B1,PSMD2	2
Hematological Disease,Hereditary Disorder,Organismal Injury and Abnormalities	Hereditary bleeding disorder	6,50E-03			ACTN1,F9,GGCX	3
Molecular Transport	Quantity of metal	6,69E-03		1,808	AGRN,AGT,cholesterol,citric acid,creatine,D-sphingosine,FGF1,GNAI2,L-lactic acid,NAD+,TF	11
Cell Death and Survival,Skeletal and Muscular Disorders	Cell death of muscle cells	6,74E-03		-1,469	AGT,cholesterol,creatine,D-sphingosine,GNAI2,HADHA,MDH1,NAD+	8
Organismal Development	Mass of organism	6,82E-03		1,672	AGT,cholesterol,creatine,CRP,DGAT2,GNAI2,HADHA,SCD	8
Metabolic Disease	Hyperbilirubinemia	7,01E-03			C4A/C4B,GSTP1	2
Organismal Injury and Abnormalities,Renal and Urological Disease	Injury of renal glomerulus	7,01E-03			AGT,cholesterol	2
Hematological System Development and Function,Organismal Functions	Coagulation of blood	7,30E-03		1,389	2-arachidonoylglycerol,APOH,C4A/C4B,CRP,F9,GGCX,GNAI2	7
Protein Synthesis	Quantity of hdl cholesterol in blood	7,31E-03			BHMT,CRP,LIPC	3
Lipid Metabolism,Small Molecule Biochemistry	Synthesis of lipid	7,32E-03		1,861	2-arachidonoylglycerol,AGT,BHMT,CETP,cholesterol,choline,CYP24A1,D-sphingosine,DGAT2,FGF1,GCDH,GSTA3,LIPC,psychosine,SCD	15
Organismal Injury and Abnormalities,Renal and Urological Disease	Nephrosis	7,48E-03			C4A/C4B,cholesterol,creatinine,GSTP1	4
Carbohydrate Metabolism	Quantity of carbohydrate	7,59E-03		0,187	AGT,BHMT,cholesterol,choline,citrulline,creatine,DGAT2,DNAJC3,FGF1,PFKFB1,SCD	11
Metabolic Disease,Organismal Injury and Abnormalities,Renal and Urological Disease	Aciduria	7,60E-03			FAH,GCDH,OAT	3
Energy Production,Molecular Transport,Nucleic Acid Metabolism,Small Molecule Biochemistry	Secretion of ATP	7,62E-03			2-arachidonoylglycerol,FGF1	2
Cancer,Gastrointestinal Disease,Hepatic System Disease,Organismal Injury and Abnormalities	Unresectable hepatocellular carcinoma	7,62E-03			BSG,HSP90B1	2
Energy Production,Lipid Metabolism,Small Molecule Biochemistry	Beta-oxidation of palmitic acid	7,62E-03			cholesterol,SCD	2
Cardiovascular System Development and Function,Organ Development	Fractional shortening of left ventricle	7,62E-03			AGT,PFKFB1	2
Cardiovascular Disease,Hematological Disease,Metabolic Disease	Fredrickson hyperlipoproteinemia	7,62E-03			CETP,LIPC	2
Carbohydrate Metabolism	Gluconeogenesis of hepatocytes	7,62E-03			2-arachidonoylglycerol,citrulline	2
Cell-To-Cell Signaling and Interaction	Binding of tumor cell lines	7,81E-03		0,379	AGT,APOH,BSG,cholesterol,F9,HSP90B1,LGALS3BP,phosphorylcholine,RACK1	9
Lipid Metabolism,Molecular Transport,Small Molecule Biochemistry	Accumulation of triacylglycerol	7,86E-03		-0,916	CETP,cholesterol,HADHA,SCD	4
Cell Death and Survival	Cell death of heart	7,95E-03		-0,000	AGT,D-sphingosine,GNAI2,HADHA,NAD+,SCD	6
Cardiovascular Disease,Organismal Injury and Abnormalities	Disorder of coronary artery	8,18E-03			2-arachidonoylglycerol,AGT,CETP,cholesterol,CRP,LIPC,TF	7
Carbohydrate Metabolism,Lipid Metabolism,Small Molecule Biochemistry	Synthesis of phosphoinositide	8,18E-03			AGT,cholesterol,psychosine	3
Molecular Transport	Quantity of metal ion	8,22E-03	Increased	2,250	AGRN,AGT,cholesterol,citric acid,creatine,D-sphingosine,FGF1,GNAI2,L-lactic acid,NAD+	10
Lipid Metabolism,Molecular Transport,Small Molecule Biochemistry	Release of steroid hormone	8,26E-03			AGT,cholesterol	2
Hematological System Development and Function,Organismal Functions	Coagulation of plasma	8,26E-03			APOH,F9	2
Cancer,Gastrointestinal Disease,Hepatic System Disease,Organismal Injury and Abnormalities	Hepatitis C virus-related hepatocellular carcinoma	8,26E-03			FAH,HSP90B1	2
Cardiovascular Disease,Organismal Injury and Abnormalities,Skeletal and Muscular Disorders	Acute myocardial infarction	8,44E-03			AGT,C4A/C4B,cholesterol,CRP	4
Cellular Movement	Migration of melanoma cell lines	8,44E-03		1,982	BSG,D-sphingosine,GPI,LGALS3BP	4
Digestive System Development and Function,Gastrointestinal Disease,Hepatic System Development and Function,Hepatic System Disease,Inflammatory Disease,Inflammatory Response,Metabolic Disease,Organ Development,Organismal Injury and Abnormalities	Steatohepatitis	8,48E-03			cholesterol,choline,MAT1A	3
Cell Death and Survival	Apoptosis of tumor cell lines	8,53E-03		-1,791	2-arachidonoylglycerol,AGT,ALDH1L1,BSG,cholesterol,choline,citric acid,D-sphingosine,DMGDH,EZR,GSTP1,IFI6,LGALS3BP,NDRG1,psychosine,RACK1,RPLP0,RPS24,SCD,TF	20
Protein Degradation,Protein Synthesis	Stabilization of protein	8,72E-03			GTPBP4,NACA,RPL11,RPL5,TF	5
Cellular Assembly and Organization,Cellular Function and Maintenance	Fluidity of cellular membrane	8,91E-03			cholesterol,SCD	2
Cellular Movement,Connective Tissue Development and Function,Hepatic System Development and Function	Migration of hepatic stellate cells	8,91E-03			AGT,RACK1	2
Cancer,Developmental Disorder,Embryonic Development,Organismal Injury and Abnormalities	Invasion of trophoblast	8,91E-03			AGT,BSG	2
Carbohydrate Metabolism,Lipid Metabolism,Small Molecule Biochemistry	Hydrolysis of phosphatidylcholine	8,91E-03			AGT,LIPC	2
Lipid Metabolism,Molecular Transport,Nucleic Acid Metabolism,Small Molecule Biochemistry	Concentration of malonyl-coenzyme A	8,91E-03			citric acid,SCD	2
Cardiovascular Disease,Organismal Injury and Abnormalities	Atherosclerotic lesion	9,03E-03		-0,000	AGT,CETP,cholesterol,CRP,SCD	5
Cancer,Organismal Injury and Abnormalities,Respiratory Disease	Advanced non-small cell lung carcinoma	9,06E-03			GSTP1,HSP90B1,RPL27,RPL7	4
Cellular Development,Skeletal and Muscular System Development and Function,Tissue Development	Differentiation of smooth muscle	9,11E-03			AGT,cholesterol,HSP90B1	3
Energy Production,Lipid Metabolism,Small Molecule Biochemistry	Oxidation of palmitic acid	9,11E-03			cholesterol,GOT2,SCD	3
Cell Cycle	G1 phase	9,13E-03		0,152	AGT,cholesterol,citric acid,GPI,RACK1,RPL11,RPL23A,RPL5,RPL7A	9
Organismal Injury and Abnormalities,Renal and Urological Disease	Urination disorder	9,14E-03		-0,797	AGT,CRP,EZR,FAH,GCDH,OAT,PSMD2	7
Cell Morphology,Connective Tissue Development and Function,Tissue Morphology	Size of adipocytes	9,27E-03			AGT,BHMT,FGF1,LIPC	4
Cellular Compromise,Lipid Metabolism,Small Molecule Biochemistry	Peroxidation of lipid	9,27E-03		-0,132	AGT,citrulline,creatine,SCD	4
Humoral Immune Response,Inflammatory Response	Classical complement pathway	9,43E-03			cholesterol,CPN1,CRP	3
Lipid Metabolism,Small Molecule Biochemistry,Vitamin and Mineral Metabolism	Synthesis of steroid	9,47E-03		1,696	AGT,CETP,cholesterol,CYP24A1,FGF1,GSTA3,SCD	7
Inflammatory Disease,Inflammatory Response,Organismal Injury and Abnormalities,Renal and Urological Disease	Interstitial nephritis	9,59E-03			AGT,creatine	2
Cancer,Gastrointestinal Disease,Organismal Injury and Abnormalities	Tongue cancer	9,59E-03			EZR,HSP90B1	2
Molecular Transport,Small Molecule Biochemistry	Quantity of bilirubin	9,76E-03			FAH,HADHA,SCD	3
Lipid Metabolism,Small Molecule Biochemistry	Synthesis of fatty acid	9,99E-03		0,837	2-arachidonoylglycerol,AGT,cholesterol,choline,D-sphingosine,GCDH,LIPC,SCD	8
Molecular Transport,Nucleic Acid Metabolism,Small Molecule Biochemistry	Quantity of cyclic nucleotides	1,01E-02		-0,149	2-arachidonoylglycerol,2-linoleoylglycerol,AGT,ANXA4,citrulline,GNAI2	6

## Sheet: High group
Categories	Diseases or Functions Annotation	p-Value	Predicted Activation State	Activation z-score	Molecules	# Molecules
Lipid Metabolism,Small Molecule Biochemistry,Vitamin and Mineral Metabolism	Synthesis of sterol	5,33E-13	Increased	2,630	ACLY,ASPA,cholesterol,CYP51A1,CYP7B1,DHCR24,EBP,FASN,HMGCR,IDI1,LSS,MBTPS1,MSMO1,SCD,SQLE,TM7SF2	16
Lipid Metabolism,Small Molecule Biochemistry,Vitamin and Mineral Metabolism	Synthesis of cholesterol	5,57E-13		1,982	ACLY,ASPA,cholesterol,CYP51A1,DHCR24,EBP,FASN,HMGCR,IDI1,LSS,MBTPS1,MSMO1,SCD,SQLE,TM7SF2	15
Lipid Metabolism,Small Molecule Biochemistry,Vitamin and Mineral Metabolism	Metabolism of cholesterol	1,04E-12	Increased	2,219	ACLY,APOF,ASPA,cholesterol,CYP51A1,CYP7B1,DHCR24,EBP,FASN,HMGCR,IDI1,LSS,MBTPS1,MSMO1,SCD,SQLE,TM7SF2	17
Cancer,Gastrointestinal Disease,Organismal Injury and Abnormalities	Digestive system cancer	3,66E-09		-1,052	AACS,AADAT,AARS2,ABCA5,ABCF3,ACAA2,ACADS,ACLY,ACTN1,AFAP1L1,AIP,AK7,AKT1S1,AMPH,AP4S1,APMAP,APOF,ARG1,AS3MT,ASAP2,ASPG,BAG3,BCO2,BEND5,BHMT,BYSL,CCDC138,CCDC51,CCNG2,CDC34,CDK6,CDKN2D,CENPI,CHDH,cholesterol,citric acid,CLIP4,CNDP2,CPZ,creatinine,CTH,CXADR,CYP2U1,CYP51A1,CYP7B1,D-glucuronic acid,DBT,DCK,DGKG,DHCR24,DHTKD1,DHX30,DNAH2,DPP7,EBP,EIF4E2,ELMO2,ELP4,EML2,EPN3,EPS8L3,EVI5L,EZR,FAH,FAM13A…	210
Cancer,Organismal Injury and Abnormalities	Abdominal cancer	5,94E-09		-1,784	2-arachidonoylglycerol,AACS,AADAT,AARS2,ABCA5,ABCF3,ACAA2,ACADS,ACLY,ACTN1,AFAP1L1,AIP,AK7,AKT1S1,AMPH,AP4S1,APMAP,APOF,ARG1,ASAP2,ASPA,ASPG,BAG3,BCO2,BEND5,BHMT,BYSL,CCDC138,CCDC51,CCNG2,CDC34,CDK6,CDKN2D,CENPI,CHDH,cholesterol,citric acid,CLIP4,CNDP2,CPQ,CPZ,creatinine,CTH,CXADR,CYP2U1,CYP51A1,CYP7B1,D-glucuronic acid,DBT,DCK,DGKG,DHCR24,DHTKD1,DHX30,DNAH2,DNAJC3,DPP7,EBP,EIF4E2,ELMO2,ELP4,EML2…	219
Cancer,Organismal Injury and Abnormalities	Abdominal neoplasm	8,10E-09		-1,543	2-arachidonoylglycerol,AACS,AADAT,AARS2,ABCA5,ABCF3,ACAA2,ACADS,ACLY,ACTN1,AFAP1L1,AIP,AK7,AKT1S1,AMPH,AP4S1,APMAP,APOF,ARG1,ASAP2,ASPA,ASPG,BAG3,BCO2,BEND5,BHMT,BYSL,CCDC138,CCDC51,CCNG2,CDC34,CDK6,CDKN2D,CENPI,CHDH,cholesterol,citric acid,CLIP4,CNDP2,CPQ,CPZ,creatinine,CTAGE9 (includes others),CTH,CXADR,CYP2U1,CYP51A1,CYP7B1,D-glucuronic acid,DBT,DCK,DGKG,DHCR24,DHTKD1,DHX30,DNAH2,DNAJC3,DPP7,E…	221
Cancer,Gastrointestinal Disease,Organismal Injury and Abnormalities	Digestive organ tumor	1,05E-08		-1,376	AACS,AADAT,AARS2,ABCA5,ABCF3,ACAA2,ACADS,ACLY,ACTN1,AFAP1L1,AIP,AK7,AKT1S1,AMPH,AP4S1,APMAP,APOF,ARG1,AS3MT,ASAP2,ASPG,BAG3,BCO2,BEND5,BHMT,BYSL,CCDC138,CCDC51,CCNG2,CDC34,CDK6,CDKN2D,CENPI,CHDH,cholesterol,citric acid,CLIP4,CNDP2,CPZ,creatinine,CTAGE9 (includes others),CTH,CXADR,CYP2U1,CYP51A1,CYP7B1,D-glucuronic acid,DBT,DCK,DGKG,DHCR24,DHTKD1,DHX30,DNAH2,DPP7,EBP,EIF4E2,ELMO2,ELP4,EML2,EPN3,EP…	212
Lipid Metabolism,Small Molecule Biochemistry,Vitamin and Mineral Metabolism	Steroid metabolism	3,47E-08		1,776	AACS,ACLY,APOF,ASPA,cholesterol,CYP51A1,CYP7B1,DHCR24,EBP,FASN,HMGCR,IDI1,LIPE,LSS,MBTPS1,MSMO1,SCD,SQLE,TM7SF2	19
Cancer,Organismal Injury and Abnormalities	Abdominal carcinoma	6,02E-08		-1,282	2-arachidonoylglycerol,AACS,AADAT,AARS2,ABCA5,ABCF3,ACAA2,ACADS,ACLY,ACTN1,AFAP1L1,AIP,AK7,AKT1S1,AMPH,AP4S1,APMAP,APOF,ARG1,ASAP2,ASPA,ASPG,BAG3,BCO2,BEND5,BHMT,BYSL,CCDC138,CCDC51,CCNG2,CDC34,CDK6,CDKN2D,CENPI,CHDH,cholesterol,CLIP4,CNDP2,CPQ,CPZ,CTH,CXADR,CYP2U1,CYP51A1,CYP7B1,DBT,DCK,DGKG,DHCR24,DHTKD1,DHX30,DNAH2,DPP7,EBP,EIF4E2,ELMO2,ELP4,EML2,EPN3,EPS8L3,EVI5L,EZR,FAH,FAM13A,FAM214B,FASN,F…	211
Lipid Metabolism,Small Molecule Biochemistry	Metabolism of membrane lipid derivative	1,57E-07		0,835	ACLY,APOF,ASPA,ASPG,cholesterol,choline,CYP51A1,CYP7B1,DHCR24,EBP,FASN,HMGCR,IDI1,LSS,MBTPS1,MSMO1,NSMAF,PIGC,PLCD1,PRKD3,psychosine,SCD,SQLE,SYNJ1,TM7SF2	25
Lipid Metabolism,Small Molecule Biochemistry,Vitamin and Mineral Metabolism	Metabolism of terpenoid	2,02E-07		1,776	AACS,ACLY,APOF,ASPA,BCO2,cholesterol,CYP51A1,CYP7B1,DHCR24,EBP,FASN,HMGCR,IDI1,LIPE,LSS,MBTPS1,MSMO1,SCD,SQLE,TM7SF2	20
Cancer,Organismal Injury and Abnormalities	Malignant solid tumor	4,87E-07		-0,628	2-arachidonoylglycerol,AACS,AADAT,AARS2,ABCA5,ABCF3,ACAA2,ACADS,ACLY,ACTN1,AFAP1L1,AIP,AK7,AKT1S1,AMPH,AP4S1,APMAP,APOF,ARG1,AS3MT,ASAP2,ASPA,ASPG,BAG3,BCO2,BEND5,BHMT,BYSL,CCDC138,CCDC51,CCNG2,CDC34,CDK6,CDKN2D,CENPI,CHDH,cholesterol,citric acid,CLIP4,CNDP2,CPQ,CPZ,creatinine,CTAGE9 (includes others),CTH,CXADR,CYP2U1,CYP51A1,CYP7B1,D-glucuronic acid,DBT,DCK,DGKG,DHCR24,DHTKD1,DHX30,DNAH2,DNAJC25…	231
Developmental Disorder,Hereditary Disorder,Metabolic Disease,Organismal Injury and Abnormalities	Inborn error of amino acid metabolism	6,64E-07			ARG1,ASPA,CTH,DBT,FAH,GCDH,MMAA,OGDH,SARDH,SPR,UROC1	11
Amino Acid Metabolism,Small Molecule Biochemistry	Metabolism of amino acids	6,68E-07	Increased	2,425	AADAT,ARG1,ASPA,ASPG,BHMT,CNDP2,creatine,CTH,FAH,GCLM,GPT,SARDH,SLC25A32,UROC1	14
Cancer,Organismal Injury and Abnormalities	Cancer	7,03E-07		-0,408	2-arachidonoylglycerol,AACS,AADAT,AARS2,ABCA5,ABCF3,ACAA2,ACADS,ACLY,ACTN1,AFAP1L1,AIP,AK7,AKT1S1,AMPH,AP4S1,APMAP,APOF,ARG1,AS3MT,ASAP2,ASPA,ASPG,BAG3,BCO2,BEND5,BHMT,BYSL,CCDC138,CCDC51,CCNG2,CDC34,CDK6,CDKN2D,CENPI,CHDH,cholesterol,citric acid,CLIP4,CNDP2,CPQ,CPZ,creatinine,CTAGE9 (includes others),CTH,CXADR,CYP2U1,CYP51A1,CYP7B1,D-glucuronic acid,DBT,DCK,DGKG,DHCR24,DHTKD1,DHX30,DNAH2,DNAJC25…	232
Cancer,Organismal Injury and Abnormalities	Extracranial solid tumor	1,12E-06		-1,438	2-arachidonoylglycerol,AACS,AADAT,AARS2,ABCA5,ABCF3,ACAA2,ACADS,ACLY,ACTN1,AFAP1L1,AIP,AK7,AKT1S1,AMPH,AP4S1,APMAP,APOF,ARG1,AS3MT,ASAP2,ASPA,ASPG,BAG3,BCO2,BEND5,BHMT,BYSL,CCDC138,CCDC51,CCNG2,CDC34,CDK6,CDKN2D,CENPI,CHDH,cholesterol,citric acid,CLIP4,CNDP2,CPQ,CPZ,creatinine,CTAGE9 (includes others),CTH,CXADR,CYP2U1,CYP51A1,CYP7B1,D-glucuronic acid,DBT,DCK,DGKG,DHCR24,DHTKD1,DHX30,DNAH2,DNAJC25…	230
Metabolic Disease,Organismal Injury and Abnormalities,Renal and Urological Disease	Aciduria	1,30E-06		-1,982	DBT,DHTKD1,FAH,GCDH,HADH,MMAA,OGDH,SLC25A1	8
Cancer,Organismal Injury and Abnormalities	Nonhematologic malignant neoplasm	2,60E-06		-0,585	2-arachidonoylglycerol,AACS,AADAT,AARS2,ABCA5,ABCF3,ACAA2,ACADS,ACLY,ACTN1,AFAP1L1,AIP,AK7,AKT1S1,AMPH,AP4S1,APMAP,APOF,ARG1,AS3MT,ASAP2,ASPA,ASPG,BAG3,BCO2,BEND5,BHMT,BYSL,CCDC138,CCDC51,CCNG2,CDC34,CDK6,CDKN2D,CENPI,CHDH,cholesterol,CLIP4,CNDP2,CPQ,CPZ,CTAGE9 (includes others),CTH,CXADR,CYP2U1,CYP51A1,CYP7B1,DBT,DCK,DGKG,DHCR24,DHTKD1,DHX30,DNAH2,DNAJC25-GNG10,DNAJC3,DPP7,EBP,EIF4E2,ELMO2,ELP4,…	225
Cancer,Endocrine System Disorders,Organismal Injury and Abnormalities	Thyroid gland tumor	2,87E-06			AACS,AADAT,AARS2,ABCA5,ABCF3,ACAA2,ACADS,ACLY,ACTN1,AFAP1L1,AIP,AK7,AKT1S1,AMPH,APMAP,AS3MT,ASAP2,ASPA,ASPG,BEND5,BHMT,BYSL,CCDC138,CCDC51,CDC34,CDK6,CDKN2D,CENPI,CHDH,CNDP2,CPZ,CTAGE9 (includes others),CTH,CXADR,CYP2U1,CYP51A1,CYP7B1,DBT,DCK,DGKG,DHTKD1,DNAH2,DNAJC25-GNG10,DNAJC3,DPP7,EBP,ELMO2,ELP4,EML2,EPN3,EPS8L3,EVI5L,FAH,FAM13A,FAM214B,FASN,FKBP5,GALNT11,GBF1,GCDH,GCLM,GGCX,GINS4,GIT2,GNAI2…	178
Cancer,Organismal Injury and Abnormalities	Neck neoplasm	3,67E-06			AACS,AADAT,AARS2,ABCA5,ABCF3,ACAA2,ACADS,ACLY,ACTN1,AFAP1L1,AIP,AK7,AKT1S1,AMPH,APMAP,AS3MT,ASAP2,ASPA,ASPG,BEND5,BHMT,BYSL,CCDC138,CCDC51,CDC34,CDK6,CDKN2D,CENPI,CHDH,CNDP2,CPZ,CTAGE9 (includes others),CTH,CXADR,CYP2U1,CYP51A1,CYP7B1,DBT,DCK,DGKG,DHTKD1,DNAH2,DNAJC25-GNG10,DNAJC3,DPP7,EBP,ELMO2,ELP4,EML2,EPN3,EPS8L3,EVI5L,FAH,FAM13A,FAM214B,FASN,FKBP5,GALNT11,GBF1,GCDH,GCLM,GGCX,GINS4,GIT2,GNAI2…	179
Cancer,Endocrine System Disorders,Organismal Injury and Abnormalities	Thyroid carcinoma	3,93E-06			AACS,AADAT,AARS2,ABCA5,ABCF3,ACAA2,ACADS,ACLY,ACTN1,AFAP1L1,AIP,AK7,AKT1S1,AMPH,APMAP,AS3MT,ASAP2,ASPA,ASPG,BEND5,BHMT,BYSL,CCDC138,CCDC51,CDC34,CDK6,CDKN2D,CENPI,CHDH,CNDP2,CPZ,CTAGE9 (includes others),CTH,CXADR,CYP2U1,CYP51A1,CYP7B1,DBT,DCK,DGKG,DHTKD1,DNAH2,DNAJC25-GNG10,DNAJC3,DPP7,EBP,ELMO2,ELP4,EML2,EPN3,EPS8L3,EVI5L,FAH,FAM13A,FASN,FKBP5,GALNT11,GBF1,GCDH,GCLM,GGCX,GINS4,GIT2,GNAI2,GPSM2,G…	177
Lipid Metabolism,Small Molecule Biochemistry,Vitamin and Mineral Metabolism	Synthesis of steroid	5,21E-06	Increased	2,073	ACLY,ASPA,cholesterol,CYP51A1,CYP7B1,DHCR24,EBP,FASN,HMGCR,IDI1,LIPE,LSS,MBTPS1,MSMO1,SCD,SQLE,TM7SF2	17
Hereditary Disorder,Neurological Disease,Organismal Injury and Abnormalities	Hereditary neuropathy	6,03E-06			AP4S1,cholesterol,CYP2U1,CYP7B1,DHTKD1,GRN,KIF1A,MARS2,NDRG1,PRDM12,psychosine,SMARCB1,SYNJ1,TRIM2,TRPM7	15
Amino Acid Metabolism,Small Molecule Biochemistry	Synthesis of amino acids	6,40E-06	Increased	2,425	ARG1,ASPA,ASPG,BHMT,CNDP2,creatine,CTH,GPT,SARDH	9
Cancer,Organismal Injury and Abnormalities	Carcinoma	6,84E-06		-0,551	2-arachidonoylglycerol,AACS,AADAT,AARS2,ABCA5,ABCF3,ACAA2,ACADS,ACLY,ACTN1,AFAP1L1,AIP,AK7,AKT1S1,AMPH,AP4S1,APMAP,APOF,ARG1,AS3MT,ASAP2,ASPA,ASPG,BAG3,BCO2,BEND5,BHMT,BYSL,CCDC138,CCDC51,CCNG2,CDC34,CDK6,CDKN2D,CENPI,CHDH,cholesterol,CLIP4,CNDP2,CPQ,CPZ,CTAGE9 (includes others),CTH,CXADR,CYP2U1,CYP51A1,CYP7B1,DBT,DCK,DGKG,DHCR24,DHTKD1,DHX30,DNAH2,DNAJC25-GNG10,DNAJC3,DPP7,EBP,EIF4E2,ELMO2,ELP4,…	221
Cancer,Gastrointestinal Disease,Organismal Injury and Abnormalities	Gastrointestinal tumor	9,01E-06			AACS,AADAT,AARS2,ABCA5,ABCF3,ACAA2,ACADS,ACLY,ACTN1,AFAP1L1,AIP,AK7,AKT1S1,AMPH,AP4S1,APMAP,ARG1,AS3MT,ASAP2,ASPG,BAG3,BCO2,BEND5,BHMT,BYSL,CCDC138,CCDC51,CCNG2,CDC34,CDK6,CDKN2D,CHDH,citric acid,CLIP4,CNDP2,CPZ,creatinine,CXADR,CYP2U1,CYP51A1,CYP7B1,DBT,DGKG,DHCR24,DHTKD1,DHX30,DNAH2,DPP7,EBP,EIF4E2,ELMO2,ELP4,EML2,EPN3,EPS8L3,EVI5L,EZR,FAH,FAM214B,FASN,FETUB,FICD,FKBP5,fructose-1,6-diphosphate,…	186
Cancer,Organismal Injury and Abnormalities	Abdominal adenocarcinoma	1,13E-05			AACS,AADAT,AARS2,ABCA5,ABCF3,ACAA2,ACADS,ACLY,ACTN1,AFAP1L1,AIP,AK7,AKT1S1,AMPH,AP4S1,APMAP,ARG1,ASAP2,ASPA,ASPG,BAG3,BCO2,BEND5,BYSL,CCDC138,CCDC51,CCNG2,CDC34,CDK6,CDKN2D,CENPI,CHDH,cholesterol,CLIP4,CNDP2,CPQ,CPZ,CTH,CXADR,CYP2U1,CYP51A1,CYP7B1,DBT,DGKG,DHCR24,DHTKD1,DHX30,DNAH2,DPP7,EBP,EIF4E2,ELMO2,ELP4,EML2,EPN3,EPS8L3,EVI5L,EZR,FAH,FAM214B,FASN,FETUB,FICD,FKBP5,GABRR3,GALNT11,GBF1,GCDH,GCL…	193
Lipid Metabolism,Nucleic Acid Metabolism,Small Molecule Biochemistry	Metabolism of acyl-coenzyme A	1,16E-05			ACAA2,ACLY,FASN,GCDH,OGDH,THEM5	6
Lipid Metabolism,Nucleic Acid Metabolism,Small Molecule Biochemistry	Conversion of acyl-coenzyme A	1,26E-05	Increased	2,000	ACLY,FASN,HMGCR,TECR	4
Cancer,Organismal Injury and Abnormalities	Non-melanoma solid tumor	1,42E-05		-0,260	2-arachidonoylglycerol,AACS,AADAT,AARS2,ABCA5,ABCF3,ACAA2,ACADS,ACLY,ACTN1,AFAP1L1,AIP,AK7,AKT1S1,AMPH,AP4S1,APMAP,APOF,ARG1,AS3MT,ASAP2,ASPA,ASPG,BAG3,BCO2,BEND5,BHMT,BYSL,CCDC138,CCDC51,CCNG2,CDC34,CDK6,CDKN2D,CENPI,CHDH,cholesterol,CLIP4,CNDP2,CPQ,CPZ,CTAGE9 (includes others),CTH,CXADR,CYP2U1,CYP51A1,CYP7B1,DBT,DCK,DGKG,DHCR24,DHTKD1,DHX30,DNAH2,DNAJC25-GNG10,DNAJC3,DPP7,EBP,EIF4E2,ELMO2,ELP4,…	222
Endocrine System Disorders,Gastrointestinal Disease,Metabolic Disease,Organismal Injury and Abnormalities	Streptozotocin-induced diabetes	1,49E-05			cholesterol,citric acid,creatinine,NFKBIA,PARG,phosphorylcholine	6
Hereditary Disorder,Neurological Disease,Organismal Injury and Abnormalities	Autosomal recessive polyneuropathy	1,62E-05			AP4S1,CYP2U1,CYP7B1,KIF1A,MARS2,NDRG1,TRIM2	7
Amino Acid Metabolism,Small Molecule Biochemistry	Metabolism of alpha-amino acid	1,86E-05			AADAT,ASPA,BHMT,CTH,FAH,GCLM,SLC25A32,UROC1	8
Cancer,Gastrointestinal Disease,Organismal Injury and Abnormalities	Gastrointestinal tract cancer	1,93E-05			AACS,AADAT,AARS2,ABCA5,ABCF3,ACAA2,ACADS,ACLY,ACTN1,AFAP1L1,AIP,AK7,AKT1S1,AMPH,AP4S1,APMAP,ARG1,AS3MT,ASAP2,ASPG,BAG3,BCO2,BEND5,BHMT,BYSL,CCDC138,CCDC51,CCNG2,CDC34,CDK6,CDKN2D,CHDH,citric acid,CLIP4,CNDP2,CPZ,creatinine,CXADR,CYP2U1,CYP51A1,CYP7B1,DBT,DGKG,DHCR24,DHTKD1,DHX30,DNAH2,DPP7,EBP,EIF4E2,ELMO2,ELP4,EML2,EPN3,EPS8L3,EVI5L,EZR,FAH,FAM214B,FASN,FETUB,FICD,FKBP5,fructose-1,6-diphosphate,…	184
Lipid Metabolism,Nucleic Acid Metabolism,Small Molecule Biochemistry	Synthesis of acyl-coenzyme A	1,99E-05			ACLY,FASN,GCDH,SCD,SLC25A1	5
Hereditary Disorder,Neurological Disease,Organismal Injury and Abnormalities	Autosomal recessive peripheral neuropathy	2,29E-05			AP4S1,CYP2U1,CYP7B1,KIF1A,MARS2,NDRG1,TRIM2	7
Cancer,Organismal Injury and Abnormalities	Cancer of secretory structure	2,30E-05			AACS,AADAT,AARS2,ABCA5,ABCF3,ACAA2,ACADS,ACLY,ACTN1,AFAP1L1,AIP,AK7,AKT1S1,AMPH,APMAP,AS3MT,ASAP2,ASPA,ASPG,BEND5,BHMT,BYSL,CCDC138,CCDC51,CDC34,CDK6,CDKN2D,CENPI,CHDH,cholesterol,CNDP2,CPZ,CTAGE9 (includes others),CTH,CXADR,CYP2U1,CYP51A1,CYP7B1,D-glucuronic acid,DBT,DCK,DGKG,DHTKD1,DHX30,DNAH2,DNAJC25-GNG10,DNAJC3,DPP7,EBP,ELMO2,ELP4,EML2,EPN3,EPS8L3,EVI5L,FAH,FAM13A,FAM214B,FASN,FETUB,FKBP5,GA…	190
Small Molecule Biochemistry	Catabolism of choline	2,49E-05			BHMT,CHDH,SARDH	3
Lipid Metabolism,Small Molecule Biochemistry	Fatty acid metabolism	2,50E-05		1,901	2-arachidonoylglycerol,AACS,ABCA5,ACAA2,ACLY,APOF,cholesterol,choline,citric acid,D-sphingosine,FASN,GCDH,LIPE,LSS,MBTPS1,MDH1,MSMO1,NFKBIA,OGDH,OSBPL8,SCD,SLC10A1,SLC25A1,SLC27A6,TECR,THEM5	26
Cancer,Gastrointestinal Disease,Organismal Injury and Abnormalities	Gastrointestinal carcinoma	3,08E-05			AACS,AADAT,AARS2,ABCA5,ABCF3,ACAA2,ACLY,ACTN1,AFAP1L1,AIP,AK7,AKT1S1,AMPH,AP4S1,APMAP,ARG1,AS3MT,ASAP2,ASPG,BAG3,BCO2,BEND5,BHMT,BYSL,CCDC138,CCDC51,CCNG2,CDC34,CDK6,CDKN2D,CHDH,CLIP4,CNDP2,CPZ,CXADR,CYP2U1,CYP51A1,CYP7B1,DBT,DGKG,DHCR24,DHTKD1,DHX30,DNAH2,DPP7,EBP,EIF4E2,ELMO2,ELP4,EML2,EPN3,EPS8L3,EVI5L,EZR,FAH,FAM214B,FASN,FETUB,FICD,FKBP5,GALNT11,GBF1,GCDH,GCLM,GGCX,GINS4,GIT2,GNAI2,GPSM2,GPT…	177
Lipid Metabolism,Small Molecule Biochemistry	Synthesis of lipid	3,12E-05	Increased	2,206	2-arachidonoylglycerol,ACLY,ASPA,BHMT,cholesterol,choline,CYP51A1,CYP7B1,D-sphingosine,DHCR24,EBP,FASN,GCDH,HMGCR,HSPA5,IDI1,LIPE,LSS,MBTPS1,MOGAT1,MSMO1,NFKBIA,NSMAF,PIGC,PRKD3,psychosine,SCD,SLC25A1,SQLE,SYNJ1,TECR,TM7SF2	32
Cancer,Gastrointestinal Disease,Hepatic System Disease,Organismal Injury and Abnormalities	Hepatobiliary system cancer	3,17E-05		-1,201	AADAT,ABCA5,ABCF3,ACAA2,ACLY,ACTN1,AFAP1L1,AMPH,APMAP,APOF,ARG1,ASAP2,BCO2,BEND5,BHMT,CCDC138,CDK6,CENPI,CHDH,cholesterol,CLIP4,CNDP2,CXADR,CYP51A1,CYP7B1,DCK,DHCR24,DHTKD1,DHX30,DNAH2,ELMO2,EPN3,EPS8L3,EVI5L,FAH,FAM13A,FASN,FETUB,GABRR3,gluconic acid-6-phosphate,GPSM2,GRN,GSTO2,GTF3C6,GUSB,HECA,HEPHL1,HMGCR,HSPA5,hydroxybutyrylcarnitine,IER5,ILDR1,ITIH2,KIF18A,KIF1A,L3HYPDH,LYAR,MARK2,MBTPS1,MDH…	107
Neurological Disease,Organismal Injury and Abnormalities,Psychological Disorders	Disorder of basal ganglia	3,59E-05			AADAT,cholesterol,choline,citric acid,citrulline,creatine,creatinine,CYP51A1,fructose-1,6-diphosphate,HADH,HMGCR,HSPA5,IER5,IP6K2,MBTPS1,MDH1,MLF2,NDRG1,OSBPL8,PDE4A,PPP1CB,PPRC1,SCD,SERGEF,SRM,SYNJ1,TRPM7,XRCC6,ZNF706	29
Cancer,Organismal Injury and Abnormalities	Adenocarcinoma	3,59E-05			AACS,AADAT,AARS2,ABCA5,ABCF3,ACAA2,ACADS,ACLY,ACTN1,AFAP1L1,AIP,AK7,AKT1S1,AMPH,AP4S1,APMAP,ARG1,ASAP2,ASPA,ASPG,BAG3,BCO2,BEND5,BHMT,BYSL,CCDC138,CCDC51,CCNG2,CDC34,CDK6,CDKN2D,CENPI,CHDH,cholesterol,CLIP4,CNDP2,CPQ,CPZ,CTH,CXADR,CYP2U1,CYP51A1,CYP7B1,DBT,DGKG,DHCR24,DHTKD1,DHX30,DNAH2,DPP7,EBP,EIF4E2,ELMO2,ELP4,EML2,EPN3,EPS8L3,EVI5L,EZR,FAH,FAM214B,FASN,FETUB,FICD,FKBP5,GABRR3,GALNT11,GBF1,GCD…	194
Cancer,Gastrointestinal Disease,Organismal Injury and Abnormalities	Large intestine neoplasm	3,96E-05			AACS,AADAT,AARS2,ABCA5,ABCF3,ACAA2,ACADS,ACLY,ACTN1,AFAP1L1,AIP,AK7,AKT1S1,AP4S1,APMAP,ARG1,ASAP2,ASPG,BAG3,BCO2,BEND5,BYSL,CCDC138,CCDC51,CCNG2,CDC34,CDK6,CDKN2D,CHDH,citric acid,CLIP4,CNDP2,CPZ,creatinine,CXADR,CYP2U1,CYP51A1,CYP7B1,DBT,DGKG,DHCR24,DHTKD1,DHX30,DNAH2,DPP7,EBP,EIF4E2,ELMO2,ELP4,EML2,EPN3,EPS8L3,EVI5L,EZR,FAH,FAM214B,FASN,FETUB,FICD,FKBP5,fructose-1,6-diphosphate,GALNT11,GBF1,GCD…	177
Cancer,Organismal Injury and Abnormalities	Head and neck tumor	4,21E-05		-1,231	AACS,AADAT,AARS2,ABCA5,ABCF3,ACAA2,ACADS,ACLY,ACTN1,AFAP1L1,AIP,AK7,AKT1S1,AMPH,APMAP,AS3MT,ASAP2,ASPA,ASPG,BAG3,BEND5,BHMT,BYSL,CCDC138,CCDC51,CDC34,CDK6,CDKN2D,CENPI,CHDH,CNDP2,CPZ,CTAGE9 (includes others),CTH,CXADR,CYP2U1,CYP51A1,CYP7B1,DBT,DCK,DGKG,DHTKD1,DNAH2,DNAJC25-GNG10,DNAJC3,DPP7,EBP,ELMO2,ELP4,EML2,EPN3,EPS8L3,EVI5L,EZR,FAH,FAM13A,FAM214B,FASN,FKBP5,GALNT11,GBF1,GCDH,GCLM,GGCX,GINS4,G…	183
Immunological Disease,Inflammatory Disease,Inflammatory Response,Neurological Disease,Organismal Injury and Abnormalities	Chronic phase experimental autoimmune encephalomyelitis	4,67E-05			1-18:2(9Z,12Z) lysophosphatidylcholine,1-oleoyl lysophosphatidylcholine,citric acid,citrulline,gamma-glutamyl-valine,homocitrulline,hydroxybutyrylcarnitine	7
Cancer,Organismal Injury and Abnormalities	Head and neck carcinoma	5,24E-05			AACS,AADAT,AARS2,ABCA5,ABCF3,ACAA2,ACADS,ACLY,ACTN1,AFAP1L1,AIP,AK7,AKT1S1,AMPH,APMAP,AS3MT,ASAP2,ASPA,ASPG,BEND5,BHMT,BYSL,CCDC138,CCDC51,CDC34,CDK6,CDKN2D,CENPI,CHDH,CNDP2,CPZ,CTAGE9 (includes others),CTH,CXADR,CYP2U1,CYP51A1,CYP7B1,DBT,DCK,DGKG,DHTKD1,DNAH2,DNAJC25-GNG10,DNAJC3,DPP7,EBP,ELMO2,ELP4,EML2,EPN3,EPS8L3,EVI5L,EZR,FAH,FAM13A,FASN,FKBP5,GALNT11,GBF1,GCDH,GCLM,GGCX,GINS4,GIT2,GNAI2,GPS…	180
Cellular Assembly and Organization,Cellular Movement,Nervous System Development and Function	Transport of synaptic vesicles	5,80E-05		0,555	AMPH,cholesterol,D-sphingosine,GRN,KIF1A,SYNJ1,UNC13B	7
Amino Acid Metabolism,Small Molecule Biochemistry	Synthesis of alpha-amino acid	5,81E-05	Increased	2,236	ARG1,BHMT,CNDP2,CTH,GPT,SARDH	6
Cancer,Gastrointestinal Disease,Organismal Injury and Abnormalities	Gastrointestinal adenocarcinoma	5,97E-05			AACS,AADAT,AARS2,ABCA5,ABCF3,ACAA2,ACLY,ACTN1,AFAP1L1,AIP,AK7,AKT1S1,AMPH,AP4S1,APMAP,ARG1,ASAP2,ASPG,BAG3,BCO2,BEND5,BHMT,BYSL,CCDC138,CCDC51,CCNG2,CDC34,CDK6,CDKN2D,CHDH,CLIP4,CNDP2,CPZ,CXADR,CYP2U1,CYP51A1,CYP7B1,DBT,DGKG,DHCR24,DHTKD1,DHX30,DNAH2,DPP7,EIF4E2,ELMO2,ELP4,EML2,EPN3,EPS8L3,EVI5L,EZR,FAH,FAM214B,FASN,FETUB,FICD,FKBP5,GALNT11,GBF1,GCDH,GCLM,GGCX,GINS4,GIT2,GNAI2,GPSM2,GPT,GUSB,H2AF…	171
Amino Acid Metabolism,Small Molecule Biochemistry	Metabolism of L-amino acid	7,66E-05			AADAT,ASPA,BHMT,CTH,FAH,GCLM,UROC1	7
Gastrointestinal Disease,Hepatic System Disease,Organismal Injury and Abnormalities	Liver lesion	7,71E-05		-1,139	2-arachidonoylglycerol,ABCA5,ABCF3,ACAA2,ACLY,ACTN1,AFAP1L1,AMPH,APMAP,APOF,ARG1,ASAP2,BCO2,BEND5,BHMT,CCDC138,CDK6,CENPI,CHDH,cholesterol,choline,CLIP4,CNDP2,CTAGE9 (includes others),CTH,CXADR,CYP51A1,CYP7B1,DCK,DGKG,DHCR24,DHTKD1,DHX30,DNAH2,ELMO2,EML2,EPN3,EPS8L3,EVI5L,FAH,FAM13A,FASN,GABRR3,GALNT11,gluconic acid-6-phosphate,GPSM2,GPT,GRN,GSTO2,GTF3C6,GUSB,HECA,HEPHL1,HMGCR,HSPA5,hydroxybutyry…	118
Cancer,Gastrointestinal Disease,Hepatic System Disease,Organismal Injury and Abnormalities	Liver carcinoma	8,30E-05		-0,927	ABCA5,ABCF3,ACAA2,ACLY,ACTN1,AFAP1L1,AMPH,APMAP,APOF,ARG1,ASAP2,BCO2,BEND5,BHMT,CCDC138,CDK6,CENPI,CHDH,cholesterol,CLIP4,CNDP2,CXADR,CYP51A1,CYP7B1,DCK,DHCR24,DHTKD1,DHX30,DNAH2,ELMO2,EPN3,EPS8L3,EVI5L,FAH,FAM13A,FASN,gluconic acid-6-phosphate,GPSM2,GRN,GSTO2,GTF3C6,HECA,HEPHL1,HMGCR,HSPA5,hydroxybutyrylcarnitine,IER5,ILDR1,ITIH2,KIF18A,KIF1A,LYAR,MARK2,MBTPS1,MDH1,MGAT1,NSMAF,OGDH,OSBPL8,OSGIN1…	98
Cancer,Gastrointestinal Disease,Organismal Injury and Abnormalities	Malignant neoplasm of large intestine	8,83E-05			AACS,AADAT,AARS2,ABCA5,ABCF3,ACAA2,ACADS,ACLY,ACTN1,AFAP1L1,AIP,AK7,AKT1S1,AP4S1,APMAP,ARG1,ASAP2,ASPG,BAG3,BCO2,BEND5,BYSL,CCDC138,CCDC51,CCNG2,CDC34,CDK6,CDKN2D,CHDH,citric acid,CLIP4,CNDP2,CPZ,creatinine,CXADR,CYP2U1,CYP51A1,CYP7B1,DBT,DGKG,DHCR24,DHTKD1,DHX30,DNAH2,DPP7,EBP,EIF4E2,ELMO2,ELP4,EML2,EPN3,EPS8L3,EVI5L,EZR,FAH,FAM214B,FASN,FETUB,FICD,FKBP5,fructose-1,6-diphosphate,GALNT11,GBF1,GCD…	175
Cancer,Gastrointestinal Disease,Organismal Injury and Abnormalities	Large intestine carcinoma	9,17E-05			AACS,AADAT,AARS2,ABCA5,ABCF3,ACAA2,ACLY,ACTN1,AFAP1L1,AIP,AK7,AKT1S1,AP4S1,APMAP,ARG1,ASAP2,ASPG,BAG3,BCO2,BEND5,BYSL,CCDC138,CCDC51,CCNG2,CDC34,CDK6,CDKN2D,CHDH,CLIP4,CNDP2,CPZ,CXADR,CYP2U1,CYP51A1,CYP7B1,DBT,DGKG,DHCR24,DHTKD1,DHX30,DNAH2,DPP7,EBP,EIF4E2,ELMO2,ELP4,EML2,EPN3,EPS8L3,EVI5L,EZR,FAH,FAM214B,FASN,FETUB,FICD,FKBP5,GALNT11,GBF1,GCDH,GCLM,GGCX,GINS4,GIT2,GNAI2,GPSM2,GPT,GUSB,H2AFY2,HAD…	168
Gastrointestinal Disease,Hepatic System Disease,Metabolic Disease,Organismal Injury and Abnormalities	Hepatic steatosis	9,85E-05		-0,407	ACAA2,ACADS,BAG3,BHMT,cholesterol,choline,DPP7,FASN,GPT,HMGCR,LIPE,MARK2,PDE4A,SCD,THEM5	15
Lipid Metabolism,Nucleic Acid Metabolism,Small Molecule Biochemistry	Metabolism of acetyl-coenzyme A	1,02E-04			ACAA2,ACLY,FASN	3
Dermatological Diseases and Conditions,Infectious Diseases,Organismal Injury and Abnormalities	Tinea cruris	1,02E-04			CYP51A1,LSS,SQLE	3
Dermatological Diseases and Conditions,Infectious Diseases,Organismal Injury and Abnormalities	Tinea corporis	1,02E-04			CYP51A1,LSS,SQLE	3
Hereditary Disorder,Neurological Disease,Organismal Injury and Abnormalities,Psychological Disorders,Skeletal and Muscular Disorders	Huntington's Disease	1,03E-04			choline,citric acid,citrulline,creatine,CYP51A1,HADH,HMGCR,HSPA5,IER5,IP6K2,MBTPS1,MLF2,NDRG1,OSBPL8,PPP1CB,PPRC1,SCD,SERGEF,SRM,SYNJ1,XRCC6,ZNF706	22
Dermatological Diseases and Conditions,Infectious Diseases,Organismal Injury and Abnormalities	Tinea capitis	1,18E-04			CYP51A1,SQLE	2
Lipid Metabolism,Molecular Transport,Small Molecule Biochemistry	Concentration of 18:1(n-9) fatty acids	1,18E-04			ACLY,SCD	2
Cell Cycle,Reproductive System Development and Function	Arrest in cell cycle progression of gonadal cell lines	1,18E-04			CCNG2,cholesterol	2
Drug Metabolism	Homeostasis of glutathione	1,18E-04			creatine,GCLM	2
Cancer,Organismal Injury and Abnormalities	Incidence of tumor	1,20E-04		-1,562	2-arachidonoylglycerol,AACS,AARS2,ABCA5,ABCF3,ACADS,ACLY,ACTN1,AFAP1L1,AIP,AK7,AMPH,AP4S1,ARG1,ASAP2,ASPA,ASPG,BCO2,BEND5,BHMT,BYSL,CCDC138,CCDC51,CCNG2,CDC34,CDK6,CDKN2D,CENPI,cholesterol,CLIP4,CNDP2,CPQ,CPZ,CTH,CXADR,CYP51A1,CYP7B1,DBT,DGKG,DHTKD1,DHX30,DNAH2,DPP7,EBP,ELMO2,ELP4,EML2,EPN3,EPS8L3,EVI5L,EZR,FAH,FAM214B,FASN,FETUB,FICD,FKBP5,GABRR3,GALNT11,GBF1,GCDH,GCLM,GGCX,GINS4,GIT2,GNAI2,GPSM…	155
Cancer,Gastrointestinal Disease,Hepatic System Disease,Organismal Injury and Abnormalities	Liver cancer	1,32E-04		-1,201	ABCA5,ABCF3,ACAA2,ACLY,ACTN1,AFAP1L1,AMPH,APMAP,APOF,ARG1,ASAP2,BCO2,BEND5,BHMT,CCDC138,CDK6,CENPI,CHDH,cholesterol,CLIP4,CNDP2,CXADR,CYP51A1,CYP7B1,DCK,DHCR24,DHTKD1,DHX30,DNAH2,ELMO2,EPN3,EPS8L3,EVI5L,FAH,FAM13A,FASN,gluconic acid-6-phosphate,GPSM2,GRN,GSTO2,GTF3C6,HECA,HEPHL1,HMGCR,HSPA5,hydroxybutyrylcarnitine,IER5,ILDR1,ITIH2,KIF18A,KIF1A,LYAR,MARK2,MBTPS1,MDH1,MGAT1,NDRG1,NSMAF,OGDH,OSBPL8,…	100
Cancer,Gastrointestinal Disease,Organismal Injury and Abnormalities	Large intestine adenocarcinoma	1,59E-04			AACS,AADAT,AARS2,ABCA5,ABCF3,ACAA2,ACLY,ACTN1,AFAP1L1,AIP,AK7,AKT1S1,AP4S1,APMAP,ARG1,ASAP2,ASPG,BAG3,BCO2,BEND5,BYSL,CCDC138,CCDC51,CCNG2,CDC34,CDK6,CDKN2D,CHDH,CLIP4,CNDP2,CPZ,CXADR,CYP2U1,CYP51A1,CYP7B1,DBT,DGKG,DHCR24,DHTKD1,DHX30,DNAH2,DPP7,EIF4E2,ELMO2,ELP4,EML2,EPN3,EPS8L3,EVI5L,EZR,FAH,FAM214B,FASN,FETUB,FICD,FKBP5,GALNT11,GBF1,GCDH,GCLM,GGCX,GINS4,GIT2,GNAI2,GPSM2,GPT,GUSB,H2AFY2,HADH,HE…	166
Energy Production,Lipid Metabolism,Small Molecule Biochemistry	Beta-oxidation of fatty acid	1,63E-04		1,413	ACAA2,ACADS,cholesterol,FASN,HADH,LIPE,SCD	7
Cancer,Organismal Injury and Abnormalities	Frequency of tumor	1,86E-04		-0,963	2-arachidonoylglycerol,AACS,AARS2,ABCA5,ABCF3,ACADS,ACLY,ACTN1,AFAP1L1,AIP,AK7,AMPH,AP4S1,ARG1,ASAP2,ASPA,ASPG,BCO2,BEND5,BHMT,BYSL,CCDC138,CCDC51,CCNG2,CDC34,CDK6,CDKN2D,CENPI,cholesterol,CLIP4,CNDP2,CPQ,CPZ,CTH,CXADR,CYP51A1,CYP7B1,DBT,DGKG,DHTKD1,DHX30,DNAH2,DPP7,EBP,ELMO2,ELP4,EML2,EPN3,EPS8L3,EVI5L,EZR,FAH,FAM214B,FASN,FETUB,FICD,FKBP5,GABRR3,GALNT11,GBF1,GCDH,GCLM,GGCX,GINS4,GIT2,GNAI2,GPSM…	150
Dermatological Diseases and Conditions,Infectious Diseases,Organismal Injury and Abnormalities	Tinea pedis	1,98E-04			CYP51A1,LSS,SQLE	3
Hereditary Disorder,Neurological Disease,Organismal Injury and Abnormalities	Hereditary motor and sensory neuropathy	2,06E-04			AP4S1,CYP2U1,CYP7B1,DHTKD1,KIF1A,MARS2,NDRG1,TRIM2	8
Neurological Disease	Neurological signs	2,40E-04			choline,citric acid,citrulline,creatine,CYP51A1,GPSM2,GRN,HADH,HMGCR,HSPA5,IER5,IP6K2,MARVELD2,MBTPS1,MLF2,NDRG1,OSBPL8,PPP1CB,PPRC1,SCD,SERGEF,SRM,SYNJ1,XRCC6,ZNF706	25
Cell Death and Survival	Cell death of melanoma cell lines	2,60E-04		-1,090	AKT1S1,APMAP,AS3MT,BAG3,CDC34,CENPI,FASN,FETUB,HSPA5,NFKBIA,PRKD3,PSMD2	12
Neurological Disease	Movement Disorders	2,69E-04	Decreased	-2,213	ABCA5,ASPA,cholesterol,choline,citric acid,citrulline,creatine,creatinine,CYP51A1,DHX30,DNAJC3,GABRR3,HADH,HMGCR,HSPA5,IER5,IP6K2,MARS2,MBD4,MBTPS1,MDH1,MLF2,NDRG1,OSBPL8,PDE4A,PPP1CB,PPRC1,SCD,SERGEF,SPR,SRM,SYNJ1,TRPM7,XRCC6,ZNF706	35
Endocrine System Disorders,Gastrointestinal Disease,Hepatic System Disease,Metabolic Disease,Organismal Injury and Abnormalities	Nonalcoholic fatty liver disease	2,76E-04			cholesterol,choline,FASN,GPT,HMGCR,LIPE	6
Carbohydrate Metabolism	Incorporation of carbohydrate	3,02E-04		1,127	ACLY,FASN,LIPE,SCD	4
Amino Acid Metabolism,Small Molecule Biochemistry	Synthesis of L-amino acid	3,02E-04	Increased	2,236	ARG1,BHMT,CNDP2,CTH,GPT	5
Metabolic Disease,Organismal Injury and Abnormalities,Renal and Urological Disease	Organic aciduria	3,02E-04			DBT,GCDH,MMAA,OGDH,SLC25A1	5
Lipid Metabolism,Small Molecule Biochemistry	Conversion of fatty acid	3,29E-04	Increased	2,236	ACLY,FASN,HMGCR,LIPE,TECR	5
Neurological Disease,Skeletal and Muscular Disorders	Neuromuscular disease	3,38E-04			cholesterol,choline,citric acid,citrulline,creatine,creatinine,CYP51A1,D-sphingosine,DCK,GABRR3,HADH,HMGCR,HSPA5,IER5,IP6K2,MBTPS1,MDH1,MLF2,NDRG1,OSBPL8,PDE4A,PPP1CB,PPRC1,SCD,SERGEF,SRM,SYNJ1,TRPM7,XRCC6,ZNF706	30
Cancer,Gastrointestinal Disease,Hepatic System Disease,Organismal Injury and Abnormalities	Liver tumor	3,44E-04		-1,306	ABCA5,ABCF3,ACAA2,ACLY,ACTN1,AFAP1L1,AMPH,APMAP,APOF,ARG1,ASAP2,BCO2,BEND5,BHMT,CCDC138,CDK6,CENPI,CHDH,cholesterol,CLIP4,CNDP2,CTAGE9 (includes others),CXADR,CYP51A1,CYP7B1,DCK,DGKG,DHCR24,DHTKD1,DHX30,DNAH2,ELMO2,EML2,EPN3,EPS8L3,EVI5L,FAH,FAM13A,FASN,GALNT11,gluconic acid-6-phosphate,GPSM2,GRN,GSTO2,GTF3C6,GUSB,HECA,HEPHL1,HMGCR,HSPA5,hydroxybutyrylcarnitine,IER5,ILDR1,ITIH2,KIF18A,KIF1A,LYAR,…	111
Cellular Assembly and Organization	Transport of vesicles	3,51E-04		0,896	AMPH,cholesterol,D-sphingosine,GRN,KIF1A,MARK2,SYNJ1,UNC13B	8
Lipid Metabolism,Small Molecule Biochemistry	Clustering of glycosphingolipid	3,52E-04			cholesterol,psychosine	2
Amino Acid Metabolism,Small Molecule Biochemistry	Homeostasis of amino acids	3,52E-04			ARG1,TPCN2	2
Cell Death and Survival,Organismal Survival	Survival of Haemophilus influenzae Rd KW20	3,52E-04			choline,phosphorylcholine	2
Dermatological Diseases and Conditions,Infectious Diseases,Organismal Injury and Abnormalities,Skeletal and Muscular Disorders	Onychomycosis	3,52E-04			CYP51A1,SQLE	2
Gastrointestinal Disease,Hepatic System Disease,Organismal Injury and Abnormalities	Non-alcoholic liver disease	3,69E-04			cholesterol,choline,FASN,GPT,HMGCR,LIPE,PDE4A	7
Amino Acid Metabolism,Small Molecule Biochemistry	Metabolism of sulfur amino acid	3,89E-04			BHMT,CTH,GCLM,SLC25A32	4
Lipid Metabolism,Molecular Transport,Small Molecule Biochemistry	Efflux of cholesterol	4,15E-04		0,853	ABCA5,APOF,cholesterol,LIPE,LSS,NFKBIA,SCD,SLC25A1	8
Cell-To-Cell Signaling and Interaction,Cellular Assembly and Organization,Skeletal and Muscular System Development and Function	Fusion of muscle cell lines	4,39E-04		1,000	AMPH,creatine,ELMO2,NMRK2	4
Cancer,Organismal Injury and Abnormalities	Tumorigenesis of epithelial neoplasm	4,57E-04		-0,576	2-arachidonoylglycerol,AACS,AARS2,ABCA5,ABCF3,ACADS,ACLY,ACTN1,AFAP1L1,AIP,AK7,AMPH,AP4S1,ARG1,ASAP2,ASPA,ASPG,BCO2,BEND5,BHMT,BYSL,CCDC138,CCDC51,CCNG2,CDC34,CDK6,CENPI,cholesterol,CLIP4,CNDP2,CPQ,CPZ,CTH,CXADR,CYP7B1,DBT,DGKG,DHTKD1,DHX30,DNAH2,DPP7,EBP,ELMO2,ELP4,EML2,EPN3,EPS8L3,EVI5L,EZR,FAH,FAM214B,FASN,FETUB,FICD,FKBP5,GABRR3,GALNT11,GBF1,GCDH,GCLM,GGCX,GINS4,GIT2,GNAI2,GPSM2,GUSB,HECA,HEP…	146
Metabolic Disease	Abnormal metabolism	4,79E-04		-0,943	ACADS,cholesterol,creatinine,D-sphingosine,FASN,GCDH,GNAI2,HMGCR,HSPA5,LIPE,OGDH,OXCT1,psychosine,RNF180,SCD,SERPINB9	16
Metabolic Disease	Disorder of lipid metabolism	4,80E-04		-0,943	ACADS,cholesterol,creatinine,D-sphingosine,FASN,GCDH,HMGCR,HSPA5,LIPE,OGDH,OXCT1,psychosine,SCD	13
Lipid Metabolism,Molecular Transport,Small Molecule Biochemistry	Concentration of lipid	4,90E-04		1,318	2-arachidonoylglycerol,ACLY,BAG3,BCO2,BHMT,CDKN2D,cholesterol,choline,citric acid,citrulline,creatine,D-sphingosine,DHCR24,DPP7,FASN,HADH,HMGCR,HSPA5,L-lactic acid,LIPE,MARK2,MBTPS1,MOGAT1,NSMAF,OSBPL8,psychosine,SCD,SYNJ1,THEM5	29
Developmental Disorder,Hereditary Disorder,Metabolic Disease,Organismal Injury and Abnormalities	Fatty acid oxidation disorder	4,93E-04			ACADS,GCDH,OGDH,OXCT1	4
Metabolic Disease,Organismal Injury and Abnormalities,Renal and Urological Disease	Aminoaciduria	5,28E-04			DBT,DHTKD1,FAH	3
Neurological Disease,Organismal Injury and Abnormalities,Psychological Disorders	Lesioning of striatum	5,28E-04			AADAT,creatine,fructose-1,6-diphosphate	3
Amino Acid Metabolism,Small Molecule Biochemistry	Synthesis of sulfur amino acid	6,44E-04			BHMT,CTH,SARDH	3
Lipid Metabolism,Small Molecule Biochemistry	Synthesis of triacylglycerol	6,44E-04	Increased	2,200	BHMT,choline,FASN,LIPE,MOGAT1,SCD	6
Cancer,Organismal Injury and Abnormalities	Development of malignant tumor	6,62E-04		-1,104	2-arachidonoylglycerol,AACS,AARS2,ABCA5,ABCF3,ACADS,ACLY,ACTN1,AFAP1L1,AK7,AMPH,AP4S1,ASAP2,ASPA,ASPG,BCO2,BEND5,BHMT,CCDC138,CCDC51,CCNG2,CDC34,CDK6,CDKN2D,CENPI,cholesterol,CLIP4,CNDP2,CPQ,CPZ,CTH,CXADR,CYP51A1,CYP7B1,DBT,DGKG,DHTKD1,DHX30,DNAH2,DPP7,EBP,ELMO2,ELP4,EML2,EPN3,EPS8L3,EVI5L,EZR,FAH,FAM214B,FASN,FETUB,FICD,FKBP5,GABRR3,GALNT11,GBF1,GCDH,GCLM,GGCX,GINS4,GIT2,GNAI2,GPSM2,GUSB,HECA,HE…	145
Hereditary Disorder,Neurological Disease,Organismal Injury and Abnormalities,Skeletal and Muscular Disorders	Hereditary spastic paraplegia 5A	6,99E-04			CYP2U1,CYP7B1	2
Cell Cycle	Senescence of liver cell lines	6,99E-04			ACLY,FASN	2
Cell-To-Cell Signaling and Interaction,Nervous System Development and Function	Synaptic depression of inhibitory synapse	6,99E-04			2-arachidonoylglycerol,SYNJ1	2
Lipid Metabolism,Small Molecule Biochemistry	Conversion of long chain fatty acid	6,99E-04			FASN,TECR	2
Lipid Metabolism,Molecular Transport,Small Molecule Biochemistry	Transport of lipid	7,11E-04		1,012	ABCA5,APOF,cholesterol,citric acid,LIPE,LSS,NFKBIA,OSBPL8,SCD,SLC10A1,SLC25A1,SLC27A6	12
Lipid Metabolism,Small Molecule Biochemistry	Conversion of lipid	8,00E-04		0,981	ACLY,cholesterol,citrulline,creatine,DHCR24,FASN,HMGCR,LIPE,SCD,TECR	10
Amino Acid Metabolism	Abnormal quantity of amino acids	8,38E-04			ARG1,BHMT,DBT,FAH	4
Neurological Disease	Peripheral neuropathy	8,46E-04			AP4S1,CYP2U1,CYP7B1,DHTKD1,KIF1A,MARS2,NDRG1,PRDM12,SMARCB1,TRIM2	10
Endocrine System Disorders,Gastrointestinal Disease,Metabolic Disease,Organismal Injury and Abnormalities	Experimentally-induced diabetes	9,19E-04			cholesterol,citric acid,creatinine,HMGCR,NFKBIA,PARG,phosphorylcholine	7
Amino Acid Metabolism,Small Molecule Biochemistry	Catabolism of basic amino acid	9,23E-04			ARG1,FAH,UROC1	3
Lipid Metabolism,Small Molecule Biochemistry	Metabolism of triacylglycerol	9,58E-04	Increased	2,200	APOF,BHMT,choline,FASN,LIPE,MOGAT1,SCD	7
Lipid Metabolism,Molecular Transport,Small Molecule Biochemistry	Transport of steroid	9,58E-04		1,292	ABCA5,APOF,cholesterol,LIPE,LSS,NFKBIA,SCD,SLC10A1,SLC25A1	9
Neurological Disease,Organismal Injury and Abnormalities,Psychological Disorders	Dementia	9,98E-04			ACLY,AMPH,ARG1,cholesterol,choline,creatine,CXADR,CYP7B1,D-sphingosine,DHCR24,EBP,GABRR3,GRN,HMGCR,HSPA5,LIMS1,LSS,SCD,SELENBP1,SYNJ1,TRPM7,VDAC3	22
Dermatological Diseases and Conditions,Organismal Injury and Abnormalities,Skeletal and Muscular Disorders	Nail disease	1,01E-03			CYP51A1,PLCD1,POC1A,SQLE	4
Lipid Metabolism,Small Molecule Biochemistry	Synthesis of acylglycerol	1,04E-03	Increased	2,449	2-arachidonoylglycerol,BHMT,choline,FASN,LIPE,MOGAT1,SCD	7
Carbohydrate Metabolism,Small Molecule Biochemistry	Incorporation of D-glucose	1,09E-03			ACLY,FASN,LIPE	3
Hereditary Disorder,Neurological Disease,Organismal Injury and Abnormalities,Skeletal and Muscular Disorders	Autosomal recessive hereditary spastic paraplegia	1,11E-03			AP4S1,CYP2U1,CYP7B1,KIF1A	4
Cell Cycle,Hair and Skin Development and Function	Arrest in cell cycle progression of keratinocytes	1,16E-03			NFKBIA,PRKD3	2
Cell Morphology,Cellular Compromise,Organismal Injury and Abnormalities	Swelling of hepatocytes	1,16E-03			ARG1,cholesterol	2
Lipid Metabolism,Small Molecule Biochemistry	Incorporation of ceramide	1,16E-03			ACLY,SCD	2
Cell Death and Survival	Apoptosis of hair cells	1,16E-03			CDKN2D,NFKBIA	2
Cancer,Organismal Injury and Abnormalities	Development of carcinoma	1,20E-03		-0,820	2-arachidonoylglycerol,AACS,AARS2,ABCA5,ABCF3,ACADS,ACLY,ACTN1,AFAP1L1,AK7,AMPH,AP4S1,ASAP2,ASPA,ASPG,BCO2,BEND5,BHMT,CCDC138,CCDC51,CCNG2,CDC34,CDK6,CENPI,cholesterol,CLIP4,CNDP2,CPQ,CPZ,CTH,CXADR,CYP7B1,DBT,DGKG,DHTKD1,DHX30,DNAH2,DPP7,EBP,ELMO2,ELP4,EML2,EPN3,EPS8L3,EVI5L,EZR,FAH,FAM214B,FASN,FETUB,FICD,FKBP5,GABRR3,GALNT11,GBF1,GCDH,GCLM,GGCX,GINS4,GIT2,GNAI2,GPSM2,GUSB,HECA,HEPHL1,HMGCR,HSPA…	142
Lipid Metabolism,Molecular Transport,Small Molecule Biochemistry	Concentration of fatty acid	1,41E-03		1,618	ACLY,cholesterol,choline,citric acid,citrulline,FASN,HADH,HSPA5,L-lactic acid,LIPE,MBTPS1,SCD,THEM5	13
Carbohydrate Metabolism	Gluconeogenesis	1,42E-03		1,387	2-arachidonoylglycerol,choline,citrulline,CTH,MDH1,SCD,SLC25A1	7
Lipid Metabolism,Small Molecule Biochemistry	Metabolism of acylglycerol	1,53E-03	Increased	2,449	2-arachidonoylglycerol,APOF,BHMT,choline,FASN,LIPE,MOGAT1,SCD	8
Cancer,Gastrointestinal Disease,Hepatic System Disease,Organismal Injury and Abnormalities	Hepatitis B virus-related hepatocellular carcinoma	1,57E-03			BHMT,FAH,HSPA5,SARDH	4
Metabolic Disease	Amyloidosis	1,58E-03			ACLY,AMPH,ARG1,cholesterol,choline,creatine,CXADR,CYP7B1,D-sphingosine,DHCR24,EBP,GRN,HMGCR,HSPA5,LIMS1,LSS,PSMD2,SCD,SELENBP1,SYNJ1,VDAC3	21
Neurological Disease,Organismal Injury and Abnormalities	Leukoencephalopathy	1,59E-03			AARS2,ASPA,cholesterol,creatine,MARS2,psychosine,SLC10A1	7
Amino Acid Metabolism,Small Molecule Biochemistry	Metabolism of glutamine family amino acid	1,70E-03			AADAT,ARG1,FAH,GCLM	4
Neurological Disease,Organismal Injury and Abnormalities	Demyelination of cerebellum	1,72E-03			ASPA,HSPA5	2
Carbohydrate Metabolism,Lipid Metabolism,Small Molecule Biochemistry	Binding of phosphatidylcholine	1,72E-03			choline,phosphorylcholine	2
Amino Acid Metabolism,Small Molecule Biochemistry	Metabolism of L-cysteine	1,72E-03			CTH,GCLM	2
Connective Tissue Disorders,Inflammatory Disease,Inflammatory Response,Organismal Injury and Abnormalities,Skeletal and Muscular Disorders	Adjuvant arthritis	1,84E-03			choline,FASN,LIPE,scyllo-inositol	4
Lipid Metabolism,Molecular Transport,Small Molecule Biochemistry	Uptake of palmitic acid	1,93E-03			cholesterol,LIPE,SLC27A6	3
Digestive System Development and Function,Hepatic System Development and Function,Organ Development	Function of liver	2,05E-03			ABCA5,AS3MT,cholesterol,choline,FAH,GRN	6
Post-Translational Modification,Protein Folding	Folding of protein	2,13E-03			AIP,FKBP5,GNAI2,HSPA5,UBXN1,ZDHHC6	6
Digestive System Development and Function,Gastrointestinal Disease,Hepatic System Development and Function,Hepatic System Disease,Inflammatory Disease,Inflammatory Response,Metabolic Disease,Organ Development,Organismal Injury and Abnormalities	Nonalcoholic steatohepatitis	2,14E-03			cholesterol,choline,GPT,PDE4A	4
Lipid Metabolism,Small Molecule Biochemistry	Storage of triacylglycerol	2,18E-03			choline,OSBPL8,SCD	3
Carbohydrate Metabolism	Gluconeogenesis of hepatocytes	2,18E-03			2-arachidonoylglycerol,citrulline,CTH	3
Carbohydrate Metabolism,Lipid Metabolism,Molecular Transport,Small Molecule Biochemistry	Concentration of colfosceril palmitate	2,39E-03			FASN,SCD	2
Amino Acid Metabolism,Small Molecule Biochemistry	Depletion of amino acids	2,39E-03			ARG1,creatine	2
Developmental Disorder,Hereditary Disorder,Metabolic Disease,Neurological Disease,Organismal Injury and Abnormalities,Psychological Disorders	Galactosylceramide beta-galactosidase deficiency	2,39E-03			cholesterol,psychosine	2
Developmental Disorder,Hereditary Disorder,Metabolic Disease,Organismal Injury and Abnormalities,Renal and Urological Disease	Glutaric aciduria	2,39E-03			GCDH,OGDH	2
Embryonic Development,Nervous System Development and Function,Neurological Disease,Ophthalmic Disease,Organ Development,Organ Morphology,Organismal Development,Organismal Injury and Abnormalities,Tissue Development,Visual System Development and Function	Abnormal morphology of nerve fiber layer of retina	2,39E-03			ASPA,GRN	2
Organismal Injury and Abnormalities,Renal and Urological Disease	Urination disorder	2,56E-03	Decreased	-2,213	DBT,DHTKD1,EZR,FAH,GCDH,HADH,HMGCR,MARK2,MMAA,OGDH,PSMD2,SLC25A1	12
Hereditary Disorder,Neurological Disease,Organismal Injury and Abnormalities,Psychological Disorders	Hereditary central nervous system demyelinating disease	2,65E-03			ASPA,cholesterol,psychosine,SLC10A1	4
Amino Acid Metabolism,Small Molecule Biochemistry	Metabolism of acidic amino acid	2,76E-03			AADAT,ASPA,GCLM	3
Lipid Metabolism,Molecular Transport,Nucleic Acid Metabolism,Small Molecule Biochemistry	Concentration of malonyl-coenzyme A	2,76E-03			ACLY,citric acid,SCD	3
Lipid Metabolism,Molecular Transport,Small Molecule Biochemistry	Concentration of acylglycerol	2,76E-03		0,909	2-arachidonoylglycerol,ACLY,BAG3,BCO2,BHMT,cholesterol,choline,creatine,FASN,LIPE,MARK2,MOGAT1,OSBPL8,SCD	14
Cancer,Gastrointestinal Disease,Hepatic System Disease,Organismal Injury and Abnormalities	Hepatocellular carcinoma	2,91E-03		-0,927	AMPH,APOF,ARG1,BCO2,BHMT,CCDC138,cholesterol,CLIP4,FAH,FASN,gluconic acid-6-phosphate,GRN,GSTO2,HMGCR,HSPA5,hydroxybutyrylcarnitine,KIF18A,OGDH,PARG,PRDM12,SARDH,SCD,SLC10A1,SQLE,UROC1,VMP1	26
Infectious Diseases	Infection by lymphocytic choriomeningitis virus	3,08E-03			cholesterol,GBF1,MBTPS1	3
Cancer,Cell Cycle	Polyploidy of tumor cell lines	3,17E-03			NDRG1,SMARCB1	2
Amino Acid Metabolism,Small Molecule Biochemistry	Catabolism of arginine	3,17E-03			ARG1,FAH	2
Cellular Movement,Hematological System Development and Function,Humoral Immune Response,Immune Cell Trafficking,Inflammatory Response,Lymphoid Tissue Structure and Development	Chemotaxis of marginal-zone B lymphocytes	3,17E-03			2-arachidonoylglycerol,GNAI2	2
Amino Acid Metabolism,Small Molecule Biochemistry	Synthesis of essential amino acids	3,17E-03			BHMT,CNDP2	2
Lipid Metabolism,Nucleic Acid Metabolism,Small Molecule Biochemistry	Reduction of acyl-coenzyme A	3,17E-03			HMGCR,TECR	2
Lipid Metabolism,Molecular Transport,Small Molecule Biochemistry	Concentration of triacylglycerol	3,27E-03		0,613	ACLY,BAG3,BCO2,BHMT,cholesterol,choline,creatine,FASN,LIPE,MARK2,MOGAT1,OSBPL8,SCD	13
Embryonic Development,Organismal Development	Development of blastocyst	3,68E-03			BHMT,BYSL,PLCD1,SMARCB1,TEAD4,TXNRD3	6
Lipid Metabolism,Small Molecule Biochemistry	Metabolism of diacylglycerol	3,68E-03			2-arachidonoylglycerol,LIPE,MOGAT1,SCD	4
Neurological Disease,Organismal Injury and Abnormalities	Brain atrophy	3,68E-03			ARG1,creatine,creatinine,GRN,KIF1A	5
Cancer,Organismal Injury and Abnormalities	Genitourinary tumor	3,83E-03		-1,067	2-arachidonoylglycerol,AACS,AADAT,AARS2,ABCA5,ABCF3,ACADS,ACLY,ACTN1,AIP,AK7,AMPH,ASAP2,ASPA,ASPG,BEND5,CDC34,CDK6,CDKN2D,CENPI,cholesterol,CNDP2,CPQ,CPZ,CTH,CXADR,CYP2U1,CYP51A1,DGKG,DHCR24,DHTKD1,DHX30,DNAH2,DNAJC3,EBP,ELMO2,EML2,EPS8L3,EVI5L,FAH,FAM214B,FASN,FETUB,FKBP5,GABRR3,GALNT11,GBF1,GCDH,GGCX,GINS4,GIT2,GNAI2,GPT,GRN,GSTO2,GUSB,HECA,HEPHL1,HIST2H2AB,HMGCR,HSPA13,HSPA5,IL1RAP,ILVBL,IP6K2…	146
Developmental Disorder,Hereditary Disorder,Metabolic Disease,Organismal Injury and Abnormalities	Sphingolipidosis	3,91E-03			cholesterol,creatinine,D-sphingosine,psychosine	4
Amino Acid Metabolism	Quantity of arginine	4,05E-03			ARG1,citrulline	2
Lipid Metabolism,Small Molecule Biochemistry	Hydrolysis of diacylglycerol	4,05E-03			LIPE,PLCD1	2
Organismal Injury and Abnormalities	Intermittent claudication	4,17E-03			cholesterol,HMGCR,PDE4A	3
Lipid Metabolism,Small Molecule Biochemistry	Storage of lipid	4,21E-03		0,765	choline,LIPE,NFKBIA,OSBPL8,SCD	5
Metabolic Disease,Neurological Disease,Organismal Injury and Abnormalities,Psychological Disorders	Alzheimer disease	4,33E-03			ACLY,AMPH,ARG1,cholesterol,choline,creatine,CXADR,CYP7B1,D-sphingosine,DHCR24,EBP,HMGCR,HSPA5,LIMS1,LSS,SCD,SELENBP1,SYNJ1,VDAC3	19
Developmental Disorder,Hereditary Disorder,Metabolic Disease,Organismal Injury and Abnormalities	Lysosomal storage disease	4,53E-03			(Z)-5-dodecenoic acid,cholesterol,creatinine,D-sphingosine,GRN,GUSB,psychosine	7
Neurological Disease	Progressive neurological disorder	4,66E-03			AARS2,CCNG2,CDKN2D,cholesterol,creatine,creatinine,D-sphingosine,DCK,EZR,FASN,GABRR3,GRN,HMGCR,HSPA5,KIF1A,MDH1,PDE4A,SPR,SYNJ1,TRPM7	20
Lipid Metabolism,Molecular Transport,Small Molecule Biochemistry	Concentration of cholesterol	4,73E-03		0,794	BAG3,BCO2,BHMT,cholesterol,creatine,DHCR24,HMGCR,LIPE,MARK2,MBTPS1,psychosine,SCD	12
Hematological Disease,Metabolic Disease	Dysglycemia	4,76E-03		-1,414	ARG1,BAG3,creatinine,DNAJC3,FAH,HADH,LIPE,MARK2,SCD,SMARCB1	10
Organismal Survival	Organismal death	4,80E-03	Decreased	-5,520	ABCA5,ACLY,AIP,AMPH,ARG1,ASPA,BAG3,BYSL,CDK6,CDKN2D,choline,citric acid,creatine,creatinine,CTH,CXADR,CYP51A1,CYP7B1,DBT,DNAJC3,EIF4E2,FAH,FASN,GCLM,GGCX,GINS4,GNAI2,GRN,H2AFY2,HMGCR,HSPA5,IP6K2,KIF1A,LIMS1,MAPKAPK5,MARK2,MBTPS1,MGAT1,MLF2,MYZAP,NDRG1,NFKBIA,PARG,PELI1,PLCD1,PLS3,POU2F2,PPRC1,SELENBP1,SMARCB1,SPOUT1,SPR,SUSD6,SYNJ1,TEAD4,TRPM7,UNC13B,VDAC3,XRCC6	59
Cancer,Organismal Injury and Abnormalities	Breast or colorectal cancer	4,82E-03			AARS2,ABCA5,ABCF3,ACADS,ACLY,AFAP1L1,AMPH,AP4S1,ARG1,ASAP2,ASPG,BCO2,BYSL,CCDC138,CCDC51,CCNG2,CDK6,cholesterol,citric acid,CNDP2,CPQ,CPZ,creatinine,CYP2U1,CYP7B1,DGKG,DHTKD1,DHX30,DNAH2,DPP7,EBP,ELMO2,ELP4,EML2,EPN3,FAH,FAM214B,FASN,FETUB,FICD,FKBP5,fructose-1,6-diphosphate,GBF1,GCDH,GCLM,GGCX,GINS4,GIT2,GNAI2,GPSM2,HECA,HEPHL1,HIST2H2AB,HMGCR,HSPA5,IDI1,ILDR1,ILVBL,ITIH2,ITIH3,KIF18A,KIF1A,KNOP…	119
Carbohydrate Metabolism,Lipid Metabolism,Molecular Transport,Small Molecule Biochemistry	Concentration of phosphatidylcholine	4,95E-03		0,789	BHMT,cholesterol,FASN,SCD	4
Cancer,Organismal Injury and Abnormalities,Reproductive System Disease	Neoplasia of prostate cancer cell lines	5,02E-03			CXADR,NDRG1,NFKBIA	3
Molecular Transport,Nucleic Acid Metabolism,Small Molecule Biochemistry	Release of GDP	5,02E-03			GNAI2,GPSM2	2
Free Radical Scavenging	Scavenging of reactive oxygen species	5,02E-03			creatine,DHCR24	2
Cell Morphology,Cellular Function and Maintenance,Endocrine System Development and Function	Depolarization of endocrine cells	5,02E-03			cholesterol,choline	2
Lipid Metabolism,Small Molecule Biochemistry	Hydrolysis of cholesterol ester	5,02E-03			cholesterol,LIPE	2
Cellular Movement,Hematological System Development and Function,Hematopoiesis,Humoral Immune Response,Immune Cell Trafficking,Inflammatory Response,Lymphoid Tissue Structure and Development	Chemotaxis of pre-B lymphocytes	5,02E-03			cholesterol,GNAI2	2
Immunological Disease	Delayed hypersensitive reaction	5,56E-03			2-arachidonoylglycerol,ARG1,LGALS3BP,NFKBIA,SRM,TRPM7	6
Molecular Transport	Transport of molecule	5,95E-03		1,540	2-arachidonoylglycerol,ABCA5,ACADS,ACLY,AP4S1,APOF,ARG1,BAG3,cholesterol,choline,citric acid,creatine,creatinine,D-sphingosine,EZR,GBF1,GNAI2,HSPA5,IP6K2,LIPE,LSS,MBTPS1,NFKBIA,OSBPL8,PLCD1,SCD,SEC23B,SERGEF,SLC10A1,SLC24A5,SLC25A1,SLC25A2,SLC27A6,SLC9B1,SMARCB1,SNX6,SYNJ1,TNPO2,TPCN2,trans-4-hydroxy-L-proline,TRPM7,UNC13B,VDAC3	43
Cancer,Organismal Injury and Abnormalities	Genitourinary adenocarcinoma	6,00E-03			AACS,AADAT,AARS2,ABCA5,ABCF3,ACADS,ACLY,ACTN1,AK7,AMPH,ASAP2,ASPA,ASPG,BEND5,CDC34,CENPI,cholesterol,CPQ,CTH,CXADR,CYP51A1,DGKG,DHTKD1,DHX30,DNAH2,EBP,ELMO2,EPS8L3,EVI5L,FAM214B,FASN,FETUB,GABRR3,GALNT11,GBF1,GCDH,GINS4,GIT2,GNAI2,GPT,GSTO2,GUSB,HECA,HEPHL1,HMGCR,HSPA13,HSPA5,IL1RAP,ILVBL,IP6K2,ITIH2,KIF18A,KIF1A,LIPE,LSS,LYAR,MBD4,MDH1,MLF2,MMAA,NEGR1,NFKBIA,NSMAF,OGDH,OSBPL8,OSGIN1,OXCT1,PAK1IP…	112
Lipid Metabolism,Nucleic Acid Metabolism,Small Molecule Biochemistry	Modification of palmitoyl-coenzyme A	6,09E-03			SCD,TECR	2
Cell Death and Survival,Cell Morphology,Nervous System Development and Function,Neurological Disease	Loss of oligodendrocytes	6,09E-03			2-arachidonoylglycerol,HSPA5	2
Cell Cycle,DNA Replication, Recombination, and Repair	Integration of DNA	6,09E-03			SMARCB1,XRCC6	2
Amino Acid Metabolism,Cell Signaling	Urea cycle	6,09E-03			ARG1,SLC25A2	2
Endocrine System Disorders,Metabolic Disease	Metabolic syndrome X	6,15E-03			cholesterol,choline,FASN,GPT,HMGCR,LIPE,SCD	7
Endocrine System Development and Function,Organ Morphology,Tissue Morphology	Quantity of apud cells	6,16E-03		-1,000	CDK6,DNAJC3,FAH,LIPE	4
Lipid Metabolism,Molecular Transport,Small Molecule Biochemistry	Concentration of long chain fatty acid	6,46E-03			ACLY,cholesterol,SCD	3
Embryonic Development,Organismal Development	Formation of blastocyst	6,46E-03			BYSL,TEAD4,TXNRD3	3
Amino Acid Metabolism,Small Molecule Biochemistry	Metabolism of serine family amino acid	6,46E-03			CTH,GCLM,SLC25A32	3
Cellular Movement,Hematological System Development and Function,Humoral Immune Response,Immune Cell Trafficking,Inflammatory Response,Lymphoid Tissue Structure and Development	Chemotaxis of B lymphocytes	6,46E-03			2-arachidonoylglycerol,cholesterol,GNAI2	3
Cellular Assembly and Organization,Cellular Function and Maintenance,Molecular Transport	Exocytosis of vesicles	6,49E-03			AMPH,cholesterol,D-sphingosine,UNC13B	4
Endocrine System Disorders,Hematological Disease,Metabolic Disease	Hypoglycemia	6,52E-03	Decreased	-2,000	ARG1,BAG3,FAH,HADH,MARK2,SMARCB1	6
Cell Death and Survival	Apoptosis of connective tissue cells	6,74E-03		0,180	cholesterol,DHCR24,GRN,HSPA5,MBD4,MBTPS1,MCF2L,NFKBIA,NSMAF,SMARCB1,XRCC6	11
Cancer,Neurological Disease,Organismal Injury and Abnormalities	Nerve sheath tumor	6,83E-03			cholesterol,HMGCR,MLF2,SMARCB1	4
Cardiovascular Disease,Hematological Disease,Organismal Injury and Abnormalities	Thrombosis of vein	6,83E-03			GGCX,HMGCR,LGALS3BP,PDE4A	4
Lipid Metabolism,Molecular Transport,Small Molecule Biochemistry	Abnormal quantity of triacylglycerol	7,26E-03			LIPE,SCD	2
Cell-To-Cell Signaling and Interaction,Drug Metabolism,Small Molecule Biochemistry	Metabolism of norepinephrine	7,26E-03			RNF180,SPR	2
Organismal Injury and Abnormalities	Nonimmune hydrops fetalis	7,26E-03			GUSB,PIGC	2
Lipid Metabolism,Small Molecule Biochemistry	Biosynthesis of stearic acid	7,26E-03			FASN,SCD	2
Neurological Disease	Paraparesis	7,26E-03			CYP7B1,NDRG1	2
Dermatological Diseases and Conditions,Organismal Injury and Abnormalities	Chronic psoriasis	7,37E-03			ARG1,LGALS3BP,SEC23B,SQLE,SRM,TWF1	6
Cellular Assembly and Organization,Cellular Function and Maintenance,Cellular Movement,Molecular Transport,Nervous System Development and Function	Exocytosis of synaptic vesicles	7,55E-03			cholesterol,D-sphingosine,UNC13B	3
Cell Cycle	Ploidy of tumor cell lines	7,55E-03			NDRG1,psychosine,SMARCB1	3
Infectious Diseases	Infection by Flaviviridae	7,77E-03			AMPH,cholesterol,HMGCR,HSPA5,PACSIN3,PDE4A,SYNJ1	7
Infectious Diseases	Quantity of virus	7,93E-03		1,114	HSPA5,MBTPS1,NFKBIA,SMARCB1	4
Infectious Diseases	Infection of hepatoma cell lines	7,93E-03		1,000	AMPH,PACSIN3,SLC10A1,SYNJ1	4
Energy Production,Lipid Metabolism,Small Molecule Biochemistry	Oxidation of fatty acid	8,08E-03		1,172	ACAA2,ACADS,cholesterol,FASN,GCDH,HADH,LIPE,SCD	8
Lipid Metabolism,Small Molecule Biochemistry	Phosphorylation of lipid	8,14E-03			DGKG,IP6K2,SYNJ1	3
Lipid Metabolism,Molecular Transport,Small Molecule Biochemistry	Secretion of bile acid	8,52E-03			cholesterol,SLC10A1	2
Lipid Metabolism,Small Molecule Biochemistry	Incorporation of palmitic acid	8,52E-03			ACLY,SCD	2
Developmental Disorder,Hereditary Disorder,Metabolic Disease,Organismal Injury and Abnormalities	Niemann-Pick disease type C1	8,52E-03			cholesterol,D-sphingosine	2
Lipid Metabolism,Molecular Transport,Small Molecule Biochemistry	Quantity of linoleic acid	8,52E-03			cholesterol,SCD	2
Lipid Metabolism,Small Molecule Biochemistry	Conversion of cholesterol	8,52E-03			cholesterol,DHCR24	2
Neurological Disease,Organismal Injury and Abnormalities,Psychological Disorders	Advanced stage amyotrophic lateral sclerosis	8,52E-03			cholesterol,FASN	2
Small Molecule Biochemistry	Metabolism of oxalacetic acid	8,52E-03			ACLY,MDH1	2
Amino Acid Metabolism	Quantity of amino acids	8,62E-03		1,309	ARG1,BHMT,citrulline,creatine,DBT,FAH,HADH,L-lactic acid	8
Hematological System Development and Function,Hematopoiesis,Lymphoid Tissue Structure and Development,Organ Morphology,Tissue Morphology	Quantity of Single positive thymocytes	8,72E-03		-1,000	CDK6,GNAI2,NFKBIA,XRCC6	4
Cancer,Dermatological Diseases and Conditions,Organismal Injury and Abnormalities	Development of skin tumor	8,72E-03			ARG1,CDK6,MAPKAPK5,NFKBIA	4
Immunological Disease,Inflammatory Disease,Inflammatory Response	Allergic inflammation	8,72E-03			ARG1,CYP51A1,HSPA5,SELENBP1	4
Cancer,Organismal Injury and Abnormalities	Malignant genitourinary solid tumor	8,92E-03			2-arachidonoylglycerol,AACS,AADAT,AARS2,ABCA5,ABCF3,ACADS,ACLY,ACTN1,AIP,AK7,AMPH,ASAP2,ASPA,ASPG,BEND5,CDC34,CDK6,CENPI,cholesterol,CNDP2,CPQ,CPZ,CTH,CXADR,CYP2U1,CYP51A1,DGKG,DHCR24,DHTKD1,DHX30,DNAH2,DNAJC3,EBP,ELMO2,EML2,EPS8L3,EVI5L,FAH,FAM214B,FASN,FETUB,FKBP5,GABRR3,GALNT11,GBF1,GCDH,GGCX,GINS4,GIT2,GNAI2,GPT,GRN,GSTO2,GUSB,HECA,HEPHL1,HIST2H2AB,HMGCR,HSPA13,HSPA5,IL1RAP,ILVBL,IP6K2,ITIH2,…	141
Neurological Disease,Organismal Injury and Abnormalities	Abnormality of striatum	9,13E-03			AADAT,creatine,fructose-1,6-diphosphate,XRCC6	4
Cancer,Gastrointestinal Disease,Hepatic System Disease,Organismal Injury and Abnormalities	Biliary tract carcinoma	9,33E-03			AADAT,AMPH,CDK6,CYP7B1,DHTKD1,EPS8L3,FETUB,GABRR3,GUSB,L3HYPDH,MARK2,PELI1,PRDM12,PSMD2,SMARCB1,SYNJ1,TRPM7,TULP4	18
Cellular Compromise	Permeability transition of mitochondria	9,38E-03			creatine,HSPA5,OGDH	3
Hereditary Disorder,Organismal Injury and Abnormalities,Skeletal and Muscular Disorders	Autosomal recessive myopathy	9,39E-03			AARS2,AP4S1,CYP2U1,CYP7B1,HSPA5,KIF1A,NDRG1,TRIM2	8
Protein Synthesis	Metabolism of peptide	9,80E-03			AS3MT,CNDP2,CPQ,CTH,GCLM,IL1RAP,MARK2,TXNRD3	8
Gastrointestinal Disease,Hepatic System Disease	Cholestasis	9,86E-03			cholesterol,CYP7B1,HMGCR,SCD,SLC10A1	5
Amino Acid Metabolism,Molecular Transport,Nucleic Acid Metabolism,Small Molecule Biochemistry	Quantity of S-adenosylmethionine	9,87E-03			BHMT,choline	2
Amino Acid Metabolism,Molecular Transport,Small Molecule Biochemistry	Transport of arginine	9,87E-03			ARG1,SLC25A2	2
Lipid Metabolism,Nucleic Acid Metabolism,Small Molecule Biochemistry	Synthesis of acetyl-coenzyme A	9,87E-03			ACLY,FASN	2
Developmental Disorder,Hereditary Disorder,Metabolic Disease,Neurological Disease,Organismal Injury and Abnormalities,Psychological Disorders	Cerebrotendinous xanthomatosis	9,87E-03			cholesterol,SLC10A1	2
Cancer,Organismal Injury and Abnormalities,Reproductive System Disease	Metastasis of prostate cancer cell lines	9,87E-03			NDRG1,NFKBIA	2
Cancer,Gastrointestinal Disease,Hepatic System Disease,Organismal Injury and Abnormalities	Bile duct carcinoma	1,00E-02			AADAT,AMPH,CDK6,CYP7B1,DHTKD1,EPS8L3,FETUB,GABRR3,GUSB,L3HYPDH,MARK2,PELI1,PRDM12,PSMD2,SYNJ1,TRPM7,TULP4	17
Hereditary Disorder,Organismal Injury and Abnormalities,Skeletal and Muscular Disorders	Hereditary myopathy	1,00E-02			AARS2,ACLY,AP4S1,BAG3,CPQ,creatine,creatinine,CYP2U1,CYP7B1,DHTKD1,HSPA5,KIF1A,NDRG1,OXCT1,PLS3,TRIM2	16
Cell Death and Survival	Apoptosis of melanoma cell lines	1,01E-02		-1,314	AKT1S1,BAG3,FASN,HSPA5,NFKBIA,PRKD3	6
Organismal Injury and Abnormalities,Renal and Urological Disease	Damage of kidney	1,02E-02		-0,277	cholesterol,citric acid,creatinine,DNAJC3,FAH,HMGCR,PDE4A,POU2F2	8
Lipid Metabolism,Molecular Transport,Small Molecule Biochemistry	Quantity of diacylglycerol	1,05E-02		1,154	2-arachidonoylglycerol,cholesterol,FASN,SCD	4
Cancer,Organismal Injury and Abnormalities	Genitourinary carcinoma	1,07E-02			2-arachidonoylglycerol,AACS,AADAT,AARS2,ABCA5,ABCF3,ACADS,ACLY,ACTN1,AIP,AK7,AMPH,ASAP2,ASPA,ASPG,BEND5,CDC34,CENPI,cholesterol,CPQ,CPZ,CTH,CXADR,CYP51A1,DGKG,DHTKD1,DHX30,DNAH2,EBP,ELMO2,EPS8L3,EVI5L,FAH,FAM214B,FASN,FETUB,GABRR3,GALNT11,GBF1,GCDH,GGCX,GINS4,GIT2,GNAI2,GPT,GSTO2,GUSB,HECA,HEPHL1,HIST2H2AB,HMGCR,HSPA13,HSPA5,IL1RAP,ILVBL,IP6K2,ITIH2,ITIH3,KIF18A,KIF1A,LIPE,LSS,LYAR,MAN1C1,MBD4,MD…	123
Cellular Assembly and Organization,Cellular Function and Maintenance,Cellular Movement,Nervous System Development and Function	Endocytosis of synaptic vesicles	1,07E-02			AMPH,GRN,SYNJ1	3
Infectious Diseases	Replication of RNA virus	1,08E-02		0,437	AGO3,AMPH,cholesterol,CYP2U1,DBT,EPS8L3,FASN,HMGCR,MARK2,MGAT1,NFKBIA,PSIP1,PSMD2,SMARCB1,SNX6	15
Cell Cycle	Arrest in Gap 0-Gap 1 phase of rhabdoid cell lines	1,09E-02			SMARCB1	1
Cell Cycle	Arrest in Gap 0-Gap 1 phase of nervous tissue cell lines	1,09E-02			SMARCB1	1
Cell Morphology,Tissue Morphology	Volume of prostate cancer cell lines	1,09E-02			FASN	1
Lipid Metabolism,Nucleic Acid Metabolism,Small Molecule Biochemistry	Metabolite regeneration of acetyl-coenzyme A	1,09E-02			citric acid	1
Cell-To-Cell Signaling and Interaction	Activation of eye cell lines	1,09E-02			PSIP1	1
Lipid Metabolism,Small Molecule Biochemistry	Synthesis of 1-alkyl-2,3-diacylglycerol	1,09E-02			SCD	1
Gastrointestinal Disease,Infectious Diseases,Organismal Injury and Abnormalities	Oral candidiasis	1,09E-02			CYP51A1	1
Cellular Assembly and Organization,Cellular Compromise,Cellular Function and Maintenance	Disappearance of astral microtubules	1,09E-02			NDRG1	1
Cardiovascular Disease,Hematological Disease,Hereditary Disorder,Metabolic Disease,Organismal Injury and Abnormalities	Primary hyperlipoproteinemia type III	1,09E-02			HMGCR	1
Hereditary Disorder,Neurological Disease,Organismal Injury and Abnormalities,Skeletal and Muscular Disorders	Charcot-Marie-Tooth disease type 4D	1,09E-02			NDRG1	1
Cellular Assembly and Organization	Binding of phosphatidylcholine-cholesterol small unilamellar vesicle	1,09E-02			cholesterol	1
Lipid Metabolism,Small Molecule Biochemistry	Internalization of C6-NBD-SM	1,09E-02			cholesterol	1
Small Molecule Biochemistry	Efficacy of pravastatin	1,09E-02			HMGCR	1
Energy Production,Small Molecule Biochemistry	Oxidation of choline	1,09E-02			CHDH	1
Cell-To-Cell Signaling and Interaction,Inflammatory Response	Cytotoxic reaction of bone marrow-derived dendritic cells	1,09E-02			SERPINB9	1
Lipid Metabolism,Nucleic Acid Metabolism,Small Molecule Biochemistry	Desaturation of stearoyl-coenzyme A	1,09E-02			SCD	1
Gastrointestinal Disease,Hepatic System Disease	Advanced stage cholestasis	1,09E-02			CYP7B1	1
Lipid Metabolism,Nucleic Acid Metabolism,Small Molecule Biochemistry	Conversion of palmitoyl-coenzyme A	1,09E-02			TECR	1
Cancer,Organismal Injury and Abnormalities,Renal and Urological Disease	T2-4 stage invasive bladder carcinoma	1,09E-02			PSIP1	1
Tissue Morphology	Number of rhabdoid cell lines	1,09E-02			SMARCB1	1
Neurological Disease	Damage of peripheral nerve	1,09E-02			FAH	1
Cell Cycle	Arrest in G0/G1 phase transition of melanoma cell lines	1,09E-02			NFKBIA	1
Hereditary Disorder,Neurological Disease,Organismal Injury and Abnormalities	Autosomal recessive spastic ataxia type 3	1,09E-02			MARS2	1
Organismal Injury and Abnormalities,Skeletal and Muscular Disorders	Atrophy of trapezius muscle	1,09E-02			CTH	1
Lipid Metabolism,Small Molecule Biochemistry	Inhibition of lipid peroxide	1,09E-02			citrulline	1
Connective Tissue Disorders,Developmental Disorder,Gastrointestinal Disease,Hereditary Disorder,Neurological Disease,Ophthalmic Disease,Organismal Injury and Abnormalities,Skeletal and Muscular Disorders	Mental retardation, anterior maxillary protrusion, and strabismus	1,09E-02			SOBP	1
Cell Morphology,Cell-To-Cell Signaling and Interaction,Cellular Assembly and Organization	Length of tight junctions	1,09E-02			GRN	1
Lipid Metabolism,Small Molecule Biochemistry	Conversion of cholesterol ester	1,09E-02			cholesterol	1
Cardiovascular Disease,Cell-To-Cell Signaling and Interaction,Cellular Compromise,Organismal Injury and Abnormalities,Skeletal and Muscular Disorders,Tissue Morphology	Disorganization of intercalated disks	1,09E-02			MYZAP	1
Cellular Assembly and Organization	Generation of post-Golgi vesicle	1,09E-02			ASAP2	1
Cancer,Organismal Injury and Abnormalities	Seeding by breast cancer cell lines	1,09E-02			EZR	1
Dermatological Diseases and Conditions,Hereditary Disorder,Organismal Injury and Abnormalities	Generalized hypertrichosis terminalis	1,09E-02			ABCA5	1
Cell Cycle,Cellular Assembly and Organization,DNA Replication, Recombination, and Repair	Sister chromatid exchange of fibroblasts	1,09E-02			PARG	1
Dermatological Diseases and Conditions,Developmental Disorder,Organismal Injury and Abnormalities	Hypoplasia of sebaceous glands	1,09E-02			SCD	1
Cell Death and Survival,Cellular Development,Cellular Function and Maintenance,Hematological System Development and Function,Lymphoid Tissue Structure and Development	Self-renewal of B-1 lymphocytes	1,09E-02			POU2F2	1
Cellular Development,Embryonic Development,Organismal Development,Tissue Development	Differentiation of notochord	1,09E-02			NFKBIA	1
Infectious Diseases	Refractory aspergillosis	1,09E-02			CYP51A1	1
Carbohydrate Metabolism,Lipid Metabolism,Small Molecule Biochemistry	Dephosphorylation of phosphatidylinositol polyphosphate	1,09E-02			SYNJ1	1
Cellular Development	Differentiation of rhabdoid cell lines	1,09E-02			SMARCB1	1
Lipid Metabolism,Nucleic Acid Metabolism,Small Molecule Biochemistry	Desaturation of palmitoyl-coenzyme A	1,09E-02			SCD	1
Cancer,Organismal Injury and Abnormalities,Reproductive System Disease	Nonductal breast adenocarcinoma	1,09E-02			AMPH	1
Developmental Disorder,Hereditary Disorder,Metabolic Disease,Organismal Injury and Abnormalities	Autosomal recessive mucopolysaccharidosis type VII	1,09E-02			GUSB	1
Cellular Assembly and Organization	Transport of cytoplasmic particles	1,09E-02			MARK2	1
Cancer,Organismal Injury and Abnormalities,Renal and Urological Disease	Renal medullary carcinoma	1,09E-02			SMARCB1	1
Hereditary Disorder,Neurological Disease,Organismal Injury and Abnormalities	Hereditary sensory and autonomic neuropathy type VIII	1,09E-02			PRDM12	1
Hereditary Disorder,Neurological Disease,Organismal Injury and Abnormalities,Psychological Disorders	Ubiquitin-positive frontotemporal dementia	1,09E-02			GRN	1
Developmental Disorder,Gastrointestinal Disease,Hepatic System Disease,Hereditary Disorder,Metabolic Disease,Organismal Injury and Abnormalities	Autosomal recessive type I tyrosinemia	1,09E-02			FAH	1
Neurological Disease,Organismal Injury and Abnormalities	Edema of spinal cord	1,09E-02			PARG	1
Cancer,Neurological Disease,Organismal Injury and Abnormalities	Teratoid rhabdoid tumor in supratentorial region	1,09E-02			SMARCB1	1
Amino Acid Metabolism,Small Molecule Biochemistry	Homeostasis of L-arginine	1,09E-02			ARG1	1
Lipid Metabolism,Small Molecule Biochemistry	Hydrolysis of monooleoyl-2-O-monooleylglycerol	1,09E-02			LIPE	1
Auditory Disease,Hereditary Disorder,Neurological Disease,Organismal Injury and Abnormalities	Autosomal recessive deafness type 49	1,09E-02			MARVELD2	1
Organ Morphology	Deformation of liver	1,09E-02			GUSB	1
Hereditary Disorder,Neurological Disease,Organismal Injury and Abnormalities,Psychological Disorders,Skeletal and Muscular Disorders	Amyotrophic lateral sclerosis-parkinsonism/dementia complex of Guam	1,09E-02			TRPM7	1
Cellular Assembly and Organization	Formation of syncytial-lipoid structures	1,09E-02			LIPE	1
Developmental Disorder,Hereditary Disorder,Metabolic Disease,Neurological Disease,Organismal Injury and Abnormalities,Psychological Disorders	Mild Canavan disease	1,09E-02			ASPA	1
Cellular Movement	Arrest in migration of rhabdoid cell lines	1,09E-02			SMARCB1	1
Cancer,Endocrine System Disorders,Hereditary Disorder,Organismal Injury and Abnormalities,Reproductive System Disease	Familial isolated somatotropinoma	1,09E-02			AIP	1
Developmental Disorder,Hereditary Disorder,Metabolic Disease,Organismal Injury and Abnormalities,Renal and Urological Disease	Autosomal recessive glutaric acidemia type 1	1,09E-02			GCDH	1
Infectious Diseases	Infectivity of Lassa virus	1,09E-02			cholesterol	1
Lipid Metabolism,Small Molecule Biochemistry	Desaturation of palmitoleic acid	1,09E-02			SCD	1
Developmental Disorder,Hereditary Disorder,Metabolic Disease,Organismal Injury and Abnormalities,Renal and Urological Disease	Thiamine responsive maple syrup urine disease	1,09E-02			DBT	1
Cell Cycle	Arrest in cell cycle progression of rhabdomyosarcoma cell lines	1,09E-02			SMARCB1	1
Hair and Skin Development and Function,Hereditary Disorder,Organismal Injury and Abnormalities	Variation in skin/hair/eye pigmentation 10	1,09E-02			TPCN2	1
Cell-To-Cell Signaling and Interaction,Hematological System Development and Function,Hypersensitivity Response,Immune Cell Trafficking,Inflammatory Response	Priming of mast cells	1,09E-02			psychosine	1
Lipid Metabolism,Small Molecule Biochemistry	Incorporation of stearic acid	1,09E-02			ACLY	1
Cancer,Cell Cycle,Organismal Injury and Abnormalities	Arrest in G2/M phase of glioma cells	1,09E-02			NDRG1	1
Hereditary Disorder,Neurological Disease,Organismal Injury and Abnormalities,Skeletal and Muscular Disorders	Charcot-Marie-Tooth disease axonal type 2Q	1,09E-02			DHTKD1	1
Cell Cycle	Arrest in cell cycle progression of DN3b T lymphocyte precursor	1,09E-02			DCK	1
Dermatological Diseases and Conditions,Infectious Diseases,Organismal Injury and Abnormalities	Skin infection by Candida	1,09E-02			CYP51A1	1
Cellular Assembly and Organization	Integrity of liposomal membrane	1,09E-02			psychosine	1
Cellular Assembly and Organization,Cellular Function and Maintenance	Release of clathrin-coated vesicles	1,09E-02			AMPH	1
Cardiovascular Disease,Hereditary Disorder,Metabolic Disease,Neurological Disease,Organismal Injury and Abnormalities,Skeletal and Muscular Disorders	Combined oxidative phosphorylation deficiency 8	1,09E-02			AARS2	1
Organismal Injury and Abnormalities	Conventional nevus	1,09E-02			FASN	1
Cancer,Cell Cycle,Renal and Urological Disease	Polyploidy of bladder cancer cell lines	1,09E-02			NDRG1	1
Developmental Disorder,Hereditary Disorder,Metabolic Disease,Organismal Injury and Abnormalities	Cystathioninuria	1,09E-02			CTH	1
Infectious Diseases	Intra-abdominal infection by Candida	1,09E-02			CYP51A1	1
Developmental Disorder,Hereditary Disorder,Metabolic Disease,Organismal Injury and Abnormalities,Renal and Urological Disease	Methylmalonic aciduria cblA type	1,09E-02			MMAA	1
Cell Morphology,Organ Morphology,Skeletal and Muscular System Development and Function,Tissue Morphology	Diameter of slow-twitch muscle fibers	1,09E-02			creatine	1
Cell-To-Cell Signaling and Interaction,Small Molecule Biochemistry	Binding of 5-hydroxytryptamine	1,09E-02			cholesterol	1
Connective Tissue Disorders,Developmental Disorder,Hereditary Disorder,Organismal Injury and Abnormalities,Skeletal and Muscular Disorders	Atypical X-linked dominant chondrodysplasia punctata	1,09E-02			EBP	1
Cell Cycle	Entry into S phase of kidney cancer cell lines	1,09E-02			SMARCB1	1
Cell Morphology,Cellular Compromise	Deformation of Golgi apparatus	1,09E-02			GBF1	1
Infectious Diseases	Infection by Aspergillus	1,09E-02			CYP51A1	1
Hereditary Disorder,Metabolic Disease,Organismal Injury and Abnormalities,Renal and Urological Disease	Alpha-aminoadipic aciduria	1,09E-02			DHTKD1	1
Cellular Movement,Hematological System Development and Function,Humoral Immune Response,Immune Cell Trafficking	Migration of B-2 lymphocytes	1,09E-02			GNAI2	1
Cellular Compromise,Neurological Disease	Degeneration of oligodendrocytes	1,09E-02			ASPA	1
Infectious Diseases	Replication of Pichinde virus strain CoAn 4763	1,09E-02			cholesterol	1
Auditory Disease,Hereditary Disorder,Neurological Disease,Organismal Injury and Abnormalities	Autosomal recessive deafness type 82	1,09E-02			GPSM2	1
Lipid Metabolism,Small Molecule Biochemistry	Re-esterification of cholesterol	1,09E-02			cholesterol	1
Developmental Disorder,Hereditary Disorder,Metabolic Disease,Organismal Injury and Abnormalities	Succinyl-coa acetoacetate transferase deficiency	1,09E-02			OXCT1	1
Lipid Metabolism,Small Molecule Biochemistry	Incorporation of arachidic acid	1,09E-02			ACLY	1
Cell-To-Cell Signaling and Interaction,Nervous System Development and Function	Synaptic transmission of mossy fiber cells	1,09E-02			GNAI2	1
Cellular Movement,Hematological System Development and Function,Humoral Immune Response,Immune Cell Trafficking	Migration of transitional 1 B lymphocytes	1,09E-02			GNAI2	1
DNA Replication, Recombination, and Repair,Drug Metabolism,Nucleic Acid Metabolism,Small Molecule Biochemistry	Phosphorylation of fludarabine	1,09E-02			DCK	1
Neurological Disease,Organismal Injury and Abnormalities	Atrophy of brain tissue	1,09E-02			creatine	1
Hair and Skin Development and Function	Penetration of hair	1,09E-02			PLCD1	1
Infectious Diseases	Entrance of Japanese encephalitis virus	1,09E-02			cholesterol	1
Lipid Metabolism,Small Molecule Biochemistry	Hydroxylation of arachidonic acid	1,09E-02			CYP2U1	1
Hereditary Disorder,Neurological Disease,Organismal Injury and Abnormalities,Skeletal and Muscular Disorders	Autosomal recessive spastic paraplegia type 56	1,09E-02			CYP2U1	1
Cellular Movement,Hematological System Development and Function,Immune Cell Trafficking	Mobilization of B lymphocytes	1,09E-02			cholesterol	1
Carbohydrate Metabolism	Utilization of glycogen	1,09E-02			LIPE	1
Developmental Disorder,Hematological Disease,Hereditary Disorder,Nutritional Disease,Organismal Injury and Abnormalities	Combined deficiency of vitamin K-dependent clotting factors type 1	1,09E-02			GGCX	1
Dermatological Diseases and Conditions,Infectious Diseases,Organismal Injury and Abnormalities	Blastomycosis	1,09E-02			CYP51A1	1
Hematological Disease,Hereditary Disorder,Organismal Injury and Abnormalities	Platelet-type bleeding disorder type 15	1,09E-02			ACTN1	1
Cardiovascular Disease,Organismal Injury and Abnormalities	Mild atherosclerosis	1,09E-02			HMGCR	1
Cell Morphology,Cell-To-Cell Signaling and Interaction,Cellular Assembly and Organization	Structural integrity of tight junctions	1,09E-02			CXADR	1
Developmental Disorder,Hereditary Disorder,Neurological Disease,Organismal Injury and Abnormalities	Autosomal recessive mental retardation type 14	1,09E-02			TECR	1
Hereditary Disorder,Metabolic Disease,Organismal Injury and Abnormalities	Desmosterolosis	1,09E-02			DHCR24	1
Cell Morphology,Organ Morphology,Skeletal and Muscular System Development and Function,Tissue Morphology	Mass of fast-twitch muscle fibers	1,09E-02			creatine	1
Developmental Disorder,Gastrointestinal Disease,Hepatic System Disease,Hereditary Disorder,Metabolic Disease,Neurological Disease,Organismal Injury and Abnormalities	Hyperargininemia	1,09E-02			ARG1	1
Infectious Diseases	Viral entry by Sindbis virus	1,09E-02			cholesterol	1
Endocrine System Development and Function,Lipid Metabolism,Molecular Transport,Small Molecule Biochemistry	Release of pregnenolone	1,09E-02			cholesterol	1
Cancer,Gastrointestinal Disease,Hepatic System Disease,Organismal Injury and Abnormalities	Stage 0 hepatocellular carcinoma	1,09E-02			HMGCR	1
Reproductive System Development and Function	Vacuolation of seminiferous epithelium	1,09E-02			LIPE	1
Cell Cycle,Reproductive System Development and Function	Polyploidy of mammary epithelial cells	1,09E-02			NDRG1	1
Lipid Metabolism,Small Molecule Biochemistry	Incorporation of C16:1 fatty acid	1,09E-02			ACLY	1
Infectious Diseases	Fusion of Semliki Forest virus	1,09E-02			cholesterol	1
Cellular Assembly and Organization	Delay in opening of pore	1,09E-02			creatine	1
Endocrine System Disorders,Hereditary Disorder,Neurological Disease,Organismal Injury and Abnormalities,Reproductive System Disease	Progressive leukoencephalopathy with ovarian failure	1,09E-02			AARS2	1
Connective Tissue Disorders,Dermatological Diseases and Conditions,Developmental Disorder,Hereditary Disorder,Organismal Injury and Abnormalities,Skeletal and Muscular Disorders	Noonan syndrome-like disorder with loose anagen hair 2	1,09E-02			PPP1CB	1
Lipid Metabolism,Small Molecule Biochemistry	Clustering of ganglioside GM3	1,09E-02			cholesterol	1
Small Molecule Biochemistry	Synthesis of mevalonic acid	1,09E-02			HMGCR	1
Gastrointestinal Disease,Hematological Disease,Organismal Injury and Abnormalities,Respiratory Disease	Hypoxia of colonic mucosa	1,09E-02			GNAI2	1
Organ Morphology,Reproductive System Development and Function,Tissue Development	Delay in initiation of branching of mammary duct	1,09E-02			NFKBIA	1
Hereditary Disorder,Organismal Injury and Abnormalities,Skeletal and Muscular Disorders	BAG3-related myofibrillar myopathy	1,09E-02			BAG3	1
Hereditary Disorder,Neurological Disease,Organismal Injury and Abnormalities,Skeletal and Muscular Disorders	Axonal Charcot-Marie-Tooth disease type 2R	1,09E-02			TRIM2	1
Cell Death and Survival,Cellular Function and Maintenance	Clearance of leukemia cell lines	1,09E-02			D-sphingosine	1
Cell Morphology,Cellular Movement,Hematological System Development and Function,Hematopoiesis,Humoral Immune Response,Immune Cell Trafficking	Cell spreading of transitional B lymphocytes	1,09E-02			cholesterol	1
Dermatological Diseases and Conditions,Developmental Disorder,Hematological Disease,Hereditary Disorder,Immunological Disease,Organismal Injury and Abnormalities	Anhidrotic ectodermal dysplasia with T-cell immunodeficiency	1,09E-02			NFKBIA	1
Lipid Metabolism,Molecular Transport,Small Molecule Biochemistry	Quantity of 1-alkyl-2,3-diacylglycerol	1,09E-02			SCD	1
DNA Replication, Recombination, and Repair,Gene Expression	Stabilization of microsatellite	1,09E-02			MBD4	1
Cellular Function and Maintenance,Infectious Diseases	Endocytosis of Lassa virus	1,09E-02			cholesterol	1
Nucleic Acid Metabolism,Small Molecule Biochemistry	Conversion of coenzyme A	1,09E-02			ACLY	1
Drug Metabolism,Protein Synthesis	Reduction of glutathione	1,09E-02			TXNRD3	1
Cell Morphology	Morphology of rhabdoid cell lines	1,09E-02			SMARCB1	1
Infectious Diseases	Coccidioidomycosis	1,09E-02			CYP51A1	1
Connective Tissue Disorders,Developmental Disorder,Hereditary Disorder,Organismal Injury and Abnormalities,Skeletal and Muscular Disorders	Chondrodysplasia of humerus	1,09E-02			MBTPS1	1
Connective Tissue Disorders,Hereditary Disorder,Metabolic Disease,Organismal Injury and Abnormalities	Familial partial lipodystrophy type 6	1,09E-02			LIPE	1
Developmental Disorder,Neurological Disease,Psychological Disorders,Skeletal and Muscular Disorders	Neurodevelopmental disorder with severe motor impairment and absent language	1,09E-02			DHX30	1
Cellular Growth and Proliferation	Accumulation of rhabdoid cell lines	1,09E-02			SMARCB1	1
Tissue Development	Accumulation of basement membrane	1,09E-02			MARK2	1
Cellular Growth and Proliferation	Colony formation of rhabdoid cell lines	1,09E-02			SMARCB1	1
Cardiovascular Disease,Cellular Development,Hematological System Development and Function,Lymphoid Tissue Structure and Development,Organismal Injury and Abnormalities	Transdifferentiation of foam cells	1,09E-02			cholesterol	1
Cancer,Developmental Disorder,Embryonic Development,Organismal Injury and Abnormalities	Hyperplasia of neural crest cells	1,09E-02			LIMS1	1
Cancer,Gastrointestinal Disease,Hereditary Disorder,Organismal Injury and Abnormalities	Cowden disease type 7	1,09E-02			SEC23B	1
Developmental Disorder,Hereditary Disorder,Metabolic Disease,Neurological Disease,Organismal Injury and Abnormalities	Autosomal recessive mental retardation 62	1,09E-02			PIGC	1
Connective Tissue Disorders,Hereditary Disorder,Organismal Injury and Abnormalities	Pseudoxanthoma elasticum-like disorder with multiple coagulation factor deficiency	1,09E-02			GGCX	1
Auditory Disease,Endocrine System Disorders,Gastrointestinal Disease,Hereditary Disorder,Metabolic Disease,Neurological Disease,Organismal Injury and Abnormalities	Combined cerebellar and peripheral ataxia with hearing loss and diabetes mellitus	1,09E-02			DNAJC3	1
Hereditary Disorder,Neurological Disease,Organismal Injury and Abnormalities	Hereditary sensory neuropathy type IIC	1,09E-02			KIF1A	1
Cell Morphology	Flattening of rhabdoid cell lines	1,09E-02			SMARCB1	1
Dermatological Diseases and Conditions,Developmental Disorder,Hereditary Disorder,Organismal Injury and Abnormalities,Skeletal and Muscular Disorders	Nonsyndromic congenital nail disorder type 3	1,09E-02			PLCD1	1
Cell Morphology	Morphology of rhabdomyosarcoma cell lines	1,09E-02			SMARCB1	1
Developmental Disorder,Hereditary Disorder,Metabolic Disease,Organismal Injury and Abnormalities	Urocanase deficiency	1,09E-02			UROC1	1
Cell Cycle,Nervous System Development and Function	Re-entry into cell cycle progression of hair cells	1,09E-02			CDKN2D	1
Drug Metabolism,Small Molecule Biochemistry	Accumulation of verapamil	1,09E-02			cholesterol	1
Amino Acid Metabolism,Small Molecule Biochemistry	Hydrolysis of L-arginine	1,09E-02			ARG1	1
Cancer,Neurological Disease,Organismal Injury and Abnormalities	Brain teratoid rhabdoid tumor	1,09E-02			SMARCB1	1
Cell Cycle	Arrest in G1/S phase transition of neuroblastoma cell lines	1,09E-02			CDKN2D	1
Hematological Disease	Hypercystathioninemia	1,09E-02			CTH	1
Developmental Disorder,Gastrointestinal Disease,Hepatic System Disease,Hereditary Disorder,Metabolic Disease,Organismal Injury and Abnormalities	Congenital bile acid synthesis defect type 3	1,09E-02			CYP7B1	1
Connective Tissue Disorders,Developmental Disorder,Hereditary Disorder,Neurological Disease,Organismal Injury and Abnormalities,Skeletal and Muscular Disorders	Neurodevelopmental disorder with microcephaly, hypotonia and variable brain anomalies	1,09E-02			PRUNE1	1
Connective Tissue Disorders,Dermatological Diseases and Conditions,Developmental Disorder,Hereditary Disorder,Inflammatory Disease,Metabolic Disease,Ophthalmic Disease,Organismal Injury and Abnormalities,Skeletal and Muscular Disorders	Microcephaly, congenital cataracts, and psoriasiform dermatitis	1,09E-02			MSMO1	1
Developmental Disorder,Hereditary Disorder,Metabolic Disease,Organismal Injury and Abnormalities,Renal and Urological Disease	Type 2 maple syrup urine disease	1,09E-02			DBT	1
Connective Tissue Disorders,Dermatological Diseases and Conditions,Developmental Disorder,Gastrointestinal Disease,Hereditary Disorder,Organismal Development,Organismal Injury and Abnormalities,Skeletal and Muscular Disorders	Short stature, onychodysplasia, facial dysmorphism, and hypotrichosis	1,09E-02			POC1A	1
Hereditary Disorder,Neurological Disease,Organismal Injury and Abnormalities,Skeletal and Muscular Disorders	Autosomal recessive spastic paraplegia type 52	1,09E-02			AP4S1	1
Cancer,Hereditary Disorder,Neurological Disease,Organismal Injury and Abnormalities,Renal and Urological Disease	Rhabdoid tumor predisposition syndrome type 1	1,09E-02			SMARCB1	1
Cardiovascular Disease,Cardiovascular System Development and Function,Hereditary Disorder,Organ Morphology,Organismal Development,Organismal Injury and Abnormalities,Skeletal and Muscular Disorders	Dilated cardiomyopathy 1HH	1,09E-02			BAG3	1
Organismal Injury and Abnormalities	Riboflavin-responsive exercise intolerance	1,09E-02			SLC25A32	1
Hereditary Disorder,Neurological Disease,Organismal Injury and Abnormalities,Skeletal and Muscular Disorders	Autosomal recessive spastic paraplegia type 30	1,09E-02			KIF1A	1
Metabolic Disease	Combined oxidative phosphorylation deficiency 25	1,09E-02			MARS2	1
Cancer,Organismal Injury and Abnormalities,Renal and Urological Disease	Stage T1 invasive bladder carcinoma	1,09E-02			PSIP1	1
Connective Tissue Disorders,Developmental Disorder,Hereditary Disorder,Organismal Injury and Abnormalities,Skeletal and Muscular Disorders	Chondrodysplasia of femur	1,09E-02			MBTPS1	1
Lipid Metabolism,Small Molecule Biochemistry	Incorporation of cardiolipin	1,09E-02			ACLY	1
Developmental Disorder,Hereditary Disorder,Ophthalmic Disease,Organismal Injury and Abnormalities	Cataract 44	1,09E-02			LSS	1
Cell-To-Cell Signaling and Interaction,Hematological System Development and Function,Inflammatory Response	Antibody-dependent cell-mediated cytotoxicity of PBMCs	1,09E-02			IL1RAP	1
Developmental Disorder,Hereditary Disorder,Metabolic Disease,Organismal Injury and Abnormalities	Deficiency of butyryl-coa dehydrogenase	1,09E-02			ACADS	1
Cell Cycle,Humoral Immune Response	Arrest in cell cycle progression of pre-B lymphocytes	1,09E-02			DCK	1
Connective Tissue Disorders,Developmental Disorder,Hereditary Disorder,Organismal Injury and Abnormalities,Skeletal and Muscular Disorders	Autosomal recessive primary microcephaly 12	1,09E-02			CDK6	1
Cell Morphology	Collapse of cell membrane leading edge	1,09E-02			EZR	1
Developmental Disorder,Hereditary Disorder,Metabolic Disease,Organismal Injury and Abnormalities,Renal and Urological Disease	Alpha-ketoglutarate dehydrogenase deficiency	1,09E-02			OGDH	1
Developmental Disorder,Hereditary Disorder,Metabolic Disease,Organismal Injury and Abnormalities	MEND syndrome	1,09E-02			EBP	1
Cardiovascular System Development and Function	Formation of vascular bundles	1,09E-02			TEAD4	1
Cellular Growth and Proliferation	Accumulation of rhabdomyosarcoma cell lines	1,09E-02			SMARCB1	1
Cell Cycle	Polyploidization of lymphoma cell lines	1,09E-02			psychosine	1
Amino Acid Metabolism,Small Molecule Biochemistry	Depletion of L-arginine	1,09E-02			ARG1	1
Developmental Disorder,Hereditary Disorder,Metabolic Disease,Ophthalmic Disease,Organismal Injury and Abnormalities	Oculocutaneous albinism type VI	1,09E-02			SLC24A5	1
Hereditary Disorder,Metabolic Disease,Organismal Injury and Abnormalities	Deficiency of 3-hydroxyacyl-coa dehydrogenase	1,09E-02			HADH	1
Hereditary Disorder,Ophthalmic Disease,Organismal Injury and Abnormalities	Aniridia type 2	1,09E-02			ELP4	1
Developmental Disorder,Hereditary Disorder,Metabolic Disease,Organismal Injury and Abnormalities	Sarcosine dehydrogenase deficiency	1,09E-02			SARDH	1
Cancer,Organismal Injury and Abnormalities	Epithelioid sarcoma in fibrous tissue	1,09E-02			SMARCB1	1
Cancer,Hematological Disease,Immunological Disease,Organismal Injury and Abnormalities	Cytarabine-resistant acute myeloid leukemia	1,09E-02			DCK	1
Cellular Response to Therapeutics,Endocrine System Development and Function	Insulin sensitivity of adipocytes	1,09E-02			SCD	1
Hereditary Disorder,Neurological Disease,Organismal Injury and Abnormalities,Psychological Disorders,Skeletal and Muscular Disorders	Early-onset Parkinson disease type 20	1,09E-02			SYNJ1	1
Lipid Metabolism,Small Molecule Biochemistry	Incorporation of myristic acid	1,09E-02			ACLY	1
Auditory Disease,Hereditary Disorder,Neurological Disease,Organismal Injury and Abnormalities	Autosomal recessive deafness type 42	1,09E-02			ILDR1	1
Cell Morphology,Hematological System Development and Function,Hematopoiesis,Humoral Immune Response	Ruffling of transitional B lymphocytes	1,09E-02			cholesterol	1
Cellular Function and Maintenance,Infectious Diseases	Endocytosis of lymphocytic choriomeningitis virus	1,09E-02			cholesterol	1
Infectious Diseases,Inflammatory Disease,Inflammatory Response,Organismal Injury and Abnormalities,Respiratory Disease	Candidiasis of lung	1,09E-02			CYP51A1	1
Developmental Disorder,Hereditary Disorder,Metabolic Disease,Neurological Disease,Organismal Injury and Abnormalities	Neuronal ceroid lipofuscinosis 11	1,09E-02			GRN	1
Developmental Disorder,Hereditary Disorder,Neurological Disease,Organismal Injury and Abnormalities	Autosomal dominant mental retardation type 9	1,09E-02			KIF1A	1
Cardiovascular Disease,Cell Death and Survival,Connective Tissue Disorders,Developmental Disorder,Hematological Disease,Hereditary Disorder,Organismal Injury and Abnormalities	Dyserythropoietic congenital anemia type II	1,09E-02			SEC23B	1
Developmental Disorder,Hereditary Disorder,Neurological Disease,Organismal Injury and Abnormalities	Autosomal dominant mental retardation type 15	1,09E-02			SMARCB1	1
Cell Morphology	Fusogenicity of cells	1,09E-02			POU2F2	1
Cellular Development,Embryonic Development,Organismal Development,Tissue Development	Epithelial-mesenchymal transition of mesenchymal cells	1,09E-02			NFKBIA	1
Cellular Compromise,Neurological Disease,Organismal Injury and Abnormalities	Delay in initiation of atrophy of striatal neurons	1,09E-02			creatine	1
Developmental Disorder,Hereditary Disorder,Metabolic Disease,Organismal Injury and Abnormalities	Attenuated cholesterol lowering by statins	1,09E-02			HMGCR	1
Lipid Metabolism,Molecular Transport,Small Molecule Biochemistry	Concentration of linoleic acid	1,09E-02			HSPA5	1
Nervous System Development and Function	Inhibition of sympathetic nerve	1,09E-02			GNAI2	1
Infectious Diseases	Refractory oropharyngeal candidiasis	1,09E-02			CYP51A1	1
Metabolic Disease,Neurological Disease,Organismal Injury and Abnormalities,Psychological Disorders	Early stage late-onset Alzheimer disease	1,09E-02			CXADR	1
Cancer,Cell Cycle	Polyploidy of kidney cancer cell lines	1,09E-02			SMARCB1	1
Lipid Metabolism,Small Molecule Biochemistry	Hydroxylation of 20-hydroxyeicosatetraenoic acid	1,09E-02			CYP2U1	1
Lipid Metabolism,Molecular Transport,Small Molecule Biochemistry	Distribution of C6-NBD-SM	1,09E-02			cholesterol	1
Cellular Assembly and Organization,DNA Replication, Recombination, and Repair	Formation of spindle fibers	1,09E-02			NDRG1	1
Neurological Disease,Organismal Injury and Abnormalities	Delay in initiation of atrophy of brain	1,09E-02			creatine	1
Amino Acid Metabolism,Small Molecule Biochemistry	Formation of L-phenylalanine	1,09E-02			CNDP2	1
Developmental Disorder,Endocrine System Disorders,Gastrointestinal Disease,Hematological Disease,Hereditary Disorder,Metabolic Disease,Organismal Injury and Abnormalities	Familial hyperinsulinemic hypoglycemia type 4	1,09E-02			HADH	1
Developmental Disorder,Hereditary Disorder,Metabolic Disease,Neurological Disease,Organismal Injury and Abnormalities	Sepiapterin reductase deficiency	1,09E-02			SPR	1
Developmental Disorder,Hereditary Disorder,Neurological Disease,Organismal Injury and Abnormalities	Early infantile epileptic encephalopathy type 53	1,09E-02			SYNJ1	1
Cellular Assembly and Organization	Mobilization of chromosomes	1,09E-02			CDC34	1
Cardiovascular Disease,Hereditary Disorder,Organismal Injury and Abnormalities	Primary intraosseous vascular malformation	1,09E-02			ELMO2	1
Lipid Metabolism,Nucleic Acid Metabolism,Small Molecule Biochemistry	Conversion of 3-hydroxy-3-methylglutaryl-coenzyme A	1,09E-02			HMGCR	1
Lipid Metabolism,Small Molecule Biochemistry	Suppression of leukotriene B4	1,09E-02			choline	1
Cancer,Gastrointestinal Disease,Organismal Injury and Abnormalities	Colorectal cancer with distant metastasis	1,09E-02			PLS3	1
Amino Acid Metabolism,Energy Production,Post-Translational Modification,Small Molecule Biochemistry	Oxidation of L-glutamine	1,09E-02			HADH	1
Cardiovascular Disease,Inflammatory Response,Organismal Injury and Abnormalities	Inflammation of blood vessel wall	1,09E-02			cholesterol	1
Cell Death and Survival	Survival of testicular cancer cell lines	1,09E-02			CDKN2D	1
Carbohydrate Metabolism,Lipid Metabolism,Small Molecule Biochemistry	Generation of lysophosphatidylcholine	1,09E-02			psychosine	1
Cell Cycle	Entry into S phase of rhabdoid cell lines	1,09E-02			SMARCB1	1
Hereditary Disorder,Metabolic Disease,Neurological Disease,Organismal Injury and Abnormalities,Renal and Urological Disease	Combined D-2 and L-2-hydroxyglutaric aciduria	1,09E-02			SLC25A1	1
Cell Morphology,Organ Morphology,Skeletal and Muscular System Development and Function,Tissue Morphology	Diameter of fast-twitch muscle fibers	1,09E-02			creatine	1
Lipid Metabolism,Small Molecule Biochemistry	Hydroxylation of docosahexaenoic acid	1,09E-02			CYP2U1	1
Small Molecule Biochemistry	Conversion of choline	1,09E-02			CHDH	1
Gastrointestinal Disease,Infectious Diseases,Organismal Injury and Abnormalities	Esophageal candidiasis	1,09E-02			CYP51A1	1
Infectious Diseases	Severe mycosis	1,09E-02			CYP51A1	1
Amino Acid Metabolism,Small Molecule Biochemistry	Binding of creatine	1,09E-02			creatine	1
Cell Cycle	Aneuploidy of kidney cancer cell lines	1,09E-02			SMARCB1	1
Neurological Disease	Demyelination	1,13E-02			ASPA,cholesterol,HSPA5,NDRG1,psychosine,SLC10A1	6
Digestive System Development and Function,Hepatic System Development and Function,Organ Morphology,Organismal Development	Mass of liver	1,13E-02			AIP,BAG3,BHMT,DPP7,MOGAT1,SELENBP1	6
Carbohydrate Metabolism	Glycogenolysis	1,13E-02			CTH,SCD	2
Lipid Metabolism,Molecular Transport,Small Molecule Biochemistry	Uptake of polyunsaturated fatty acids	1,13E-02			2-arachidonoylglycerol,SLC27A6	2
Cellular Movement,Hematological Disease,Immunological Disease,Inflammatory Disease,Inflammatory Response,Organismal Injury and Abnormalities,Respiratory Disease	Allergic pulmonary eosinophilia	1,14E-02			ARG1,HSPA5,SELENBP1	3
Digestive System Development and Function,Hepatic System Development and Function,Organ Morphology,Organismal Development	Paleness of liver	1,14E-02			ARG1,BAG3,FAH	3
Protein Synthesis	Quantity of protein in blood	1,16E-02		-0,561	BAG3,BHMT,DNAJC3,FAH,GCLM,GNAI2,HADH,LGALS3BP,LIPE,MARK2,MOGAT1,PARG,PLCD1,SCD,SPR	15
Infectious Diseases	Fungal Infection	1,19E-02			CYP51A1,GIT2,LSS,SQLE	4
Lipid Metabolism,Molecular Transport,Small Molecule Biochemistry	Release of arachidonic acid	1,20E-02		-0,371	cholesterol,D-sphingosine,GNAI2,L-alpha-lysophosphatidylcholine, stearoyl,psychosine	5
Lipid Metabolism,Small Molecule Biochemistry,Vitamin and Mineral Metabolism	Homeostasis of cholesterol	1,20E-02			CYP7B1,HMGCR,LIPE,SCD,TMEM97	5
Drug Metabolism,Protein Synthesis	Metabolism of glutathione	1,22E-02			CTH,GCLM,TXNRD3	3
Inflammatory Disease,Inflammatory Response,Organismal Injury and Abnormalities,Renal and Urological Disease	Proliferative glomerulonephritis	1,22E-02			creatinine,MARK2,PSMD2	3
Amino Acid Metabolism,Small Molecule Biochemistry	Metabolism of essential amino acids	1,22E-02			BHMT,FAH,UROC1	3
Inflammatory Response	Inflammation of absolute anatomical region	1,23E-02	Decreased	-2,109	1-18:2(9Z,12Z) lysophosphatidylcholine,1-oleoyl lysophosphatidylcholine,2-arachidonoylglycerol,ARG1,cholesterol,choline,citric acid,citrulline,creatine,CYP51A1,FAH,FASN,GABRR3,gamma-glutamyl-valine,GIT2,GNAI2,GPT,GRN,HMGCR,homocitrulline,HSPA5,hydroxybutyrylcarnitine,MARK2,NFKBIA,PDE4A,PELI1,SCD,scyllo-inositol,SELENBP1,SLC10A1	30
Cellular Development,Cellular Growth and Proliferation	Proliferation of kidney cancer cell lines	1,24E-02			AKT1S1,OSGIN1,SCD,VMP1	4
Post-Translational Modification,Protein Trafficking	Binding of protein fragment	1,28E-02			BAG3,HSPA5	2
Cell Cycle	Interphase of keratinocytes	1,28E-02			CCNG2,NFKBIA	2
Hereditary Disorder,Neurological Disease,Organismal Injury and Abnormalities	Hereditary sensory and autonomic neuropathy	1,28E-02			KIF1A,PRDM12	2
Auditory Disease,Neurological Disease	Absent pinna reflex	1,28E-02			GPSM2,MARVELD2	2
