# Supplementary material for: Effects of Agricultural Pesticides in Aquafeeds on Wild Fish Feeding on Leftover Pellets Near Fish Farms
Source: Front Genet. 2019 Sep 26;10:794. doi: 10.3389/fgene.2019.00794 (PMC6775492; doi:10.3389/fgene.2019.00794)
Supplement: Supplementary File 5 — Predicted upstream regulators. [file Table_5.xlsx]

## Sheet: Low
Upstream Regulator	Molecule Type	Predicted Activation State	Activation z-score	Flags	p-value of overlap	Target molecules in dataset
MGLL	enzyme				7,77E-06	2-arachidonoylglycerol,2-linoleoylglycerol,2-oleoylglycerol
UCP1	transporter		-1,342		1,63E-05	9Z-tetradecenoic acid,eicosa-11Z, 14Z-dienoic acid,GADD45A,myristic acid,nonadeca-10(Z)-enoic acid
LPIN1	phosphatase				2,94E-05	linoleic acid,myristic acid,palmitic acid
EGFR	kinase				1,50E-04	1-oleoylglycerol,2-palmitoylglycerol,GADD45A,IGF2,inosine,phosphorylethanolamine
PDGF BB	complex		1,198	bias	2,05E-04	EPO,GADD45A,IGF2,TRIB1,ZFP36
MAPK14	kinase		1,067	bias	2,54E-04	EPO,GADD45A,IGF2,ZFP36
Stat5 dimer	complex				3,03E-04	IGF2,SOCS1
SCD	enzyme				3,30E-04	GADD45A,gamma-linolenic acid,linoleic acid
SIRT6	enzyme				4,33E-04	1-22:6(4Z,7Z,10Z,13Z,16Z,19Z) monoacylglycerol,2-linoleoylglycerol,linoleic acid
SIM2	transcription regulator				4,78E-04	EPO,GADD45A
CDC73	other				7,50E-04	IGF2,SOCS1
NTRK1	kinase				1,01E-03	GADD45A,IGF2
PTCH1	transmembrane receptor				1,01E-03	GADD45A,IGF2
GH1	growth factor				1,04E-03	GADD45A,SOCS1,ZFP36
ZBTB17	transcription regulator				1,23E-03	SOCS1,ZFP36
lipoprotein lipase	group				1,62E-03	2-arachidonoylglycerol
BAHD1	other				1,62E-03	IGF2
arsenic trichloride	chemical reagent				1,62E-03	GADD45A
RHC-80267	chemical reagent				1,62E-03	2-arachidonoylglycerol
oleic acid	chemical - endogenous mammalian				1,67E-03	2-arachidonoylglycerol,EPO,GADD45A
CUL4B	other				1,74E-03	SOCS1,ZFP36
F7	peptidase				2,02E-03	GADD45A,ZFP36
mercuric chloride	chemical toxicant				2,02E-03	EPO,GADD45A
KLF2	transcription regulator				2,21E-03	GADD45A,IGF2,PGF
NOS1	enzyme				2,32E-03	EPO,SOCS1
MAPK9	kinase				2,50E-03	EPO,GADD45A,ZFP36
ZMPSTE24	peptidase				2,53E-03	GADD45A,SOCS1
nitric oxide	chemical - endogenous mammalian				2,94E-03	EPO,GADD45A,PGF
IL37	cytokine				2,99E-03	glycocyamine,inosine
cadmium chloride	chemical toxicant				3,23E-03	EPO,GADD45A
FOXQ1	transcription regulator				3,24E-03	DACH1
ABHD6	enzyme				3,24E-03	2-arachidonoylglycerol
DAGLB	enzyme				3,24E-03	2-arachidonoylglycerol
H19	other				3,24E-03	IGF2
DDX20	transcription regulator				3,24E-03	IGF2
HIST2H4A	other				3,24E-03	CHRNA5
EGR1	transcription regulator				3,59E-03	GADD45A,IGF2,SOCS1
sodium arsenite	chemical drug				4,27E-03	GADD45A,SOCS1
mitomycin C	chemical drug				4,41E-03	GADD45A,IRF2BP2
docosahexaenoic acid	chemical drug				4,69E-03	linoleic acid,myristic acid,palmitic acid
OSMR	transmembrane receptor				4,70E-03	SOCS1,ZFP36
IGF2-AS	other				4,86E-03	IGF2
dibromoacetic acid	chemical toxicant				4,86E-03	IGF2
ZNF350	transcription regulator				4,86E-03	GADD45A
NT5C2	phosphatase				4,86E-03	inosine
IGF2BP3	translation regulator				4,86E-03	IGF2
arachidonoylserotonin	chemical reagent				4,86E-03	2-arachidonoylglycerol
10-decarbamoylmitomycin C	chemical toxicant				4,86E-03	GADD45A
filgrastim	biologic drug		0,152		5,54E-03	DACH1,GADD45A,IRF2BP2,SOCS1
miR-141-3p (and other miRNAs w/seed AACACUG)	mature microRNA				5,93E-03	DACH1,GADD45A
cloprostenol	chemical drug				6,47E-03	SOCS1
diethyl fumarate	chemical reagent				6,47E-03	EPO
NPSR1	G-protein coupled receptor				6,47E-03	GADD45A
Sapk	group				6,47E-03	GADD45A
PIK3C3	kinase				6,47E-03	IGF2
mercaptopropionylglycine	chemical drug				6,47E-03	EPO
IRAK4	kinase				6,77E-03	SOCS1,ZFP36
afatinib	chemical drug				6,94E-03	inosine,phosphorylethanolamine
IL6R	transmembrane receptor				6,94E-03	EPO,IGF2
PPARGC1B	transcription regulator				7,29E-03	myristic acid,palmitic acid
Growth hormone	group				7,35E-03	EPO,IGF2,SOCS1
NGF	growth factor				7,51E-03	GADD45A,IGF2,linoleic acid
DNMT1	enzyme				7,65E-03	IGF2,SOCS1
AGT	growth factor		1,000	bias	7,71E-03	2-arachidonoylglycerol,PGF,SOCS1,ZFP36
P4HTM	enzyme				8,09E-03	EPO
DAGLA	enzyme				8,09E-03	2-arachidonoylglycerol
Pik3r	group				8,09E-03	EPO
IL31RA	transmembrane receptor				8,09E-03	SOCS1
NR2C1	transcription regulator				8,09E-03	EPO
KCTD11	other				8,09E-03	IGF2
SOD3	enzyme				8,09E-03	EPO
CITED1	transcription regulator				8,09E-03	IGF2
NAA10	enzyme				8,09E-03	EPO
JV-1-65 hGHRH(1-29)NH2	chemical reagent				8,09E-03	IGF2
IL6	cytokine		1,414	bias	8,97E-03	EPO,GADD45A,IGF2,PGF,SOCS1
ZFP36	transcription regulator				8,98E-03	SOCS1,ZFP36
ERBB4	kinase				8,98E-03	GADD45A,IGF2
PPARGC1A	transcription regulator				9,00E-03	myristic acid,palmitic acid,SOCS1
CNTF	cytokine				9,18E-03	SOCS1,ZFP36
homocysteine	chemical - endogenous mammalian				9,18E-03	GADD45A,PGF
2,5-bis(5-hydroxymethyl-2-thienyl)furan	chemical reagent				9,70E-03	GADD45A
vanillyl-N-nonylamide	chemical drug				9,70E-03	GADD45A
tacedinaline	chemical drug				9,70E-03	IGF2
PADI4	enzyme				9,70E-03	GADD45A
CERS4	transcription regulator				9,70E-03	palmitic acid
FLT4	transmembrane receptor				9,70E-03	SOCS1
BCL11A	transcription regulator				9,70E-03	GADD45A
HDAC8	transcription regulator				9,70E-03	SOCS1
zinc chloride	chemical reagent				9,70E-03	EPO
Co2+	chemical - endogenous mammalian				9,70E-03	EPO
CXCL8	cytokine				9,78E-03	SOCS1,ZFP36
FOXO4	transcription regulator				1,06E-02	EPO,GADD45A
STAT5B	transcription regulator				1,11E-02	GADD45A,SOCS1,ZFP36
EGF	growth factor		1,000	bias	1,11E-02	GADD45A,IGF2,PGF,ZFP36
SERCA	group				1,13E-02	ZFP36
Arnt-Hif1a	complex				1,13E-02	EPO
TRIM8	other				1,13E-02	SOCS1
PLAGL2	transcription regulator				1,13E-02	IGF2
URB597	chemical drug				1,13E-02	2-arachidonoylglycerol
1,1-diethyl-2-hydroxy-2-nitrosohydrazine	chemical toxicant				1,13E-02	GADD45A
galanthamine	chemical drug				1,13E-02	IGF2
NADPH	chemical - endogenous mammalian				1,13E-02	EPO
STAT5A	transcription regulator				1,17E-02	GADD45A,SOCS1,ZFP36
EPO	cytokine				1,24E-02	EPO,IGF2,SOCS1
SMARCA1	transcription regulator				1,29E-02	GADD45A
INPP5K	phosphatase				1,29E-02	IGF2
HOMER2	other				1,29E-02	2-arachidonoylglycerol
phenylmethylsulfonyl fluoride	chemical - protease inhibitor				1,29E-02	2-arachidonoylglycerol
SP1	transcription regulator				1,30E-02	CHRNA5,IGF2,SOCS1,TRIB1
EIF2AK3	kinase				1,35E-02	GADD45A,ZFP36
bevacizumab	biologic drug				1,45E-02	PGF
EGLN2	enzyme				1,45E-02	EPO
floxuridine	chemical drug				1,45E-02	GADD45A
Ck2	complex				1,61E-02	ZFP36
IGF2R	transmembrane receptor				1,61E-02	IGF2
2-hydroxy-1-naphthylaldehyde isonicotinoyl hydrazone	chemical reagent				1,61E-02	GADD45A
phosphatidic acid	chemical - endogenous mammalian				1,61E-02	IGF2
DUSP1	phosphatase				1,62E-02	SOCS1,ZFP36
glutamine	chemical - endogenous mammalian				1,65E-02	GADD45A,IGF2
TCF3	transcription regulator				1,66E-02	CHRNA5,GADD45A,SOCS1
sirolimus	chemical drug		-0,832	bias	1,69E-02	IGF2,inosine,phosphorylethanolamine,ZFP36
PITX2	transcription regulator				1,75E-02	DACH1,GADD45A
GNAQ	enzyme				1,75E-02	2-arachidonoylglycerol,GADD45A
MTF1	transcription regulator				1,77E-02	PGF
Fcor	enzyme				1,77E-02	GADD45A
ZFP57	transcription regulator				1,77E-02	IGF2
FOXD1	transcription regulator				1,77E-02	PGF
SART1	other				1,77E-02	EPO
ST3-Hel2A-2	chemical reagent				1,77E-02	GADD45A
pyrogallol	chemical toxicant				1,77E-02	EPO
saturated fatty acid	chemical - other				1,77E-02	linoleic acid
ARNT	transcription regulator				1,91E-02	EPO,palmitic acid
immune complex	complex				1,93E-02	SOCS1
NELFB	other				1,93E-02	GADD45A
PPP3CB	phosphatase				1,93E-02	GADD45A
THRSP	other				1,93E-02	myristic acid
toremifene	chemical drug				1,93E-02	IGF2
CD3	complex				1,99E-02	CDK2AP1,CHRNA5,SOCS1,ZFP36
perfluorooctane sulfonic acid	chemical toxicant				2,09E-02	linoleic acid
GNA11	enzyme				2,09E-02	2-arachidonoylglycerol
ferric ammonium citrate	chemical drug				2,09E-02	GADD45A
Foxo	group				2,25E-02	GADD45A
PDGFRB	kinase				2,25E-02	EPO
HIRA	transcription regulator				2,25E-02	PGF
GRM5	G-protein coupled receptor				2,25E-02	2-arachidonoylglycerol
aphidicolin	chemical toxicant				2,25E-02	GADD45A
naltrindole	chemical drug				2,25E-02	IGF2
RBPJ	transcription regulator				2,31E-02	IGF2,PGF
VDR	transcription regulator				2,40E-02	GADD45A,SOCS1
azithromycin	chemical drug				2,41E-02	SOCS1
PLCB1	enzyme				2,41E-02	2-arachidonoylglycerol
IL18R1	transmembrane receptor				2,41E-02	SOCS1
LAMC1	other				2,41E-02	IGF2
TOPBP1	other				2,41E-02	GADD45A
1-chloro-2-(2,2,2-trichloro-1-(4-chlorophenyl)ethyl)benzene	chemical toxicant				2,41E-02	GADD45A
pentobarbital	chemical drug				2,41E-02	EPO
cobalt	chemical toxicant				2,41E-02	EPO
TGFB1	growth factor		1,659		2,48E-02	CDK2AP1,DACH1,GADD45A,IGF2,linoleic acid,SOCS1,ZFP36
U46619	chemical reagent				2,57E-02	2-arachidonoylglycerol
miR-100-5p (and other miRNAs w/seed ACCCGUA)	mature microRNA				2,57E-02	IGF2
mir-194	microRNA				2,57E-02	DACH1
TFAP2B	transcription regulator				2,57E-02	IGF2
Hif	complex				2,57E-02	EPO
leupeptin	chemical - protease inhibitor				2,57E-02	IGF2
ADRB	group				2,58E-02	GADD45A,gondoic acid
doxifluridine	chemical drug				2,72E-02	GADD45A
PHB2	transcription regulator				2,72E-02	SOCS1
PIM2	kinase				2,72E-02	SOCS1
PLA2G2E	enzyme				2,72E-02	linoleic acid
IL19	cytokine				2,72E-02	SOCS1
CSNK2A1	kinase				2,72E-02	ZFP36
ebselen	chemical drug				2,72E-02	EPO
EGR2	transcription regulator				2,74E-02	IGF2,SOCS1
quercetin	chemical drug				2,74E-02	linoleic acid,palmitic acid
EGLN	group				2,84E-02	EPO,NUDT13
KLK4	peptidase				2,88E-02	GADD45A
SLC22A6	transporter				2,88E-02	2-hydroxyisovaleric acid
VLDLR	transporter				2,88E-02	palmitic acid
GFI1B	transcription regulator				2,88E-02	SOCS1
DLX3	transcription regulator				2,88E-02	PGF
PRDX2	enzyme				2,88E-02	EPO
EGLN3	enzyme				2,88E-02	EPO
6-bromoindirubin-3' oxime	chemical - kinase inhibitor				2,88E-02	IGF2
arecoline	chemical drug				2,88E-02	PGF
FGF2	growth factor				2,94E-02	GADD45A,IGF2,PGF
IL31	other				3,04E-02	SOCS1
HIF1AN	enzyme				3,04E-02	EPO
mir-148	microRNA				3,04E-02	SOCS1
IGHE	other				3,04E-02	ZFP36
EREG	growth factor				3,04E-02	PGF
idarubicin	chemical drug				3,04E-02	GADD45A
reserpine	chemical drug				3,04E-02	2-arachidonoylglycerol
OGA	enzyme				3,16E-02	GADD45A,IGF2,SOCS1
HIF1A	transcription regulator				3,16E-02	EPO,IGF2,PGF
SMARCB1	transcription regulator				3,17E-02	DACH1,GADD45A
fluoride	chemical - endogenous mammalian				3,20E-02	GADD45A
Ctbp	group				3,20E-02	GADD45A
EIF4G2	translation regulator				3,20E-02	IGF2
ZNF202	transcription regulator				3,20E-02	ZFP36
MPZ	other				3,20E-02	CDK2AP1
MLX	transcription regulator				3,20E-02	IGF2
SLC29A1	transporter				3,20E-02	GADD45A
DUSP5	phosphatase				3,20E-02	ZFP36
MAPK8	kinase				3,27E-02	GADD45A,ZFP36
Insulin	group				3,30E-02	EPO,IGF2,palmitic acid
ABT-737	chemical drug				3,35E-02	GADD45A
PLA2G2D	enzyme				3,35E-02	5-hydroxyeicosapentaenoic acid
IGF2BP1	translation regulator				3,35E-02	IGF2
EPOR	transmembrane receptor				3,35E-02	SOCS1
PPP1R15A	other				3,35E-02	GADD45A
HTT	transcription regulator				3,41E-02	CDK2AP1,IGF2,phosphorylethanolamine,scyllo-inositol
IL15	cytokine				3,47E-02	CDK2AP1,SOCS1,ZFP36
IGF2	growth factor				3,48E-02	GADD45A,IGF2
SHH	peptidase				3,48E-02	IGF2,PGF
Cbp/p300	group				3,51E-02	EPO
Mir122a,b	group				3,51E-02	SOCS1
EIF4G1	translation regulator				3,51E-02	GADD45A
PTK2B	kinase				3,51E-02	SOCS1
NFKBIA	transcription regulator				3,51E-02	EPO,GADD45A,IGF2
PDGF-DD	complex				3,67E-02	PGF
NRG (family)	group				3,67E-02	CHRNA5
rosiglitazone	chemical drug				3,67E-02	IGF2,palmitic acid,SOCS1
CSF3	cytokine				3,69E-02	GADD45A,SOCS1
POR	enzyme				3,76E-02	CHRNA5,EPO
15-deoxy-delta-12,14 -PGJ 2	chemical - endogenous mammalian				3,80E-02	GADD45A,SOCS1
MYOD1	transcription regulator				3,80E-02	GADD45A,IGF2
SIX5	transcription regulator				3,82E-02	IGF2
TERF2IP	other				3,82E-02	IGF2
acetyl-L-carnitine	chemical - endogenous mammalian				3,82E-02	GADD45A
linalool	chemical - endogenous non-mammalian				3,82E-02	myristic acid
AKT3	kinase				3,98E-02	IGF2
IRAK3	kinase				3,98E-02	SOCS1
LRP5	transmembrane receptor				3,98E-02	IGF2
PRKCD	kinase				4,02E-02	SOCS1,ZFP36
PAX3	transcription regulator				4,09E-02	CHRNA5,PGF
INHBA	growth factor				4,13E-02	DACH1,SOCS1
IFNL3	cytokine				4,14E-02	SOCS1
TNFRSF4	transmembrane receptor				4,14E-02	SOCS1
EIF4EBP1	translation regulator				4,14E-02	SOCS1
BAG1	other				4,14E-02	GADD45A
P2RX7	ion channel				4,14E-02	2-arachidonoylglycerol
let-7	microRNA				4,17E-02	TRIB1,ZFP36
ethanol	chemical - endogenous mammalian				4,25E-02	5-hydroxyeicosapentaenoic acid,GADD45A,palmitic acid
GAS6	growth factor				4,29E-02	SOCS1
SOX6	transcription regulator				4,29E-02	EPO
pyruvic acid	chemical - endogenous mammalian				4,29E-02	EPO
WR 1065	chemical drug				4,29E-02	GADD45A
nicotine	chemical drug				4,40E-02	CHRNA5,ZFP36
EPAS1	transcription regulator				4,44E-02	EPO,PGF
SIX1	transcription regulator				4,45E-02	DACH1
USP18	peptidase				4,45E-02	SOCS1
TAF6	transcription regulator				4,45E-02	GADD45A
trabectedin	chemical drug				4,45E-02	GADD45A
deferoxamine	chemical drug				4,51E-02	EPO,GADD45A
SUB1	transcription regulator				4,60E-02	GADD45A
FABP1	transporter				4,60E-02	2-arachidonoylglycerol
isoflurane	chemical drug				4,60E-02	EPO
ketamine	chemical drug				4,60E-02	EPO
JAK inhibitor I	chemical - kinase inhibitor				4,60E-02	SOCS1
LEP	growth factor				4,65E-02	2-arachidonoylglycerol,GADD45A,ZFP36
leukotriene B4	chemical - endogenous mammalian				4,76E-02	SOCS1
tosedostat	chemical drug				4,76E-02	GADD45A
CLEC7A	transmembrane receptor				4,76E-02	SOCS1
MAC	complex				4,76E-02	ZFP36
ZNF281	transcription regulator				4,76E-02	GADD45A
NFIL3	transcription regulator				4,76E-02	GADD45A
IGF1	growth factor				4,77E-02	GADD45A,IGF2,ZFP36
NUPR1	transcription regulator				4,84E-02	GADD45A,IRF2BP2,TRIB1
dexamethasone	chemical drug		0,234		4,90E-02	DACH1,GADD45A,IGF2,IRF2BP2,palmitic acid,SOCS1,ZFP36
PLA2G4A	enzyme				4,91E-02	linoleic acid
amino acids	chemical - endogenous mammalian				4,91E-02	IGF2

## Sheet: Medium
Upstream Regulator	Molecule Type	Predicted Activation State	Activation z-score	Flags	p-value of overlap	Target molecules in dataset
MYCN	transcription regulator	Activated	4,990		1,49E-25	NACA,NDRG1,RPL10,RPL11,RPL12,RPL13,RPL18A,RPL21,RPL23A,RPL26,RPL27,RPL27A,RPL3,RPL4,RPL5,RPL6,RPL7,RPL8,RPLP0,RPS12,RPS13,RPS2,RPS24,RPS25,RPS28,RPS8,RPS9
sirolimus	chemical drug	Inhibited	-4,304	bias	8,15E-17	choline,creatinine,EIF5,gluconic acid-6-phosphate,GSTP1,homocitrulline,HSP90B1,phosphorylcholine,RACK1,RPL10,RPL18A,RPL21,RPL27,RPL27A,RPL3,RPL5,RPL7A,RPL8,RPLP0,RPS12,RPS13,RPS2,RPS24,RPS8,RPS9,SCD,trans-4-hydroxy-L-proline
RICTOR	other	Inhibited	-3,748	bias	8,56E-16	BSG,COX4I2,PSMD2,RPL10,RPL11,RPL12,RPL21,RPL26,RPL4,RPL6,RPL7,RPL7A,RPL8,RPLP0,RPS13,RPS2,RPS24,RPS8,RPS9
5-fluorouracil	chemical drug	Inhibited	-2,688	bias	1,24E-14	ANXA4,GOT2,HADHA,MDH1,NACA,PSMD2,RPL10,RPL11,RPL21,RPL27A,RPL5,RPL6,RPL7,RPL7A,RPS13,RPS15A,RPS28,RPS8
POLG	enzyme				1,21E-12	EEF1B2,RACK1,RPL13,RPL27A,RPL5,RPL7,RPS24,RPS25
MYC	transcription regulator	Activated	3,062	bias	8,18E-12	ACTN1,ANXA4,DDX21,EZR,GAMT,GOT2,GPI,IFI6,MYO1B,NARS,NDRG1,OAT,PFKFB1,RPL10,RPL11,RPL13,RPL21,RPL26,RPL27,RPL3,RPL5,RPL6,RPL7,RPL7A,RPS12,RPS15A,RPS9,SARDH,TF
SIRT6	enzyme				2,37E-09	1-16:0 lysophosphatidylcholine,1-18:2(9Z,12Z) lysophosphatidylcholine,1-oleoyl lysophosphatidylcholine,2-linoleoylglycerol,cholesterol,L-alpha-lysophosphatidylcholine, stearoyl,RPL6,RPS15A,SCD
nitrofurantoin	chemical drug		0,302		2,76E-09	C4A/C4B,CRP,FETUB,GSTP1,GTPBP4,LIPC,RPL13,RPL27,RPL6,RPS8,RPS9
TCR	complex		1,984	bias	4,94E-09	BSG,HSP90B1,IFI6,MDH1,PGK2,RPL18A,RPL23A,RPL3,RPL4,RPL5,RPL6,RPL7,RPLP0,RPS13,RPS2
ciprofibrate	chemical drug		0,114		1,93E-08	BSG,cholesterol,CRP,FAH,GSTP1,HADHA,LGALS3BP,OAT,RPL12,SCD
methapyrilene	chemical drug		-0,378		1,05E-07	BHMT,CRP,FETUB,IGFALS,LIPC,RPL27,RPS8,RPS9,SCD
dihydrotestosterone	chemical - endogenous mammalian		0,849	bias	1,44E-07	AGT,C4A/C4B,cholesterol,GPI,GSTP1,NDRG1,RPL12,RPL27,RPL3,RPL5,RPL8,RPS12,RPS24,RPS28,SCD,TF
ST1926	chemical drug	Inhibited	-3,000	bias	3,84E-07	MGST1,NACA,NARS,RPL10,RPL13,RPL18A,RPL6,RPL8,RPS2
IL3	cytokine				7,41E-07	HSP90B1,NACA,NARS,RPL10,RPL11,RPL13,RPL3,RPL4,RPL5,RPL6,RPL7,RPS12
CD 437	chemical drug	Inhibited	-3,000	bias	2,70E-06	HADHA,MGST1,NACA,NARS,RPL10,RPL11,RPL13,RPL8,RPS2
1,2-dithiol-3-thione	chemical reagent	Activated	2,230	bias	3,04E-06	BHMT,DNAJC3,GSTA3,GSTP1,HSP90B1,NARS,PDIA6,RACK1,RPLP0
RRP1B	transcription regulator				3,08E-06	CYP24A1,RPL11,RPL13,RPL27,RPL6,RPS8,RPS9
interferon beta-1a	biologic drug				6,14E-06	GSTP1,IFI6,RPL26,RPL27,RPL27A,RPL3,RPS28
NFE2L2	transcription regulator	Activated	2,697	bias	6,81E-06	BHMT,DNAJC3,GNAI2,GSTA3,GSTP1,HSP90B1,MGST1,NARS,OAT,PDIA6,RACK1,RPLP0
HNF4A	transcription regulator	Activated	2,888	bias	9,69E-06	ACTN1,AGT,ALDH1L1,APOH,BHMT,C4A/C4B,cholesterol,CRP,EIF5,F9,FETUB,GGCX,HADHA,HGD,HSP90B1,ITIH3,LIPC,MDH1,MGST1,NDRG1,PZP,RBP2,RPL10,RPL12,RPL18A,RPLP0,RPS25,SCD,TF
NR1H2	ligand-dependent nuclear receptor		1,287		2,52E-05	AGT,CETP,cholesterol,CRP,PFKFB1,SCD
tunicamycin	chemical - endogenous non-mammalian		1,242	bias	2,57E-05	DGAT2,DNAJC3,HSP90B1,NARS,NDRG1,PDIA6,SCD,SDF2L1
LEP	growth factor		0,312	bias	2,67E-05	2-arachidonoylglycerol,APOH,cholesterol,creatinine,CRP,CYP24A1,D-sphingosine,GOT2,GSTA3,HGD,LIPC,SCD
NR2C2	ligand-dependent nuclear receptor				2,73E-05	cholesterol,CYP24A1,HADHA,RBP2
PCYT1A	enzyme		-1,987	bias	3,11E-05	cholesterol,MAT1A,phosphorylcholine,SCD
dexamethasone	chemical drug		1,204		3,90E-05	AGT,ALDH1L1,ALDH4A1,ALDH6A1,BHMT,BSG,CRP,CYP24A1,D-sphingosine,DNAJC3,EIF5,EZR,GNAI2,GSTP1,HHIP,IFI6,IGFALS,LGALS3BP,MAT1A,MGST1,RBP2,RPL26,RPL5,RPL7,RPLP0,SCD,TF
TP53	transcription regulator		0,667		3,94E-05	ACTN1,ALDH4A1,ANXA4,CYP24A1,D-sphingosine,EIF5,EZR,GNAI2,GPI,GSTP1,HADHA,NARS,NDRG1,OAT,PDIA6,PFKFB1,PSMD2,QDPR,RPL10,RPL12,RPL5,RPL7,RPS12,RPS25,SCD
creatine	chemical - endogenous mammalian		1,941		4,46E-05	cholesterol,creatine,creatinine,NAD+
NR1I2	ligand-dependent nuclear receptor		-0,728		4,70E-05	BHMT,cholesterol,CYP24A1,GSTP1,MGST1,SCD,TF
CDK4/6	group	Inhibited	-2,236		5,17E-05	EEF1B2,EIF5,RPL10,RPL13,RPL27A
BHMT	enzyme				6,15E-05	cholesterol,choline,phosphorylcholine
ERN1	kinase		0,000	bias	7,21E-05	DGAT2,DNAJC3,HSP90B1,NARS,SCD,SDF2L1
afatinib	chemical drug		-1,342	bias	7,64E-05	choline,gluconic acid-6-phosphate,homocitrulline,phosphorylcholine,trans-4-hydroxy-L-proline
FOS	transcription regulator		1,387		7,70E-05	AGT,ANXA4,EZR,FETUB,GSTP1,HSP90B1,LGALS3BP,MGST1,RPLP0,RPS24,RPS9,SCD
tretinoin	chemical - endogenous mammalian		1,593	bias	7,95E-05	AGT,BHMT,creatinine,EIF5,GSTP1,HADHA,IFI6,LGALS3BP,NDRG1,OAT,RBP2,RPL10,RPL11,RPL13,RPL3,RPL4,RPL5,RPL6,RPL7,RPS12,SCD,TF
NR1H3	ligand-dependent nuclear receptor		1,322		9,38E-05	CETP,cholesterol,CRP,GSTP1,PFKFB1,SCD
beta-estradiol	chemical - endogenous mammalian		0,360	bias	1,11E-04	AGRN,AGT,ALDH4A1,ANXA4,BSG,C4A/C4B,cholesterol,creatinine,CRP,CYP24A1,DNAJC3,FGF1,GSTP1,HSP90B1,LGALS3BP,LIPC,MGST1,MYO1B,NARS,NDRG1,RPL21,RPS13,RPS9,SDF2L1,TF
PPP3CA	phosphatase				1,16E-04	cholesterol,creatinine,GSTP1,MGST1,TF
ACOX1	enzyme		0,000		1,85E-04	FAH,GSTP1,LGALS3BP,OAT,RPL12,RPS24
cisplatin	chemical drug		0,355	bias	1,85E-04	ANXA4,C4A/C4B,cholesterol,creatinine,GAMT,GOT2,GSTP1,GTPBP4,HADHA,IFI6,LIPC,MAT1A,OAT,RPS9
glycerol	chemical - endogenous mammalian				1,88E-04	AGT,cholesterol,creatinine
fenofibrate	chemical drug		1,487		1,93E-04	cholesterol,creatinine,CRP,DGAT2,GOT2,GSTA3,HADHA,SCD
decitabine	chemical drug		1,196	bias	2,00E-04	AGRN,CYP24A1,EEF1B2,GSTP1,MAT1A,NDRG1,RPL11,RPL26,RPL4,RPS13,RPS25
SLC13A1	transporter		-1,342		2,17E-04	cholesterol,ITIH3,RPL8,SCD,SDF2L1
HNF1A	transcription regulator	Activated	2,000	bias	2,60E-04	AGT,ANXA4,APOH,cholesterol,citric acid,CPN1,CRP,HGD,PZP,RACK1
CEBPA	transcription regulator		0,570	bias	2,83E-04	AGT,BHMT,CETP,cholesterol,DDX21,DGAT2,F9,GSTP1,IFI6,SCD
SIRT3	enzyme		-0,882	bias	3,06E-04	cholesterol,L-lactic acid,NAD+,SCD
enalapril	biologic drug		-1,982		3,06E-04	AGT,C4A/C4B,creatinine,GTPBP4
NEU1	enzyme				3,14E-04	cholesterol,DGAT2
Pln	other				3,27E-04	EZR,GNAI2,HSP90B1,RACK1
MGLL	enzyme				3,28E-04	2-arachidonoylglycerol,2-linoleoylglycerol,cholesterol
HTT	transcription regulator		1,960		3,90E-04	AGRN,AGT,cholesterol,choline,citrulline,COX4I2,creatine,creatinine,DNAJC3,FGF1,GPI,NAD+,scyllo-inositol
clofibrate	chemical drug		1,528	bias	4,43E-04	BSG,cholesterol,GSTP1,HADHA,SCD
AGT	growth factor		0,513	bias	4,51E-04	2-arachidonoylglycerol,AGT,cholesterol,creatinine,CRP,GSTA3,GSTP1,MGST1,NAD+,NDRG1
cholesterol	chemical - endogenous mammalian		-1,310	bias	4,52E-04	AGT,BSG,CETP,cholesterol,HSP90B1,RPS28,SCD
fibric acid derivative	chemical drug				4,68E-04	cholesterol,creatinine,SCD
FA2H	enzyme				4,69E-04	cholesterol,SCD
GATM	enzyme				4,69E-04	cholesterol,creatinine
CHKA	kinase				4,69E-04	choline,phosphorylcholine
CFH	other				4,69E-04	creatine,CRP
TO-901317	chemical reagent		0,544	bias	4,98E-04	CETP,cholesterol,CRP,GAMT,GPI,GSTP1,SCD
NOS3	enzyme		-0,068		5,06E-04	cholesterol,citrulline,creatinine,GSTP1
PLN	transporter				5,06E-04	EZR,GNAI2,HSP90B1,RACK1
Growth hormone	group	Activated	2,166	bias	5,11E-04	AGT,cholesterol,creatinine,GCDH,GSTP1,IGFALS,TF
methotrexate	chemical drug		1,342		5,62E-04	ANXA4,CRP,DGAT2,GPI,HADHA,LIPC,SCD
actinomycin D	biologic drug		-1,564	bias	5,75E-04	AGT,CYP24A1,GPI,GSTP1,MAT1A,RBP2,TF
PPARG	ligand-dependent nuclear receptor	Activated	2,773	bias	6,08E-04	14:0/20:4(5Z,8Z,11Z,14Z) phosphatidylcholine,AGT,cholesterol,DGAT2,FGF1,HADHA,MDH1,MGST1,NDRG1,SCD
miR-542-3p (miRNAs w/seed GUGACAG)	mature microRNA				6,54E-04	RPL11,RPS28
HIST4H4	other				6,54E-04	GSTP1,IFI6
gentamicin C	chemical drug		1,103	bias	7,08E-04	C4A/C4B,creatine,creatinine,GTPBP4
betaine	chemical - endogenous mammalian				7,08E-04	cholesterol,MAT1A,phosphorylcholine
SREBF1	transcription regulator				7,41E-04	cholesterol,MAT1A,OAT,RPLP0,RPS24,SCD,TF
SIAH2	transcription regulator				7,78E-04	CYP24A1,FGF1,NDRG1
EPHX2	enzyme				7,78E-04	(9Z)-12,13-dihydroxyoctadec-9-enoic acid,19,20-dihydroxydocosapentaenoic acid,cholesterol
D-glucose	chemical - endogenous mammalian		0,649	bias	8,06E-04	ACTN1,AGT,CETP,cholesterol,citric acid,creatine,DNAJC3,GCDH,GPI,OAT,PDIA6,SCD
tanespimycin	chemical drug		-1,342	bias	8,13E-04	cholesterol,HSP90B1,RPL27A,RPS8,SCD
Insulin	group		0,392		8,26E-04	AGT,cholesterol,creatine,GSTP1,HSP90B1,IGFALS,LGALS3BP,MAT1A,SCD
fluvoxamine	chemical drug				8,52E-04	GNAI2,RACK1,RPS9
ANGPTL3	growth factor				8,69E-04	AGRN,cholesterol
gemfibrozil	chemical drug		1,091	bias	9,61E-04	cholesterol,CRP,HADHA,SCD
FAAH	enzyme				1,01E-03	RPL5,RPL7,RPS2
methylnitrosourea	chemical toxicant				1,01E-03	GNAI2,GSTP1,RPS12
lithocholic acid	chemical - endogenous mammalian				1,10E-03	1-oleoyl lysophosphatidylcholine,CYP24A1,L-alpha-lysophosphatidylcholine, stearoyl
soy isoflavones	chemical drug				1,11E-03	cholesterol,creatinine
coumarin	chemical drug				1,11E-03	GSTA3,GSTP1
cypermethrin	chemical toxicant				1,11E-03	cholesterol,creatinine
vitamin A	chemical - endogenous mammalian				1,19E-03	cholesterol,NAD+,OAT
NR0B2	ligand-dependent nuclear receptor				1,21E-03	AGT,CETP,cholesterol,SCD
linoleic acid	chemical - endogenous mammalian		0,577	bias	1,27E-03	2-arachidonoylglycerol,cholesterol,HSP90B1,SCD
GW3965	chemical reagent				1,33E-03	cholesterol,CRP,DGAT2,SCD
GPAT3	enzyme				1,39E-03	cholesterol,DGAT2
ethionine	chemical toxicant				1,39E-03	C4A/C4B,GTPBP4,MAT1A
captopril	chemical drug		-1,951		1,45E-03	AGT,C4A/C4B,GNAI2,GTPBP4
XBP1	transcription regulator		0,493	bias	1,49E-03	DNAJC3,GGCX,HSP90B1,PDIA6,SCD,SDF2L1
CTF1	cytokine				1,50E-03	AGT,cholesterol,CRP
ethanol	chemical - endogenous mammalian		-0,654	bias	1,66E-03	BHMT,CETP,cholesterol,CRP,D-sphingosine,GNAI2,HSP90B1,MAT1A,SCD
adenine	chemical - endogenous mammalian				1,69E-03	creatinine,NAD+
TRIB1	kinase				1,69E-03	cholesterol,SCD
NR3C1	ligand-dependent nuclear receptor				1,81E-03	ACTN1,AGT,C4A/C4B,DGAT2,GSTP1,HGD,IFI6,IGFALS,LIPC,MAT1A,OAT
L-triiodothyronine	chemical - endogenous mammalian		1,244	bias	1,95E-03	AGT,C4A/C4B,cholesterol,GNAI2,ITIH3,OAT,SCD,TF
NOS1	enzyme				1,98E-03	citrulline,creatinine,NAD+
nicotinic acid	chemical - endogenous mammalian				1,98E-03	19,20-dihydroxydocosapentaenoic acid,cholesterol,NAD+
dehydroisoandrosterone	chemical - endogenous mammalian		1,044		2,01E-03	cholesterol,HADHA,RACK1,SCD
3,5-L-diiodothyronine	chemical - endogenous mammalian				2,02E-03	cholesterol,SCD
DGAT2	enzyme				2,02E-03	DGAT2,SCD
CDN1163	chemical reagent				2,02E-03	DGAT2,SCD
CASP1	peptidase				2,11E-03	cholesterol,creatinine,SCD
KLF15	transcription regulator				2,11E-03	DGAT2,HADHA,SCD
okadaic acid	chemical toxicant		-0,080	bias	2,17E-03	CYP24A1,GNAI2,NDRG1,RBP2
Nr1h	group		0,603	bias	2,18E-03	AGT,CETP,cholesterol,FGF1,SCD
INSR	kinase		1,980	bias	2,28E-03	ALDH6A1,cholesterol,GOT2,HADHA,NDRG1,RPL5,RPL7A,SCD
WT1	transcription regulator		0,391		2,28E-03	ACTN1,EZR,FGF1,HSP90B1,MGST1,NDRG1
ATF4	transcription regulator		0,623	bias	2,31E-03	cholesterol,HSP90B1,MGST1,NARS,NDRG1
EGFR	kinase				2,37E-03	choline,citrulline,creatinine,gluconic acid-6-phosphate,homocitrulline,HSP90B1,phosphorylcholine,SDF2L1,trans-4-hydroxy-L-proline
phosphatidylcholine	chemical - endogenous mammalian				2,38E-03	MAT1A,SCD
phytol	chemical - endogenous non-mammalian				2,38E-03	cholesterol,NAD+
AGTR1	G-protein coupled receptor				2,39E-03	AGT,GSTP1,MGST1
PNPLA8	enzyme				2,54E-03	(9Z)-12,13-dihydroxyoctadec-9-enoic acid,19,20-dihydroxydocosapentaenoic acid,HSP90B1
meldonium	chemical drug				2,76E-03	GOT2,HADHA
GPAM	enzyme				2,76E-03	cholesterol,SCD
GRM5	G-protein coupled receptor				2,76E-03	2-arachidonoylglycerol,citrulline
beta-cyclodextrin	chemical - endogenous non-mammalian				2,76E-03	CETP,cholesterol
PROC	peptidase				2,85E-03	AGT,creatinine,DDX21
HSPA5	enzyme				3,02E-03	HADHA,HSP90B1,SCD
bezafibrate	chemical drug		-0,229	bias	3,11E-03	cholesterol,CRP,HADHA,SCD
Ins1	other		0,934	bias	3,16E-03	AGT,CETP,DGAT2,GSTP1,LGALS3BP,SCD,TF
trichostatin A	chemical drug	Activated	3,104	bias	3,16E-03	AGRN,AGT,cholesterol,EZR,GNAI2,GSTA3,MAT1A,NDRG1,OAT,RPL13
MBTPS1	peptidase				3,18E-03	cholesterol,SCD
PPBP	cytokine				3,18E-03	D-sphingosine,phosphorylcholine
ARNTL	transcription regulator				3,19E-03	cholesterol,RBP2,SCD
amiodarone	chemical drug				3,19E-03	cholesterol,SCD,TF
phenethyl isothiocyanate	chemical drug				3,33E-03	GSTA3,MGST1,RPL3,RPL5
beta-naphthoflavone	chemical toxicant				3,55E-03	cholesterol,CRP,GSTP1
D-fructose	chemical - endogenous mammalian				3,55E-03	AGT,cholesterol,SCD
MAFG	transcription regulator				3,62E-03	GSTA3,GSTP1
ANGPTL4	other				3,62E-03	cholesterol,DGAT2
Hif	complex				3,62E-03	citric acid,TF
doxorubicin	chemical drug		0,218	bias	3,66E-03	C4A/C4B,cholesterol,choline,creatinine,EEF1B2,GTPBP4,LGALS3BP,NDRG1
ciprofloxacin	chemical drug		1,000		3,67E-03	ACTN1,DNAJC3,RPL12,RPL7A
APOA4	transporter				4,08E-03	cholesterol,DGAT2
FGF23	growth factor				4,08E-03	cholesterol,CYP24A1
PLTP	enzyme				4,08E-03	CETP,cholesterol
glutamyl-Se-methylselenocysteine	chemical - endogenous mammalian				4,08E-03	GNAI2,GSTP1
27-hydroxycholesterol	chemical - endogenous mammalian				4,08E-03	AGT,cholesterol
rosiglitazone	chemical drug		1,230	bias	4,29E-03	AGT,C4A/C4B,cholesterol,CRP,CYP24A1,DGAT2,FGF1,SCD
E. coli serotype 0127B8 lipopolysaccharide	chemical - endogenous non-mammalian		-0,447	bias	4,46E-03	ALDH1L1,DNAJC3,FGF1,GNAI2,RACK1
MAP4K4	kinase		-1,982	bias	4,56E-03	ALDH4A1,GCDH,HADHA,SCD
GW501516	chemical drug				4,56E-03	14:0/20:4(5Z,8Z,11Z,14Z) phosphatidylcholine,CYP24A1,HADHA,SCD
trans-hydroxytamoxifen	chemical drug		0,152		4,56E-03	ALDH4A1,GSTP1,MYO1B,NDRG1
ARHGDIA	other				4,58E-03	cholesterol,creatinine
HSP90B1	other				4,78E-03	HSP90B1,RPL12,RPL27A
n-3 fatty acids	chemical drug				5,01E-03	creatinine,MAT1A,SCD
PEMT	enzyme				5,10E-03	cholesterol,choline
DBP	transcription regulator				5,10E-03	AGT,F9
ethoxyquin	chemical toxicant				5,10E-03	GSTA3,GSTP1
reserpine	chemical drug				5,10E-03	2-arachidonoylglycerol,cholesterol
FGF21	growth factor				5,24E-03	cholesterol,DGAT2,NAD+
ADM	other				5,24E-03	AGT,cholesterol,creatinine
MAPT	other				5,25E-03	BSG,GOT2,GSTP1,MDH1,PGK2,QDPR
GH1	growth factor		-0,832		5,28E-03	cholesterol,IGFALS,MGST1,RPL6
acetaminophen	chemical drug		-0,063	bias	5,42E-03	creatinine,CRP,GSTP1,LIPC,TF
lactacystin	chemical - protease inhibitor		0,555	bias	5,42E-03	CYP24A1,GNAI2,GSTP1,HSP90B1,RPLP0
Sn50 peptide	chemical toxicant				5,48E-03	CRP,GNAI2,RACK1
ONECUT1	transcription regulator				5,61E-03	APOH,F9,MDH1,OAT,PFKFB1,SCD
MPZ	other				5,64E-03	DNAJC3,SDF2L1
MLX	transcription regulator				5,64E-03	LGALS3BP,SCD
PD98059	chemical - kinase inhibitor		-1,601	bias	5,65E-03	AGT,CRP,CYP24A1,EIF5,FAH,GPI,PFKFB1,RPS2,TF
acetyl-coenzyme A	chemical - endogenous mammalian				5,66E-03	citric acid
L-alpha-palmitoyloleolyl-phosphatidylcholine	chemical - endogenous mammalian				5,66E-03	cholesterol
CHF-4227	chemical drug				5,66E-03	cholesterol
lipoprotein lipase	group				5,66E-03	2-arachidonoylglycerol
thiamethoxam	chemical toxicant				5,66E-03	cholesterol
ipriflavone	chemical drug				5,66E-03	cholesterol
aminoglycoside	chemical drug				5,66E-03	creatinine
phytosterol derivative	chemical drug				5,66E-03	cholesterol
NSUN2	enzyme				5,66E-03	cholesterol
GALC	enzyme				5,66E-03	psychosine
4930412L05Rik	other				5,66E-03	cholesterol
PBX4	transcription regulator				5,66E-03	PGK2
PLA1A	enzyme				5,66E-03	cholesterol
GAMT	enzyme				5,66E-03	creatinine
SEC24A	transporter				5,66E-03	cholesterol
FUCA1	enzyme				5,66E-03	cholesterol
AQP12A/AQP12B	transporter				5,66E-03	cholesterol
Slurp2	other				5,66E-03	cholesterol
Pp1c	group				5,66E-03	RBP2
varespladib methyl	chemical drug				5,66E-03	cholesterol
ascorbic acid/vitamin E	chemical drug				5,66E-03	cholesterol
DNAJC7	other				5,66E-03	cholesterol
GGCX	enzyme				5,66E-03	F9
DLG2	kinase				5,66E-03	cholesterol
NAPRT	enzyme				5,66E-03	NAD+
SLC34A2	transporter				5,66E-03	creatinine
CYP3A51P	other				5,66E-03	cholesterol
GPM6B	other				5,66E-03	cholesterol
PSMA1	peptidase				5,66E-03	GSTP1
PLA2G15	enzyme				5,66E-03	cholesterol
RPN2	enzyme				5,66E-03	GSTP1
Akap9	other				5,66E-03	cholesterol
NMNAT3	enzyme				5,66E-03	NAD+
CYP3A5	enzyme				5,66E-03	cholesterol
ospemifene	chemical drug				5,66E-03	cholesterol
idoxifene	chemical drug				5,66E-03	cholesterol
RHC-80267	chemical reagent				5,66E-03	2-arachidonoylglycerol
cyanamide	chemical - endogenous non-mammalian				5,66E-03	creatine
remikiren	chemical drug				5,66E-03	AGT
ND-630	chemical drug				5,66E-03	cholesterol
bisoprolol	chemical drug				5,66E-03	creatine
sodium 2-((6Z,15Z)-20-hydroxyicosa-6,15-dienamido)acetate	chemical reagent				5,66E-03	AGT
chymostatin	chemical - protease inhibitor				5,66E-03	AGT
daptomycin	biologic drug				5,66E-03	creatinine
carbon	chemical reagent				5,66E-03	GSTP1
2-chloro-dATP	chemical - endogenous mammalian				5,66E-03	NAD+
lamivudine	chemical drug				5,66E-03	creatinine
p-aminohippuric acid	chemical drug				5,66E-03	creatinine
PPARA	ligand-dependent nuclear receptor		0,708		5,68E-03	cholesterol,GOT2,GSTP1,HADHA,MGST1,RBP2,SARDH,SCD
testosterone	chemical - endogenous mammalian		0,640	bias	5,70E-03	cholesterol,CRP,MGST1,NDRG1,OAT,RPL21,TF
IFNG	cytokine		0,984	bias	5,80E-03	AGRN,AGT,ALDH1L1,C4A/C4B,CALCOCO2,cholesterol,choline,creatine,CYP24A1,FAH,FGF1,GNAI2,IFI6,LGALS3BP,RACK1,RPL23A
telmisartan	chemical drug				5,98E-03	AGT,cholesterol,creatinine
DOT1L	phosphatase				6,21E-03	RPLP0,RPS2
ATP2A2	transporter				6,21E-03	DGAT2,SCD
DGAT1	enzyme				6,21E-03	cholesterol,DGAT2
IL5	cytokine		1,633	bias	6,30E-03	DDX21,HSP90B1,NACA,NDRG1,PDIA6,SDF2L1
deferoxamine	chemical drug		1,412	bias	6,78E-03	cholesterol,CYP24A1,IFI6,NDRG1,PFKFB1
7-nitroindazole	chemical reagent				6,81E-03	citrulline,GSTP1
EPO	cytokine				7,05E-03	creatinine,NACA,RPL7,RPLP0,RPS4Y2,TF
PML	transcription regulator		-0,152		7,12E-03	ANXA4,LIPC,NDRG1,SCD
mibolerone	chemical drug		-1,000	bias	7,50E-03	C4A/C4B,GOT2,HSP90B1,TF
RXRA	ligand-dependent nuclear receptor		0,922	bias	7,51E-03	CETP,cholesterol,CYP24A1,HADHA,RBP2,SCD
pravastatin	chemical drug				7,64E-03	cholesterol,creatinine,CRP
3-nitropropionic acid	chemical toxicant				7,94E-03	2-arachidonoylglycerol,GPI,NAD+
MAT1A	enzyme				8,08E-03	GAMT,MAT1A
mir-33	microRNA				8,08E-03	AGT,cholesterol
FMO3	enzyme				8,08E-03	cholesterol,SCD
HFE	transmembrane receptor				8,08E-03	HSP90B1,TF
DRAP1	transcription regulator				8,08E-03	RPL7A,RPLP0
LIPG	enzyme				8,08E-03	cholesterol,LIPC
acetyl-L-carnitine	chemical - endogenous mammalian				8,08E-03	cholesterol,COX4I2
RAS	group				8,09E-03	choline,CYP24A1,GSTP1,phosphorylcholine
metribolone	chemical reagent		1,539	bias	8,61E-03	ACTN1,cholesterol,EIF5,EZR,GPI,NDRG1
alvespimycin	chemical drug				8,75E-03	cholesterol,SCD
FXR ligand-FXR-Retinoic acid-RXRα	complex				8,75E-03	FETUB,LIPC
NCOR-LXR-Oxysterol-RXR-9 cis RA	complex				8,75E-03	CETP,SCD
AGPAT2	enzyme				8,75E-03	cholesterol,SCD
SMPD1	enzyme				8,75E-03	cholesterol,MAT1A
cafestol	chemical - endogenous non-mammalian				8,75E-03	cholesterol,GSTP1
lead	chemical toxicant				8,75E-03	creatinine,GSTP1
ADORA2A	G-protein coupled receptor		-1,000		9,35E-03	2-arachidonoylglycerol,DGAT2,GPI,HHIP
oleic acid	chemical - endogenous mammalian		0,832	bias	9,35E-03	2-arachidonoylglycerol,CETP,DGAT2,SCD
ACACB	enzyme				9,44E-03	cholesterol,SCD
KISS1R	G-protein coupled receptor				9,44E-03	cholesterol,HHIP
ochratoxin A	chemical toxicant				9,44E-03	creatinine,GSTP1
fumonisin B1	chemical toxicant				9,44E-03	D-sphingosine,HADHA
glyburide	chemical drug				9,44E-03	cholesterol,creatinine
probucol	chemical drug				9,44E-03	CETP,cholesterol
GNA12	enzyme				9,88E-03	EZR,GSTA3,GSTP1
Histone h4	group				1,00E-02	AGT,CYP24A1,GSTP1,RPL12
NRG1	growth factor				1,00E-02	ACTN1,FGF1,GPI,PFKFB1,TF
carbon tetrachloride	chemical toxicant		-0,391	bias	1,00E-02	2-arachidonoylglycerol,cholesterol,GSTP1,QDPR,TF
NPC1	transporter				1,06E-02	cholesterol,D-sphingosine,SCD
dinoprost	chemical - endogenous mammalian				1,09E-02	ANXA4,GSTP1,MGST1
hydrogen peroxide	chemical - endogenous mammalian	Activated	2,132	bias	1,09E-02	AGT,BSG,EEF1B2,EZR,IFI6,RPL21,RPL5,RPL7A
CSF1	cytokine		0,068	bias	1,09E-02	cholesterol,creatinine,GOT2,GPI,HSP90B1
DNMT1	enzyme				1,09E-02	CYP24A1,GSTP1,RPL13
LCN2	transporter				1,09E-02	ACTN1,cholesterol,SCD
CETP	enzyme				1,09E-02	CETP,cholesterol
trabectedin	chemical drug				1,09E-02	GNAI2,OAT
CEBPB	transcription regulator		1,174	bias	1,10E-02	AGT,BHMT,CRP,CYP24A1,DGAT2,SCD,TF
PRKAA1	kinase		0,152	bias	1,12E-02	cholesterol,MGST1,NAD+,OAT
D-glucosaminylphosphatidylinositol	chemical - endogenous mammalian				1,13E-02	cholesterol
Npm	group				1,13E-02	RPL3
rolofylline	chemical drug				1,13E-02	creatine
1-alpha,24(R),25-trihydroxyvitamin D3	chemical - endogenous mammalian				1,13E-02	CYP24A1
24R,25-dihydroxyvitamin D3	chemical - endogenous mammalian				1,13E-02	CYP24A1
abciximab	biologic drug				1,13E-02	CRP
lapaquistat	chemical drug				1,13E-02	cholesterol
D,L-threo-1-phenyl-2-decanoylamino-3-morpholino-1-propanol	chemical reagent				1,13E-02	D-sphingosine
NUMB/NUMBL	group				1,13E-02	cholesterol
triacylglycerol lipase	group				1,13E-02	cholesterol
clothianidin	chemical toxicant				1,13E-02	cholesterol
SEC16B	other				1,13E-02	cholesterol
LPGAT1	enzyme				1,13E-02	cholesterol
TM6SF2	other				1,13E-02	cholesterol
NDST3	enzyme				1,13E-02	cholesterol
CACFD1	ion channel				1,13E-02	cholesterol
VKORC1	enzyme				1,13E-02	F9
SEC14L2	transporter				1,13E-02	cholesterol
SLC6A8	transporter				1,13E-02	creatine
ABHD6	enzyme				1,13E-02	2-arachidonoylglycerol
OSBP	transporter				1,13E-02	cholesterol
ZDHHC7	enzyme				1,13E-02	TF
DAGLB	enzyme				1,13E-02	2-arachidonoylglycerol
AQP8	transporter				1,13E-02	cholesterol
SLC47A1	transporter				1,13E-02	creatinine
potassium dichromate	chemical toxicant				1,13E-02	creatinine
Caveolin	group				1,13E-02	cholesterol
ivabradine	chemical drug				1,13E-02	creatinine
eprotirome	chemical drug				1,13E-02	cholesterol
cyclobutyrol	chemical drug				1,13E-02	cholesterol
CLPS	other				1,13E-02	cholesterol
flunixin meglumine	chemical drug				1,13E-02	creatinine
UHMK1	kinase				1,13E-02	cholesterol
hypromellose	chemical drug				1,13E-02	cholesterol
GALR3	G-protein coupled receptor				1,13E-02	cholesterol
SC5D	enzyme				1,13E-02	cholesterol
Hnrpfl	other				1,13E-02	AGT
AP1M2	transporter				1,13E-02	cholesterol
GCNT2	enzyme				1,13E-02	creatinine
RNF8	enzyme				1,13E-02	RBP2
STARD3	transporter				1,13E-02	cholesterol
cyclophosphamide/doxorubicin	chemical drug				1,13E-02	CRP
ADCY3	enzyme				1,13E-02	creatinine
Nmnat3	enzyme				1,13E-02	NAD+
PNLIP	enzyme				1,13E-02	cholesterol
lapatinib/trastuzumab	biologic drug				1,13E-02	CRP
ATR-101	chemical drug				1,13E-02	cholesterol
aromatase inhibitor	chemical drug				1,13E-02	cholesterol
alpha-cyano-4-hydroxycinnamate	chemical reagent				1,13E-02	AGT
procainamide	chemical drug				1,13E-02	creatinine
8-methyl-pyridoxatin	chemical reagent				1,13E-02	TF
dimethyl succinate	chemical - endogenous mammalian				1,13E-02	BSG
argatroban	chemical drug				1,13E-02	cholesterol
tyloxapol	chemical drug				1,13E-02	cholesterol
remdesivir	chemical drug				1,13E-02	creatinine
lasofoxifene	chemical drug				1,13E-02	cholesterol
(S)-2-((6Z,15Z)-20- hydroxyicosa-6,15-dienamido)succinate	chemical reagent				1,13E-02	AGT
cation	chemical - other				1,13E-02	GSTP1
anhydrovitamin A	chemical reagent				1,13E-02	NAD+
1-octanol	chemical - endogenous mammalian				1,13E-02	cholesterol
methoxyflurane	chemical drug				1,13E-02	creatinine
sarcosine	chemical - endogenous mammalian				1,13E-02	creatine
SNCA	enzyme				1,17E-02	AGT,cholesterol,EZR,GLDC,HSP90B1
Mt2	other				1,17E-02	creatinine,GSTP1
FABP1	transporter				1,17E-02	2-arachidonoylglycerol,cholesterol
R5020	chemical reagent				1,17E-02	LGALS3BP,NAD+,RBP2
EGF	growth factor		1,125	bias	1,18E-02	ACTN1,creatine,EZR,GSTP1,IGFALS,PFKFB1,SCD,TF
cholic acid	chemical - endogenous mammalian				1,21E-02	AGT,cholesterol,MGST1
25-hydroxycholesterol	chemical reagent				1,21E-02	CETP,cholesterol,SCD
NFIL3	transcription regulator				1,25E-02	cholesterol,SCD
GAST	other				1,25E-02	NACA,NARS,RPL7
chlorpyrifos	chemical toxicant				1,25E-02	choline,creatine
5-azacytidine	chemical drug		1,091	bias	1,25E-02	GSTP1,HSP90B1,IFI6,MYO1B
FOXA1	transcription regulator				1,28E-02	ALDH6A1,HHIP,PFKFB1,TF
Ap1	complex				1,33E-02	EZR,GSTP1,HSP90B1,NDRG1
CBS/CBSL	enzyme				1,33E-02	cholesterol,GOT2
PEBP1	other				1,33E-02	phosphorylcholine,SCD
CNOT7	transcription regulator				1,33E-02	IFI6,LGALS3BP
Mt1	other				1,33E-02	creatinine,GSTP1
chrysotile asbestos	chemical toxicant				1,33E-02	DNAJC3,HSP90B1
butylated hydroxyanisol	chemical toxicant				1,33E-02	GSTA3,GSTP1
SMAD3	transcription regulator		-1,000	bias	1,35E-02	1-oleoyl lysophosphatidylcholine,creatinine,CRP,L-alpha-lysophosphatidylcholine, stearoyl,TF
alitretinoin	chemical drug		0,982	bias	1,39E-02	cholesterol,CYP24A1,RBP2,SCD
CNTF	cytokine				1,41E-02	cholesterol,CRP,SCD
SCAP	other				1,41E-02	cholesterol,phosphorylcholine,SCD
UCP2	transporter				1,41E-02	citric acid,SCD
tert-butyl-hydroquinone	chemical reagent				1,41E-02	GNAI2,GSTA3,GSTP1
homocysteine	chemical - endogenous mammalian				1,41E-02	BHMT,FGF1,NDRG1
ZFHX3	transcription regulator				1,45E-02	GSTP1,RPS12,RPS28
NAMPT	cytokine				1,49E-02	cholesterol,NAD+
REN	peptidase				1,49E-02	AGT,creatinine
SCP2	transporter				1,49E-02	BSG,cholesterol
vancomycin	biologic drug				1,50E-02	C4A/C4B,GTPBP4,SCD
zinc	chemical drug				1,50E-02	CETP,FETUB,SCD
MTOR	kinase		0,391	bias	1,51E-02	choline,HADHA,HSP90B1,MDH1,phosphorylcholine,RPL12
mono-(2-ethylhexyl)phthalate	chemical toxicant		1,982	bias	1,51E-02	DGAT2,GPI,HADHA,MDH1
GHRH	other				1,58E-02	cholesterol,NAD+
KEAP1	transcription regulator				1,67E-02	GNAI2,GSTP1
MLXIPL	transcription regulator				1,67E-02	cholesterol,SCD
RXRG	ligand-dependent nuclear receptor				1,67E-02	CYP24A1,RBP2
sphingomyelin	chemical - endogenous mammalian				1,67E-02	cholesterol,SCD
streptozocin	chemical drug		-0,298		1,68E-02	CETP,cholesterol,creatinine,IGFALS,SCD
chromic chloride	chemical toxicant				1,69E-02	cholesterol
IRS	group				1,69E-02	DGAT2
Corticosteroid-GCR	complex				1,69E-02	AGT
camostat	chemical drug				1,69E-02	creatinine
GBP5	enzyme				1,69E-02	cholesterol
SCIMP	other				1,69E-02	cholesterol
FAH	enzyme				1,69E-02	creatinine
ELOVL2	enzyme				1,69E-02	SCD
UBIAD1	enzyme				1,69E-02	cholesterol
SLC2A8	transporter				1,69E-02	cholesterol
CCNY	other				1,69E-02	cholesterol
PX-866	chemical drug				1,69E-02	cholesterol
PLVAP	other				1,69E-02	cholesterol
ABCC6	transporter				1,69E-02	creatinine
DIO1	enzyme				1,69E-02	cholesterol
DNASE1	enzyme				1,69E-02	creatinine
cyproconazole	chemical drug				1,69E-02	cholesterol
PEX2	other				1,69E-02	cholesterol
SLC1A2	transporter				1,69E-02	cholesterol
KIF13B	other				1,69E-02	cholesterol
KCNJ10	ion channel				1,69E-02	creatinine
FABP6	transporter				1,69E-02	cholesterol
GC	transporter				1,69E-02	CYP24A1
Flg	other				1,69E-02	cholesterol
RAB9A	enzyme				1,69E-02	cholesterol
PDIA6	enzyme				1,69E-02	HSP90B1
Anp32b	other				1,69E-02	cholesterol
GIMAP1-GIMAP5	other				1,69E-02	HSP90B1
WASF1	other				1,69E-02	EZR
UHC1	chemical reagent				1,69E-02	cholesterol
arachidonoylserotonin	chemical reagent				1,69E-02	2-arachidonoylglycerol
polyhydroxyethyl methacrylate	chemical reagent				1,69E-02	EZR
colestipol	chemical drug				1,69E-02	cholesterol
raloxifene	chemical drug		0,152		1,69E-02	ALDH4A1,cholesterol,MYO1B,NDRG1
anthranilic acid	chemical - endogenous mammalian				1,69E-02	citric acid
N,N'-diphenyl-4-phenylenediamine	chemical toxicant				1,69E-02	creatinine
PK 11195	chemical drug				1,69E-02	cholesterol
lead nitrate	chemical toxicant				1,69E-02	GSTP1
nickel subsulfide	chemical toxicant				1,69E-02	NDRG1
interferon beta-1b	biologic drug				1,69E-02	BSG
androgen	chemical drug				1,69E-02	ALDH6A1,C4A/C4B,CRP,F9
bis-pom-pmea	chemical drug				1,69E-02	creatinine
pectin	chemical drug				1,69E-02	cholesterol
tibolone	chemical drug				1,69E-02	cholesterol
1beta,25-dihydroxyvitamin D3	chemical drug				1,69E-02	CYP24A1
STAT	group				1,86E-02	AGT,CRP
TRIM24	transcription regulator				1,92E-02	AGRN,CYP24A1,LGALS3BP
FOXA3	transcription regulator				1,95E-02	COX4I2,TF
N-cor	group				1,97E-02	CRP,GSTP1,SCD
indomethacin	chemical drug		1,342		1,99E-02	BSG,C4A/C4B,cholesterol,GTPBP4,RPS28
NR1H4	ligand-dependent nuclear receptor		1,908		2,03E-02	CETP,cholesterol,GSTA3,LIPC
CYBB	enzyme				2,05E-02	cholesterol,creatinine
TFAP2A	transcription regulator				2,07E-02	RPL6,RPL7,RPLP0
LGR4	transmembrane receptor				2,15E-02	creatinine,OAT
xanthohumol	chemical drug				2,15E-02	DGAT2,SCD
APOB	transporter				2,15E-02	cholesterol,SCD
NR2F2	ligand-dependent nuclear receptor				2,15E-02	LIPC,RBP2
NR2F1	ligand-dependent nuclear receptor				2,15E-02	AGT,RBP2
paricalcitol	chemical drug				2,15E-02	AGT,TF
azelnidipine	chemical drug				2,24E-02	creatinine
SLC14A1	transporter				2,24E-02	creatinine
UPK3A	other				2,24E-02	creatinine
RGN	enzyme				2,24E-02	cholesterol
FGL1	other				2,24E-02	cholesterol
colestimide	chemical drug				2,24E-02	cholesterol
SLCO1B1	transporter				2,24E-02	cholesterol
ST6GALNAC2	enzyme				2,24E-02	creatinine
GPR4	G-protein coupled receptor				2,24E-02	creatinine
MPC1	other				2,24E-02	cholesterol
TK2	kinase				2,24E-02	cholesterol
NEU4	enzyme				2,24E-02	cholesterol
SLURP1	cytokine				2,24E-02	cholesterol
LY 518674	chemical drug				2,24E-02	cholesterol
ATP1A1	transporter				2,24E-02	cholesterol
SUFU	transcription regulator				2,24E-02	HHIP
STARD10	other				2,24E-02	cholesterol
TAOK2	kinase				2,24E-02	GSTP1
FLOT2	other				2,24E-02	cholesterol
APOA5	transporter				2,24E-02	cholesterol
TSTA3	enzyme				2,24E-02	creatinine
miR-191-5p (and other miRNAs w/seed AACGGAA)	mature microRNA				2,24E-02	CRP
LGMN	peptidase				2,24E-02	creatinine
ADCY10	enzyme				2,24E-02	cholesterol
ACSL3	enzyme				2,24E-02	SCD
gedatolisib	chemical drug				2,24E-02	gluconic acid-6-phosphate
LSR	transcription regulator				2,24E-02	cholesterol
CSPG4	other				2,24E-02	cholesterol
ABCG5	transporter				2,24E-02	cholesterol
alirocumab	biologic drug				2,24E-02	cholesterol
turofexorate isopropyl	chemical drug				2,24E-02	cholesterol
nitrosonifedipine	chemical reagent				2,24E-02	AGT
Mt3	other				2,24E-02	GSTP1
Apoc1	other				2,24E-02	cholesterol
Gpihbp1	transporter				2,24E-02	cholesterol
PCTP	transporter				2,24E-02	cholesterol
APOM	transporter				2,24E-02	cholesterol
2-(4-phenylphenoxy)-3-phenylpropanoic acid	chemical reagent				2,24E-02	cholesterol
Mia2	other				2,24E-02	cholesterol
imidapril	chemical drug				2,24E-02	AGT
gabexate	chemical drug				2,24E-02	creatine
5-iodo-6-amino-1,2-benzopyrone	chemical reagent				2,24E-02	NAD+
pamidronic acid	chemical drug				2,24E-02	creatinine
SSR180575	chemical drug				2,24E-02	creatinine
glipizide	chemical drug				2,24E-02	creatinine
repaglinide	chemical drug				2,24E-02	cholesterol
chitosan	chemical - endogenous mammalian				2,24E-02	cholesterol
ELOVL5	enzyme				2,25E-02	HADHA,SCD
CIDEC	other				2,25E-02	COX4I2,DGAT2
tetraethylammonium	chemical drug				2,25E-02	HADHA,RPLP0
POR	enzyme				2,26E-02	cholesterol,FGF1,GSTA3,SCD
thyroid hormone	chemical - endogenous mammalian				2,26E-02	AGT,cholesterol,DNAJC3,OAT
curcumin	chemical drug		0,000	bias	2,29E-02	cholesterol,creatine,creatinine,CRP,GSTP1,HSP90B1
LDL	complex		-0,370	bias	2,31E-02	CETP,cholesterol,D-sphingosine,HSP90B1,phosphorylcholine
STAT5B	transcription regulator				2,34E-02	DGAT2,GSTP1,IGFALS,RPL5,SCD
HSD11B1	enzyme				2,36E-02	AGT,cholesterol
22(R)-hydroxycholesterol	chemical - endogenous mammalian				2,36E-02	CETP,cholesterol
EIF2AK3	kinase				2,40E-02	DNAJC3,NARS,NDRG1
AR	ligand-dependent nuclear receptor				2,40E-02	C4A/C4B,cholesterol,F9,GSTP1,MYO1B,NDRG1,TF
N-nitro-L-arginine methyl ester	chemical drug				2,40E-02	AGT,cholesterol,citrulline
SGPL1	enzyme				2,46E-02	cholesterol,D-sphingosine
ABCB4	transporter				2,46E-02	cholesterol,choline
nafenopin	chemical drug				2,46E-02	HSP90B1,LIPC
valproic acid	chemical drug		0,627		2,49E-02	CTAGE9 (includes others),CYP24A1,DNAJC3,GNAI2,PDIA6,PSMD2,SCD
pregnenolone carbonitrile	chemical drug				2,57E-02	CYP24A1,SCD
CYP27A1	enzyme				2,57E-02	AGT,cholesterol
LG100268	chemical reagent				2,57E-02	NDRG1,SCD
RORA	ligand-dependent nuclear receptor				2,58E-02	BHMT,cholesterol,GSTP1,SCD
pyrrolidine dithiocarbamate	chemical reagent				2,76E-02	creatinine,GNAI2,RACK1
Sos	group				2,79E-02	FETUB,LGALS3BP,MGST1,SCD
MTTP	transporter				2,79E-02	cholesterol,D-sphingosine
TCF4	transcription regulator				2,79E-02	FGF1,HSP90B1,PDIA6,SDF2L1
advanced glycation end-products	chemical - endogenous mammalian				2,79E-02	BSG,NAD+
hexamethylene bisacetamide	chemical reagent				2,79E-02	DDX21,RACK1
S-adenosylmethionine	chemical - endogenous mammalian				2,79E-02	cholesterol,MAT1A
D-serine	chemical - endogenous mammalian				2,80E-02	creatinine
guanosine	chemical - endogenous mammalian				2,80E-02	creatinine
colfosceril palmitate	chemical - endogenous mammalian				2,80E-02	cholesterol
darbepoetin alfa	biologic drug				2,80E-02	creatinine
sulfadimethoxine	chemical toxicant				2,80E-02	GSTP1
pinitol	chemical drug				2,80E-02	cholesterol
SLC4A5	transporter				2,80E-02	creatinine
ZBED1	enzyme				2,80E-02	RPL12
STARD4	transporter				2,80E-02	cholesterol
LDLRAP1	transporter				2,80E-02	cholesterol
HCAR1	G-protein coupled receptor				2,80E-02	BSG
DAGLA	enzyme				2,80E-02	2-arachidonoylglycerol
CYP2C8	enzyme				2,80E-02	(9Z)-12,13-dihydroxyoctadec-9-enoic acid
MBOAT7	enzyme				2,80E-02	18:0 lysophosphatidylinositol
MOGAT2	enzyme				2,80E-02	cholesterol
DHCR24	enzyme				2,80E-02	cholesterol
navitoclax	chemical drug				2,80E-02	D-sphingosine
ghrelin	biologic drug				2,80E-02	SCD
Inflammasome (Nalp3, Asc, Casp1)	complex				2,80E-02	SCD
ATXN2	other				2,80E-02	cholesterol
LALBA	enzyme				2,80E-02	cholesterol
SLC10A2	transporter				2,80E-02	cholesterol
iothalamate meglumine	chemical drug				2,80E-02	creatinine
GLA	enzyme				2,80E-02	cholesterol
CDR2	other				2,80E-02	TF
DCX	other				2,80E-02	ACTN1
Asc2	other				2,80E-02	GSTP1
CITED1	transcription regulator				2,80E-02	CYP24A1
BPNT1	phosphatase				2,80E-02	cholesterol
sini decoction	chemical drug				2,80E-02	citric acid
MAGI2	kinase				2,80E-02	creatinine
PSMB5	peptidase				2,80E-02	GSTP1
2-[[4-[(e)-styryl]phenoxy]methyl]oxirane	chemical reagent				2,80E-02	cholesterol
NPHS2	other				2,80E-02	creatinine
PRDX3	enzyme				2,80E-02	cholesterol
CEBPZ	transcription regulator				2,80E-02	CRP
FMO5	enzyme				2,80E-02	cholesterol
Mcpt1	peptidase				2,80E-02	AGT
temocapril	chemical reagent				2,80E-02	creatinine
lonidamine	chemical drug				2,80E-02	gluconic acid-6-phosphate
TAS-103	chemical drug				2,80E-02	NAD+
dicumarol	chemical drug				2,80E-02	NAD+
clomiphene	chemical drug				2,80E-02	cholesterol
Ac-YVAD-CMK	chemical - protease inhibitor				2,80E-02	creatinine
insulin glargine	biologic drug				2,80E-02	cholesterol
vitamin K	chemical - endogenous mammalian				2,80E-02	cholesterol
PSEN1	peptidase				2,81E-02	BSG,cholesterol,GOT2,GSTP1,PGK2,QDPR
NR1I3	ligand-dependent nuclear receptor				2,82E-02	cholesterol,GSTP1,SCD
troglitazone	chemical drug		0,499		2,87E-02	AGT,cholesterol,creatine,EIF5,NDRG1,SCD
BSG	transporter				2,91E-02	BSG,CRP
chloropromazine	chemical drug				2,91E-02	cholesterol,SCD
hydroxypropyl-beta-cyclodextrin	chemical drug				2,91E-02	cholesterol,D-sphingosine
PRKAA2	kinase				3,08E-02	cholesterol,MGST1,OAT
PARP1	enzyme				3,08E-02	creatinine,LGALS3BP,NAD+
HNF1B	transcription regulator				3,08E-02	ACTN1,ANXA4,CPN1
glutamine	chemical - endogenous mammalian				3,14E-02	BSG,citric acid,GCDH
ICAM1	transmembrane receptor				3,14E-02	cholesterol,creatinine
BCL2	transporter				3,14E-02	cholesterol,creatinine,NDRG1
beta-carotene	chemical - endogenous mammalian				3,14E-02	cholesterol,DGAT2
NOS2	enzyme		0,522		3,16E-02	cholesterol,citrulline,creatinine,LGALS3BP
paraquat	chemical toxicant				3,21E-02	AGT,GSTA3,GSTP1
alloxan	chemical reagent				3,35E-02	cholesterol
alanine	chemical - endogenous mammalian				3,35E-02	citrulline
Tcf 1/3/4	group				3,35E-02	APOH
MN1	other				3,35E-02	CYP24A1
CCDC3	other				3,35E-02	DGAT2
GPR12	G-protein coupled receptor				3,35E-02	cholesterol
P2RY13	G-protein coupled receptor				3,35E-02	cholesterol
GJB6	transporter				3,35E-02	BHMT
UPK2	other				3,35E-02	creatinine
NCEH1	enzyme				3,35E-02	cholesterol
SPTLC1	enzyme				3,35E-02	D-sphingosine
CD55	other				3,35E-02	creatinine
PHYH	enzyme				3,35E-02	cholesterol
RSC1A1	other				3,35E-02	cholesterol
FLOT1	other				3,35E-02	cholesterol
PRLHR	G-protein coupled receptor				3,35E-02	cholesterol
TADA3	transcription regulator				3,35E-02	RBP2
KPNA1	transporter				3,35E-02	cholesterol
SIGMAR1	transmembrane receptor				3,35E-02	cholesterol
PDE10A	enzyme				3,35E-02	cholesterol
CMA1	peptidase				3,35E-02	AGT
IL12RB1	transmembrane receptor				3,35E-02	IFI6
PLAA	other				3,35E-02	ANXA4
Ces1g	other				3,35E-02	cholesterol
LNPEP	peptidase				3,35E-02	cholesterol
VNN1	enzyme				3,35E-02	cholesterol
clopidogrel	chemical drug				3,35E-02	CRP
sepiapterin	chemical - endogenous mammalian				3,35E-02	citrulline
phosphorus	chemical reagent				3,35E-02	CYP24A1
wortmannin	chemical - kinase inhibitor		-1,982	bias	3,35E-02	AGT,CRP,EZR,GSTP1
Co2+	chemical - endogenous mammalian				3,35E-02	NDRG1
LMNB1	other				3,38E-02	MGST1,SCD
Z-LLL-CHO	chemical - protease inhibitor		-0,200	bias	3,40E-02	CRP,GSTP1,HSP90B1,PSMD2,RPLP0
methylprednisolone	chemical drug		-0,228		3,46E-02	FAH,GNAI2,GSTP1,HSP90B1,IGFALS,MYO1B,QDPR
ALB	transporter				3,50E-02	AGT,SCD
NPPA	other				3,50E-02	citrulline,creatinine
verapamil	chemical drug				3,50E-02	creatinine,CYP24A1
bromodeoxyuridine	chemical drug				3,63E-02	GSTP1,IFI6
folic acid	chemical - endogenous mammalian				3,63E-02	cholesterol,IFI6
resveratrol	chemical drug		0,391		3,68E-02	BSG,cholesterol,COX4I2,creatinine,NAD+
inosine	chemical - endogenous mammalian				3,75E-02	C4A/C4B,LGALS3BP
cytochalasin D	chemical toxicant				3,75E-02	cholesterol,RPLP0
Cobra Venom Factor	chemical - endogenous non-mammalian				3,89E-02	CRP
IH636 grape seed proanthocyanidin extract	chemical drug				3,89E-02	creatinine
beta-sitosterol	chemical reagent				3,89E-02	cholesterol
dietary fat derivative	chemical drug				3,89E-02	cholesterol
ATP6AP2	transporter				3,89E-02	AGT
BDNF	growth factor		-1,387	bias	3,89E-02	AGRN,cholesterol,HADHA,ITIH3,RPL13
EPM2A	phosphatase				3,89E-02	cholesterol
ACAT1	enzyme				3,89E-02	cholesterol
taspoglutide	biologic drug				3,89E-02	LIPC
miR-338-3p (miRNAs w/seed CCAGCAU)	mature microRNA				3,89E-02	COX4I2
GAS7	transcription regulator				3,89E-02	cholesterol
nivolumab	biologic drug				3,89E-02	creatinine
CYP4A11	enzyme				3,89E-02	AGT
ABCG8	transporter				3,89E-02	cholesterol
CYP8B1	enzyme				3,89E-02	cholesterol
BCAT2	enzyme				3,89E-02	creatinine
sulfinosine	chemical reagent				3,89E-02	GSTP1
ISG15	other				3,89E-02	IFI6
CCL22	cytokine				3,89E-02	creatinine
ADCY6	enzyme				3,89E-02	creatinine
MPO	enzyme				3,89E-02	cholesterol
ABCB11	transporter				3,89E-02	cholesterol
PLAGL2	transcription regulator				3,89E-02	cholesterol
SNRK	kinase				3,89E-02	cholesterol
Fructus xanthii aqueous extract	chemical - endogenous non-mammalian				3,89E-02	SCD
VCAM1	transmembrane receptor				3,89E-02	cholesterol
SLC2A9	transporter				3,89E-02	creatinine
RAB7A	enzyme				3,89E-02	cholesterol
DHCR7	enzyme				3,89E-02	cholesterol
APOC1	transporter				3,89E-02	cholesterol
OBP2B	transporter				3,89E-02	SCD
ANXA6	ion channel				3,89E-02	cholesterol
URB597	chemical drug				3,89E-02	2-arachidonoylglycerol
kynurenic acid	chemical - endogenous mammalian				3,89E-02	citric acid
6-methylsulfinylhexyl isothiocyanate	chemical reagent				3,89E-02	GSTP1
hydrochlorothiazide	chemical drug				3,89E-02	cholesterol
bisphosphonate	chemical drug				3,89E-02	creatinine
beta-lapachone	chemical drug				3,89E-02	NAD+
mycophenolate mofetil	chemical drug				3,89E-02	creatinine
manganese chloride	chemical reagent				3,89E-02	cholesterol
N-Ac-leucyl-leucyl-methioninal	chemical - protease inhibitor				3,89E-02	HSP90B1
UDP-D-glucose	chemical - endogenous mammalian				3,89E-02	HSP90B1
3-hydroxykynurenine	chemical - endogenous mammalian				3,89E-02	citric acid
IL11	cytokine				4,01E-02	CRP,EZR
ABCA1	transporter				4,01E-02	cholesterol,DGAT2
3-methylcholanthrene	chemical toxicant				4,01E-02	cholesterol,GSTA3
LIPE	enzyme				4,06E-02	cholesterol,PFKFB1,SCD
TCF3	transcription regulator				4,10E-02	HADHA,HSP90B1,PDIA6,SDF2L1,TF
hexachlorobenzene	chemical toxicant				4,14E-02	C4A/C4B,GTPBP4
C5	cytokine				4,14E-02	creatine,CRP,D-sphingosine
CCND1	transcription regulator	Inhibited	-2,236		4,15E-02	EEF1B2,EIF5,RPL10,RPL13,RPL27A
arsenic trioxide	chemical drug		-1,188		4,15E-02	HSP90B1,PDIA6,PFKFB1,RBP2,SCD
SYVN1	transporter				4,21E-02	GGCX,LGALS3BP,RPL10
glucosamine	chemical - endogenous mammalian				4,27E-02	AGT,HSP90B1
iron	chemical - endogenous mammalian				4,27E-02	NDRG1,TF
halofuginone	chemical drug				4,29E-02	ANXA4,C4A/C4B,LGALS3BP
3-deazaadenosine	chemical reagent				4,44E-02	MAT1A
triamcinolone	chemical drug				4,44E-02	MAT1A
CERS1	enzyme				4,44E-02	D-sphingosine
doramapimod	chemical - kinase inhibitor				4,44E-02	creatinine
CYP3A	group				4,44E-02	cholesterol
carfilzomib	biologic drug				4,44E-02	HSP90B1
nebivolol	chemical drug				4,44E-02	D-sphingosine
Retinoic acid-RAR-RXR	complex				4,44E-02	RBP2
ATP8B1	transporter				4,44E-02	cholesterol
SOAT2	enzyme				4,44E-02	cholesterol
propolis	biologic drug				4,44E-02	cholesterol
ENTPD5	enzyme				4,44E-02	cholesterol
ANGPTL6	other				4,44E-02	cholesterol
SLC13A5	transporter				4,44E-02	citric acid
SIRT4	enzyme				4,44E-02	cholesterol
NELFCD	other				4,44E-02	BSG
PAPOLB	enzyme				4,44E-02	PGK2
SERPINA12	other				4,44E-02	cholesterol
ACOT11	enzyme				4,44E-02	cholesterol
collagen	group				4,44E-02	BSG
TFPI	other				4,44E-02	cholesterol
PCSK9	peptidase				4,44E-02	cholesterol
Akr1b7	enzyme				4,44E-02	cholesterol
MAP3K12	kinase				4,44E-02	CRP
KHSRP	enzyme				4,44E-02	RPL3
miR-217-5p (and other miRNAs w/seed ACUGCAU)	mature microRNA				4,44E-02	SCD
INPP5K	phosphatase				4,44E-02	cholesterol
HOMER2	other				4,44E-02	2-arachidonoylglycerol
SLC12A1	transporter				4,44E-02	creatinine
Apoc3	transporter				4,44E-02	cholesterol
RRM2B	enzyme				4,44E-02	creatinine
CLDN2	other				4,44E-02	creatinine
4-vinyl-1-cyclohexene dioxide	chemical toxicant				4,44E-02	creatinine
phenylmethylsulfonyl fluoride	chemical - protease inhibitor				4,44E-02	2-arachidonoylglycerol
methoxychlor	chemical toxicant				4,44E-02	HSP90B1
ciclopirox olamine	chemical drug				4,44E-02	TF
pyridoxamine	chemical - endogenous mammalian				4,44E-02	CRP
dihematoporphyrin ether	chemical drug				4,44E-02	HSP90B1
acetate	chemical - endogenous mammalian				4,44E-02	cholesterol
alpha-tocopherol succinate	chemical drug				4,44E-02	FGF1
niacinamide	chemical - endogenous mammalian				4,54E-02	creatinine,NAD+
SRF	transcription regulator				4,56E-02	EZR,FGF1,MAT1A,MGST1,MYO1B
pirinixic acid	chemical toxicant		0,851	bias	4,61E-02	BSG,cholesterol,CRP,GOT2,HADHA,SCD
APOA1	transporter				4,68E-02	cholesterol,creatinine
phenylbutazone	chemical drug				4,68E-02	C4A/C4B,GTPBP4
melatonin	chemical - endogenous mammalian				4,77E-02	cholesterol,citrulline,creatinine
SIN3A	transcription regulator				4,82E-02	ALDH6A1,GSTP1
RBPJ	transcription regulator				4,93E-02	CRP,FGF1,OAT
FLI1	transcription regulator				4,96E-02	DDX21,RACK1
psychosine	chemical - endogenous mammalian				4,98E-02	cholesterol
2,4-diamino-6-hydroxypyrimidine	chemical reagent				4,98E-02	citrulline
Sphk	group				4,98E-02	D-sphingosine
coconut oil	chemical drug				4,98E-02	cholesterol
cyanidin 3-O-glucoside	chemical - endogenous non-mammalian				4,98E-02	cholesterol
GPR119	G-protein coupled receptor				4,98E-02	cholesterol
HINT2	other				4,98E-02	cholesterol
SAMHD1	enzyme				4,98E-02	IFI6
ACOT13	enzyme				4,98E-02	cholesterol
MAF1	other				4,98E-02	NAD+
PDGF (family)	group				4,98E-02	EEF1B2
E4F1	transcription regulator				4,98E-02	citric acid
LPCAT3	enzyme				4,98E-02	cholesterol
CD2AP	other				4,98E-02	creatinine
GNAO1	enzyme				4,98E-02	phosphorylcholine
CD59	other				4,98E-02	creatinine
NELFA	other				4,98E-02	BSG
EIF3A	other				4,98E-02	NDRG1
CEL	enzyme				4,98E-02	cholesterol
APOBEC1	enzyme				4,98E-02	cholesterol
SLC37A4	transporter				4,98E-02	cholesterol
SCTR	G-protein coupled receptor				4,98E-02	creatinine
HP	peptidase				4,98E-02	cholesterol
PDZK1	transporter				4,98E-02	cholesterol
DHH	peptidase				4,98E-02	HHIP
Pcmt1	enzyme				4,98E-02	cholesterol
TNIK	kinase				4,98E-02	cholesterol
NELFE	other				4,98E-02	BSG
tomatidine	chemical - endogenous non-mammalian				4,98E-02	NARS
cholestyramine	chemical drug				4,98E-02	cholesterol
coumestrol	chemical toxicant				4,98E-02	HSP90B1
ifosfamide	chemical drug				4,98E-02	NAD+
acetone	chemical - endogenous mammalian				4,98E-02	cholesterol
benzoic acid	chemical - endogenous mammalian				4,98E-02	cholesterol
GLP-1 (7-36) amide	biologic drug				4,98E-02	SCD
thymidine	chemical - endogenous mammalian				4,98E-02	NAD+
acolbifene	chemical drug				4,98E-02	cholesterol
5-hydroxytryptophan	chemical - endogenous mammalian				4,98E-02	creatinine
3-beta,17-beta-androstanediol	chemical - endogenous mammalian				4,98E-02	GSTP1

## Sheet: High
Upstream Regulator	Molecule Type	Predicted Activation State	Activation z-score	Flags	p-value of overlap	Target molecules in dataset
SREBF2	transcription regulator	Activated	2,869	bias	5,99E-16	AACS,ACAA2,ACLY,cholesterol,CYP51A1,CYP7B1,EBP,FASN,HMGCR,IDI1,LSS,MSMO1,SCD,SQLE,TM7SF2,TMEM97
SCAP	other	Activated	3,341	bias	7,23E-14	AACS,ACAA2,ACLY,cholesterol,CYP51A1,FASN,HMGCR,IDI1,LSS,MSMO1,phosphorylcholine,SCD,SQLE,TM7SF2,TMEM97
SH3TC2	other				2,09E-11	AACS,ACLY,CYP51A1,DHCR24,EBP,HMGCR,IDI1,LSS,SQLE
ATP7B	transporter	Activated	2,530		2,28E-11	AACS,ACLY,cholesterol,CYP51A1,FASN,HMGCR,IDI1,LSS,MSMO1,SQLE
SREBF1	transcription regulator	Activated	3,079	bias	1,62E-10	AACS,ACADS,ACLY,cholesterol,CXADR,CYP51A1,CYP7B1,FASN,HMGCR,HSPA13,HSPA5,IDI1,LSS,MSMO1,PLS3,SCD,SQLE,TM7SF2,TMEM97
SIRT6	enzyme		-0,594	bias	4,65E-10	1-16:0 lysophosphatidylcholine,1-18:2(9Z,12Z) lysophosphatidylcholine,1-oleoyl lysophosphatidylcholine,2-linoleoylglycerol,AACS,cholesterol,FASN,HMGCR,L-alpha-lysophosphatidylcholine, stearoyl,LSS,PIGC,SCD
CYP51A1	enzyme	Inhibited	-2,646		2,16E-09	DHCR24,EBP,HMGCR,LSS,MSMO1,SQLE,TM7SF2
INSIG1	other	Inhibited	-2,881	bias	5,85E-09	AACS,ACLY,cholesterol,CYP51A1,DHCR24,FASN,HMGCR,IDI1,LSS,SCD,SQLE,TM7SF2
RPTOR	other	Inhibited	-2,530		1,34E-07	CDK6,cholesterol,CYP51A1,DHCR24,EBP,HMGCR,IDI1,LSS,MSMO1,SQLE
POR	enzyme	Inhibited	-3,130	bias	2,49E-07	ACLY,cholesterol,CYP51A1,CYP7B1,DHCR24,HMGCR,IDI1,LSS,MSMO1,SCD,SQLE,TM7SF2,TMEM97
NR0B2	ligand-dependent nuclear receptor		-1,732	bias	3,64E-07	ACLY,cholesterol,CYP51A1,CYP7B1,FASN,GPT,HMGCR,SCD,SLC10A1
pitavastatin	chemical drug	Activated	2,425	bias	4,69E-07	cholesterol,CYP51A1,HMGCR,IDI1,LSS,SQLE
PPARA	ligand-dependent nuclear receptor		-0,260		5,11E-07	ACAA2,ACADS,ARG1,cholesterol,CTH,CYP51A1,CYP7B1,FASN,GPT,HADH,HMGCR,IDI1,LSS,MSMO1,NFKBIA,SARDH,SCD,SELENBP1,SQLE,SRM
isoquercitrin	chemical drug	Activated	2,219	bias	6,90E-07	CYP51A1,FASN,HMGCR,MSMO1,SQLE
chloropromazine	chemical drug				9,10E-07	cholesterol,HMGCR,IDI1,LSS,MSMO1,SCD,SQLE
DBI	other	Activated	2,200	bias	1,33E-06	cholesterol,FASN,HMGCR,LSS,SQLE
arsenic trioxide	chemical drug	Inhibited	-2,374		1,39E-06	CDK6,CTH,CYP51A1,DHCR24,EBP,FASN,GCLM,HMGCR,HSPA5,IDI1,IP6K2,LSS,MSMO1,NFKBIA,SCD,SQLE
SIRT2	transcription regulator	Activated	2,236	bias	1,79E-06	AACS,HMGCR,IDI1,LSS,SQLE
CSF1	cytokine	Activated	2,101	bias	2,90E-06	ARG1,cholesterol,creatinine,CYP51A1,DHCR24,EBP,GPT,HMGCR,HSPA5,IDI1,LSS,MSMO1,SQLE
MFSD2A	transporter				6,23E-06	CYP51A1,FASN,IDI1,LSS,SCD
AGPAT2	enzyme		-1,387		7,72E-06	cholesterol,DGKG,FASN,MOGAT1,SCD
MAP4K4	kinase	Inhibited	-2,975	bias	7,82E-06	ACAA2,ACADS,ACLY,EIF4E2,FASN,GCDH,HADH,OGDH,SCD
ACACB	enzyme		-1,432	bias	9,47E-06	ACLY,cholesterol,FASN,HMGCR,SCD
FOXO4	transcription regulator		-0,171	bias	1,31E-05	ACLY,CCNG2,CYP51A1,DHCR24,FASN,HMGCR,IDI1,SCD
BHMT	enzyme		-0,750		1,44E-05	cholesterol,choline,GPT,phosphorylcholine
PEX5L	ion channel		-1,987	bias	1,44E-05	cholesterol,HMGCR,IDI1,LSS
INSR	kinase	Activated	3,282	bias	1,75E-05	ACAA2,ACADS,CCNG2,cholesterol,CYP51A1,FASN,GRN,HMGCR,IDI1,LSS,MSMO1,NDRG1,OGDH,SCD,SFMBT2,SQLE
valproic acid	chemical drug		0,334		1,88E-05	AACS,CTAGE9 (includes others),CXADR,CYP2U1,CYP51A1,DNAJC3,GCLM,GNAI2,HSPA5,IDI1,MBTPS1,MSMO1,OSBPL8,PPRC1,PSMD2,SCD,SMARCB1,SQLE
MBTPS1	peptidase		1,732	bias	1,95E-05	cholesterol,FASN,HMGCR,SCD
LMNB1	other	Inhibited	-2,425	bias	2,27E-05	CYP51A1,FASN,HMGCR,MSMO1,SCD,SQLE
TP53	transcription regulator	Activated	2,046		2,58E-05	ACAA2,ACADS,ACLY,ACTN1,CCNG2,CDC34,CDKN2D,CRACR2B,CYP51A1,D-sphingosine,DBT,DCK,DHCR24,EIF4E2,EZR,FASN,FKBP5,GNAI2,H2AFY2,HADH,HMGCR,IER5,LSS,MGAT1,MLF2,MRPL46,NDRG1,NFKBIA,OGDH,OSGIN1,PSMD2,SCD,SEC23B,SERPINB9,SMARCB1,SQLE,TMEM97,TULP4,TXNRD3,VDAC3,VMP1
FA2H	enzyme				2,76E-05	cholesterol,FASN,SCD
methapyrilene	chemical drug		-0,816		3,09E-05	ACADS,BHMT,CDC34,FETUB,HMGCR,HSPA5,RPS8,SCD,SLC10A1
PPARGC1B	transcription regulator		1,814	bias	3,09E-05	cholesterol,DHCR24,FASN,HMGCR,LSS,SCD,SQLE
NPPB	other	Inhibited	-2,219	bias	3,72E-05	EBP,HMGCR,IDI1,LSS,MSMO1
LDLR	transporter				4,04E-05	ACLY,cholesterol,CYP7B1,FASN,GPT,HMGCR,HSPA5,SCD
25-hydroxycholesterol	chemical reagent	Inhibited	-2,070		4,60E-05	ACLY,cholesterol,FASN,HMGCR,HSPA5,NFKBIA,SCD
PEMT	enzyme				5,34E-05	cholesterol,choline,GPT,HSPA5
FDFT1	enzyme		-1,982	bias	5,34E-05	cholesterol,FASN,HMGCR,SQLE
3-deoxy-2-octulosonic acid(2)-lipid A	chemical - endogenous non-mammalian		-1,342	bias	5,67E-05	cholesterol,DHCR24,HMGCR,LSS,SQLE
atorvastatin	chemical drug	Activated	3,131		5,94E-05	cholesterol,creatinine,CYP51A1,DHCR24,HMGCR,IDI1,LSS,MSMO1,SLC10A1,SQLE,TM7SF2
CFTR	ion channel		0,378		6,20E-05	ACAA2,HADH,IDI1,NFKBIA,OXCT1,SCD,SQLE
ADRB	group		-0,563		6,51E-05	AACS,ARG1,CDK6,CYP51A1,GCLM,LSS,MSMO1,NFKBIA,SRM
MPZ	other				6,62E-05	DNAJC3,HMGCR,HSPA5,SQLE
FGF19	growth factor		-1,982		6,67E-05	ACLY,cholesterol,CYP7B1,FASN,HMGCR,SCD,SQLE
ciprofibrate	chemical drug		-1,276		6,85E-05	cholesterol,CYP7B1,FAH,IL1RAP,LGALS3BP,NFKBIA,SCD,SELENBP1,SLC10A1
CYP3A	group				7,59E-05	cholesterol,CYP7B1,SQLE
zinc	chemical drug		-0,404		7,69E-05	ASPG,FETUB,IDI1,NFKBIA,PDE4A,SCD,SELENBP1
RORA	ligand-dependent nuclear receptor		1,103	bias	8,44E-05	BHMT,cholesterol,CYP7B1,DHCR24,FASN,HMGCR,NFKBIA,SCD,SELENBP1,UGGT2
PCGEM1	other		1,000	bias	9,40E-05	ACLY,DHCR24,FASN,LSS,OGDH
cholesterol	chemical - endogenous mammalian	Inhibited	-3,058	bias	9,75E-05	ACLY,cholesterol,CYP7B1,FASN,HMGCR,HSPA5,IDI1,MSMO1,SCD,SQLE,TM7SF2
INSIG2	other		-1,973	bias	9,82E-05	ACLY,FASN,HMGCR,SCD
mir-103	microRNA		-1,944	bias	1,18E-04	AIP,CDK6,FASN,GRN
GCK	kinase		1,000		1,33E-04	ACLY,FASN,fructose-1,6-diphosphate,HADH,SCD
nicotinic acid	chemical - endogenous mammalian		0,468		1,33E-04	19,20-dihydroxydocosapentaenoic acid,cholesterol,FASN,LIPE,TECR
UACA	other				1,60E-04	cholesterol,GPT,HSPA5
MTTP	transporter		0,565		1,64E-04	cholesterol,D-sphingosine,GPT,HMGCR,HSPA5
alvespimycin	chemical drug		-1,000	bias	1,65E-04	cholesterol,FASN,HMGCR,SCD
HNF4A	transcription regulator	Activated	2,377	bias	1,97E-04	ABCF3,ACAA2,ACLY,ACTN1,AIP,ARG1,AS3MT,BHMT,CCNG2,cholesterol,CXADR,CYP51A1,CYP7B1,DBT,DCK,EBP,EPS8L3,FETUB,GBF1,GGCX,GPT,GUSB,HSPA5,IER5,IL1RAP,ITIH3,LIMS1,MBD4,MDH1,MIS12,MRPL46,NDRG1,OGDH,POC1A,SCD,SLC10A1,SLC25A1,SLC25A32,TM7SF2,TMEM33,VMP1,ZBTB11,ZDHHC6
TRIB1	kinase				2,18E-04	cholesterol,FASN,SCD
EGFR	kinase		-0,114	bias	2,18E-04	ARG1,CCNG2,CDK6,choline,citrulline,creatinine,FASN,gluconic acid-6-phosphate,GRN,homocitrulline,HSPA5,LYAR,NFKBIA,phosphorylcholine,SLC25A32,trans-4-hydroxy-L-proline
fibric acid derivative	chemical drug		1,188		2,25E-04	cholesterol,creatinine,FASN,SCD
metribolone	chemical reagent		1,551	bias	2,29E-04	ACLY,ACTN1,cholesterol,DHCR24,EZR,FASN,FKBP5,HMGCR,HSPA5,NDRG1,UNC13B,ZDHHC6
CYP7A1	enzyme				2,61E-04	cholesterol,CYP7B1,FASN,HMGCR
HSPA5	enzyme		0,842		2,69E-04	ACLY,FASN,HSPA5,IDI1,SCD
LAMTOR1	other				2,89E-04	FASN,SCD,SQLE
ezetimibe	chemical drug		1,996	bias	3,00E-04	cholesterol,CYP51A1,HMGCR,IDI1
sterol	chemical - endogenous mammalian				3,00E-04	ACLY,EBP,FASN,HMGCR
linoleic acid	chemical - endogenous mammalian		-0,447	bias	3,53E-04	2-arachidonoylglycerol,cholesterol,FASN,HSPA5,NFKBIA,SCD
ACACA	enzyme				3,72E-04	ACLY,FASN,SCD
ELOVL2	enzyme				3,77E-04	FASN,SCD
UBIAD1	enzyme				3,77E-04	cholesterol,HMGCR
PEBP1	other				3,90E-04	ACLY,FASN,phosphorylcholine,SCD
ABCA1	transporter				4,18E-04	ABCA5,cholesterol,CYP51A1,HMGCR,HSPA5
EPHX2	enzyme		0,000		4,42E-04	(9Z)-12,13-dihydroxyoctadec-9-enoic acid,19,20-dihydroxydocosapentaenoic acid,cholesterol,HSPA5
beta-cyclodextrin	chemical - endogenous non-mammalian				4,70E-04	cholesterol,FASN,HMGCR
Growth hormone	group		0,805	bias	5,05E-04	cholesterol,creatinine,CTH,FASN,FKBP5,GCDH,GPT,HADH,LIPE,NFKBIA
rosuvastatin	chemical drug		1,000		5,60E-04	cholesterol,CYP51A1,HMGCR,IDI1
AGN194204	chemical drug		1,964	bias	5,62E-04	ACAA2,CCNG2,CYP51A1,CYP7B1,IDI1,LSS,NSMAF,SCD
SOAT1	enzyme				5,82E-04	cholesterol,FASN,HMGCR
MLXIPL	transcription regulator		1,238	bias	6,26E-04	ACLY,cholesterol,FASN,SCD
tanespimycin	chemical drug		-1,633	bias	6,31E-04	CDK6,cholesterol,FASN,HMGCR,HSPA5,RPS8,SCD
AKT1	kinase		1,461	bias	6,36E-04	ACLY,AIP,EBP,EZR,FASN,GCLM,HMGCR,LSS,MDH1,MSMO1,SCD
KRAS	enzyme		-1,140		6,61E-04	ACLY,AMPH,ARG1,CXADR,FAH,FASN,GCLM,GRN,HSPA5,IP6K2,LYAR,NFKBIA,PLCD1,SCD,SLC25A32,VMP1
dexamethasone	chemical drug		-0,176		6,89E-04	AACS,ACADS,BHMT,CCNG2,CXADR,CYP51A1,D-sphingosine,DBT,DGKG,DHCR24,DNAJC3,ELMO2,EZR,FASN,FKBP5,GCLM,GIT2,GNAI2,GPT,GRN,HPCAL1,HSPA5,IL1RAP,ILVBL,IRF2BP2,LGALS3BP,LIPE,LSS,NFKBIA,SCD,SERPINB9,SLC10A1,SLC25A1,SPR,SRM,TMEM97,TRPM7,TWF1,VMP1,ZNF395
lithocholic acid	chemical - endogenous mammalian		-1,969	bias	6,99E-04	1-oleoyl lysophosphatidylcholine,GRN,L-alpha-lysophosphatidylcholine, stearoyl,SLC10A1
FABP2	transporter				7,10E-04	cholesterol,FASN,HMGCR
ST6GALNAC2	enzyme				7,48E-04	creatinine,GPT
ATP1A1	transporter				7,48E-04	cholesterol,HMGCR
RNF139	enzyme				7,48E-04	FASN,HMGCR
Mia2	other				7,48E-04	cholesterol,HSPA5
chitosan	chemical - endogenous mammalian				7,48E-04	cholesterol,HMGCR
SP1	transcription regulator		0,850	bias	7,54E-04	AFAP1L1,CCNG2,CDK6,CDKN2D,CTH,CYP51A1,CYP7B1,DHCR24,EZR,FASN,GNAI2,HMGCR,HSPA5,NDRG1,NFKBIA,PSIP1
SLC13A1	transporter		-0,816		7,68E-04	ACLY,BYSL,cholesterol,HSPA5,ITIH3,SCD
HDL-cholesterol	complex	Inhibited	-2,000	bias	7,76E-04	CYP51A1,IDI1,MSMO1,SQLE
PTEN	phosphatase		-1,332		8,27E-04	ACAA2,ARG1,CDK6,CDKN2D,EBP,FASN,HADH,HMGCR,IDI1,LIMS1,MAN1C1,MDH1,NDRG1,SCD,SLC25A1,SYNJ1
PML	transcription regulator		-1,741		8,28E-04	ACADS,FASN,GCLM,HMGCR,LIPE,NDRG1,SCD
XBP1	transcription regulator		-0,959	bias	8,30E-04	DNAJC3,FASN,GGCX,HSPA13,HSPA5,SCD,SEC23B,SEC61G,XRCC6
OMA1	peptidase				8,55E-04	FASN,GPT,SCD
mibolerone	chemical drug		0,973	bias	9,04E-04	CYP51A1,FKBP5,HSPA5,LSS,SEC23B,SQLE,SRM
NR1H2	ligand-dependent nuclear receptor		1,388		1,05E-03	cholesterol,FASN,HMGCR,LIPE,NFKBIA,SCD
MED13	transcription regulator				1,05E-03	AACS,FASN,HMGCR,SCD
DDX25	enzyme				1,20E-03	cholesterol,HMGCR,NFKBIA
LDLRAP1	transporter				1,24E-03	cholesterol,HMGCR
ghrelin	biologic drug				1,24E-03	FASN,SCD
BPNT1	phosphatase				1,24E-03	cholesterol,GPT
CD36	transmembrane receptor		0,946	bias	1,24E-03	ARG1,cholesterol,FASN,HSPA5,SCD
SRT2183	chemical reagent				1,24E-03	FASN,HMGCR
bromobenzene	chemical toxicant		0,000		1,24E-03	BHMT,HSPA13,HSPA5,MSMO1,OXCT1
oleic acid	chemical - endogenous mammalian		0,192	bias	1,31E-03	2-arachidonoylglycerol,ARG1,FASN,HMGCR,HSPA5,NFKBIA,SCD
Insulin	group		0,938		1,37E-03	ACLY,CCNG2,cholesterol,creatine,CTH,FASN,HMGCR,HSPA5,LGALS3BP,LIPE,NFKBIA,SCD,SQLE
ACOX1	enzyme		1,134		1,37E-03	CYP7B1,FAH,FASN,HSPA5,IL1RAP,LGALS3BP,SELENBP1
ABCB4	transporter				1,38E-03	cholesterol,choline,GPT,SLC10A1
MLX	transcription regulator				1,40E-03	FASN,LGALS3BP,SCD
ritonavir	chemical drug				1,42E-03	cholesterol,HMGCR,IDI1,LIPE,MSMO1,SCD,SQLE
LG100268	chemical reagent		1,131		1,50E-03	CYP7B1,HMGCR,NDRG1,SCD
plicamycin	chemical drug		-0,970	bias	1,56E-03	AFAP1L1,cholesterol,FASN,GNAI2,HMGCR,IER5
miR-103-3p (and other miRNAs w/seed GCAGCAU)	mature microRNA				1,62E-03	AGO3,CDK6,GRN
CASP1	peptidase		1,000	bias	1,63E-03	cholesterol,creatinine,FASN,SCD
afatinib	chemical drug		-1,342	bias	1,78E-03	choline,gluconic acid-6-phosphate,homocitrulline,phosphorylcholine,trans-4-hydroxy-L-proline
vanillyl-N-nonylamide	chemical drug				1,84E-03	CCNG2,HSPA5
PDE8A	enzyme				1,84E-03	CYP51A1,HMGCR
GATM	enzyme				1,84E-03	cholesterol,creatinine
NCEH1	enzyme				1,84E-03	cholesterol,HSPA5
CHKA	kinase				1,84E-03	choline,phosphorylcholine
PHYH	enzyme				1,84E-03	cholesterol,GPT
KPNA1	transporter				1,84E-03	cholesterol,GPT
PDE10A	enzyme				1,84E-03	cholesterol,GPT
GCLM	enzyme				1,84E-03	GCLM,GPT
CYB5R4	enzyme				1,86E-03	FASN,HSPA5,SCD
PPARG	ligand-dependent nuclear receptor	Activated	3,248	bias	1,88E-03	14:0/20:4(5Z,8Z,11Z,14Z) phosphatidylcholine,ACAA2,ACADS,ACLY,ARG1,CDK6,cholesterol,FASN,GPT,HMGCR,LIPE,MDH1,NDRG1,SCD
hydroxypropyl-beta-cyclodextrin	chemical drug		0,152	bias	1,92E-03	cholesterol,D-sphingosine,GUSB,HMGCR
NPC1	transporter				2,11E-03	cholesterol,D-sphingosine,GUSB,HMGCR,SCD
LCN2	transporter				2,23E-03	ACTN1,ARG1,cholesterol,FASN,SCD
FMO3	enzyme				2,40E-03	cholesterol,FASN,SCD
MGLL	enzyme				2,40E-03	2-arachidonoylglycerol,2-linoleoylglycerol,cholesterol
IRS2	enzyme		1,040		2,41E-03	ACLY,cholesterol,FASN,HMGCR
YAP1	transcription regulator				2,42E-03	ACLY,CDK6,FASN,HMGCR,NEGR1,TEAD4
ESR1	ligand-dependent nuclear receptor		-0,152		2,54E-03	AKT1S1,BYSL,CCNG2,CDK6,cholesterol,CXADR,CYP7B1,FASN,GIT2,GPSM2,HMGCR,HSPA13,LGALS3BP,MCF2L,NFKBIA,PDE4A,PRKD3,PRUNE1,PSIP1,SCD,SERPINB9,SLC10A1,SNX6,SRM,TEAD4,TMEM97,ZNF367
ACAT1	enzyme				2,56E-03	cholesterol,HMGCR
Fructus xanthii aqueous extract	chemical - endogenous non-mammalian				2,56E-03	FASN,SCD
DHCR7	enzyme				2,56E-03	cholesterol,HMGCR
OBP2B	transporter				2,56E-03	FASN,SCD
acetazolamide	chemical drug				2,56E-03	GUSB,HSPA5
saquinavir	chemical drug				2,56E-03	LIPE,NFKBIA
cholic acid	chemical - endogenous mammalian		-1,991		2,62E-03	cholesterol,CYP7B1,HMGCR,SLC10A1,SQLE
GW3965	chemical reagent		0,332		2,62E-03	cholesterol,FASN,LIPE,NFKBIA,SCD
HTT	transcription regulator		1,702		2,64E-03	cholesterol,choline,citrulline,creatine,creatinine,CYP51A1,DNAJC3,FASN,HMGCR,HPCAL1,HSPA5,MBTPS1,MLF2,OSBPL8,PPRC1,scyllo-inositol,SRM,ZNF706
NCOR-LXR-Oxysterol-RXR-9 cis RA	complex				2,71E-03	CYP51A1,FASN,SCD
NOS2	enzyme		1,044		2,72E-03	cholesterol,citrulline,creatinine,FASN,GPT,LGALS3BP,NFKBIA,SPR
ERN1	kinase		-0,149	bias	2,74E-03	DNAJC3,FASN,GPT,HSPA5,SCD,SMARCB1
ARNTL	transcription regulator		1,172	bias	2,79E-03	cholesterol,FASN,GPT,SCD
amiodarone	chemical drug				2,79E-03	cholesterol,GRN,LSS,SCD
NR1I2	ligand-dependent nuclear receptor		-0,128		2,92E-03	APOF,BHMT,cholesterol,CTH,FASN,GUSB,SCD
SGPP2	phosphatase				3,04E-03	DNAJC3,HSPA13,HSPA5
homocysteine	chemical - endogenous mammalian		0,970	bias	3,36E-03	BHMT,HMGCR,HSPA5,IDI1,NDRG1
MEDAG	other				3,39E-03	FASN,LIPE
ENTPD5	enzyme				3,39E-03	cholesterol,GPT
SLC13A5	transporter				3,39E-03	ACLY,citric acid
miR-217-5p (and other miRNAs w/seed ACUGCAU)	mature microRNA				3,39E-03	FASN,SCD
MTORC1	complex		1,671	bias	3,42E-03	FASN,HMGCR,IDI1,SCD
D-glucose	chemical - endogenous mammalian		1,307	bias	3,45E-03	ACAA2,ACLY,ACTN1,cholesterol,citric acid,creatine,DNAJC3,FASN,GCDH,GRN,HMGCR,HSPA5,LIPE,OGDH,SCD,SLC25A1,SRM
NR1H3	ligand-dependent nuclear receptor		1,160		3,47E-03	cholesterol,FASN,GPT,HMGCR,NFKBIA,SCD
FGF10	growth factor	Activated	2,000	bias	3,65E-03	CYP51A1,LIPE,LSS,SCD
CETP	enzyme				3,76E-03	cholesterol,HMGCR,HSPA5
GPER1	G-protein coupled receptor		1,119	bias	3,90E-03	cholesterol,FASN,HSPA5,NFKBIA
choline fenofibrate	chemical drug				4,16E-03	cholesterol,GPT,NFKBIA
sirolimus	chemical drug	Inhibited	-2,387	bias	4,26E-03	ARG1,choline,creatinine,DPP7,FASN,gluconic acid-6-phosphate,homocitrulline,HSPA5,IDI1,phosphorylcholine,RPS8,SCD,SQLE,trans-4-hydroxy-L-proline,VMP1
Sphk	group				4,32E-03	D-sphingosine,MBTPS1
HINT2	other				4,32E-03	cholesterol,GPT
soy isoflavones	chemical drug				4,32E-03	cholesterol,creatinine
SLC37A4	transporter				4,32E-03	cholesterol,HSPA5
GLP-1 (7-36) amide	biologic drug				4,32E-03	FASN,SCD
cypermethrin	chemical toxicant				4,32E-03	cholesterol,creatinine
NFIL3	transcription regulator				4,59E-03	cholesterol,FASN,SCD
GnRH analog	biologic drug		-0,426		4,80E-03	ACAA2,ACTN1,EML2,FAM214B,GPSM2,LIMS1,NDRG1,NFKBIA,TUBGCP2,TWF1
NR1H4	ligand-dependent nuclear receptor		0,198		4,83E-03	cholesterol,FASN,GCLM,GPT,HSPA5,LIPE,SLC10A1
APOA1	transporter				4,97E-03	cholesterol,creatinine,HMGCR,HSPA5
n-3 fatty acids	chemical drug		-1,982		4,97E-03	creatinine,FASN,HSPA5,SCD
FECH	enzyme				5,03E-03	CYP51A1,CYP7B1,SLC10A1
Mt1	other				5,03E-03	creatinine,GPT,NFKBIA
carbohydrate	chemical - endogenous mammalian				5,03E-03	ACLY,FASN,SCD
betaine	chemical - endogenous mammalian				5,03E-03	cholesterol,HSPA5,phosphorylcholine
NRIP1	transcription regulator				5,27E-03	ACAA2,CCNG2,FASN,SCD
taurodeoxycholic acid	chemical - endogenous mammalian				5,36E-03	cholesterol,HSPA5
GPAT3	enzyme				5,36E-03	cholesterol,GPT
CREB3L2	transcription regulator				5,36E-03	HSPA5,SEC23B
HMGCR	enzyme				5,36E-03	cholesterol,HMGCR
Mup1 (includes others)	other				5,36E-03	FASN,SCD
GNMT	enzyme				5,36E-03	cholesterol,GPT
dihydrotestosterone	chemical - endogenous mammalian		0,572	bias	5,41E-03	ACLY,ASAP2,cholesterol,DHCR24,FASN,FKBP5,GRN,HMGCR,LIPE,NDRG1,NFKBIA,SCD,SELENBP1,SQLE
metformin	chemical drug		0,946	bias	5,42E-03	ARG1,cholesterol,creatinine,FASN,fructose-1,6-diphosphate,HSPA5,NFKBIA
WT1	transcription regulator		-1,974		5,48E-03	ACTN1,EZR,IDI1,IL1RAP,LSS,MBTPS1,NDRG1,SQLE
UCP2	transporter				5,51E-03	citric acid,FASN,SCD
PCYT1A	enzyme				5,51E-03	cholesterol,phosphorylcholine,SCD
LCAT	enzyme				6,01E-03	cholesterol,HMGCR,HSPA5
linolenic acid	chemical - endogenous mammalian				6,01E-03	cholesterol,FASN,NFKBIA
nitroarginine	chemical reagent				6,01E-03	creatinine,GCLM,HMGCR
11-dehydrocorticosterone	chemical - endogenous mammalian				6,50E-03	FASN,LIPE
CLEC4G	other				6,50E-03	CDK6,GPT
SLCO1B3	transporter				6,50E-03	cholesterol,GPT
NCOA6	transcription regulator				6,50E-03	FASN,HSPA5
Ncoa6	transcription regulator				6,50E-03	FASN,SCD
SIK1/SIK1B	kinase				6,50E-03	FASN,SCD
sphingomyelin	chemical - endogenous mammalian				7,09E-03	cholesterol,FASN,SCD
creatine	chemical - endogenous mammalian				7,09E-03	cholesterol,creatine,creatinine
methylmercury	chemical toxicant		1,000		7,30E-03	CDK6,creatinine,DHCR24,PLS3
digoxin	chemical drug				7,75E-03	FASN,NDRG1
3,5-L-diiodothyronine	chemical - endogenous mammalian				7,75E-03	cholesterol,SCD
L1CAM	other				7,75E-03	IDI1,SQLE
NRG4	growth factor				7,75E-03	FASN,SCD
HADHA	enzyme				7,75E-03	cholesterol,GPT
THRSP	other				7,75E-03	ACLY,FASN
CDN1163	chemical reagent				7,75E-03	FASN,SCD
mir-1	microRNA	Inhibited	-2,186	bias	8,20E-03	MAN1C1,SLC25A1,SNX6,TRIM2,TWF1
LPIN1	phosphatase				8,28E-03	FASN,HMGCR,SCD
SLC16A2	transporter				8,28E-03	cholesterol,DGKG,IER5
KCNE3	ion channel				8,48E-03	cholesterol,EPN3,HEPHL1,OSGIN1
NCOA2	transcription regulator				8,51E-03	CYP51A1,FASN,HMGCR,IDI1,NFKBIA
LY294002	chemical - kinase inhibitor	Inhibited	-3,066	bias	8,60E-03	AKT1S1,CDK6,CDKN2D,DHCR24,FASN,GRN,HMGCR,HSPA5,IDI1,NDRG1,NFKBIA,SCD,SQLE
DIO2	enzyme				8,92E-03	creatine,DGKG,IER5
XRCC5	enzyme				9,09E-03	FASN,FKBP5
NPC1L1	transporter				9,09E-03	cholesterol,HMGCR
RPL22	translation regulator				9,09E-03	DNAJC3,HSPA5
KMUP-1	chemical reagent				9,09E-03	cholesterol,HMGCR
orlistat	chemical drug				9,09E-03	cholesterol,HSPA5
carnosine	chemical - endogenous mammalian				9,09E-03	FASN,HMGCR
CLOCK	transcription regulator		-1,342		9,16E-03	CYP51A1,DHTKD1,FASN,FKBP5,GALNT11,MBTPS1,MSMO1,SCD
RORC	ligand-dependent nuclear receptor				9,42E-03	BHMT,CYP7B1,DHCR24,HMGCR,SELENBP1,UGGT2
NR1D1	ligand-dependent nuclear receptor				9,58E-03	ACLY,FASN,MDH1
tunicamycin	chemical - endogenous non-mammalian		-1,241	bias	9,73E-03	DNAJC3,HSPA5,NDRG1,NFKBIA,SCD,SEC61G,SMARCB1
ursodeoxycholic acid	chemical - endogenous mammalian		-0,900		9,78E-03	cholesterol,FASN,GCLM,GPT
silibinin	chemical drug		0,187	bias	9,78E-03	CDK6,cholesterol,citric acid,NFKBIA
OSM	cytokine		-1,652	bias	1,02E-02	ARG1,CCNG2,CXADR,DHCR24,DNAJC3,FASN,FETUB,HSPA5,OGDH,PLCD1,TECR,TM7SF2,TUBGCP2
APOB	transporter				1,03E-02	cholesterol,FASN,SCD
ginsenoside Rb1	chemical - endogenous non-mammalian				1,05E-02	FASN,SCD
ACLY	enzyme				1,05E-02	FASN,SCD
GPAM	enzyme				1,05E-02	cholesterol,SCD
GRM5	G-protein coupled receptor				1,05E-02	2-arachidonoylglycerol,citrulline
SOCS2	other				1,05E-02	FASN,LIPE
perilla alcohol	chemical drug				1,05E-02	creatinine,NFKBIA
mannose	chemical - endogenous mammalian				1,05E-02	FASN,HSPA5
GW501516	chemical drug				1,09E-02	14:0/20:4(5Z,8Z,11Z,14Z) phosphatidylcholine,ACAA2,FASN,LIPE,SCD
CIDEC	other				1,10E-02	ACADS,FASN,LIPE
acetyl-coenzyme A	chemical - endogenous mammalian				1,13E-02	citric acid
L-alpha-palmitoyloleolyl-phosphatidylcholine	chemical - endogenous mammalian				1,13E-02	cholesterol
CHF-4227	chemical drug				1,13E-02	cholesterol
lipoprotein lipase	group				1,13E-02	2-arachidonoylglycerol
thiamethoxam	chemical toxicant				1,13E-02	cholesterol
ipriflavone	chemical drug				1,13E-02	cholesterol
aminoglycoside	chemical drug				1,13E-02	creatinine
phytosterol derivative	chemical drug				1,13E-02	cholesterol
NSUN2	enzyme				1,13E-02	cholesterol
GALC	enzyme				1,13E-02	psychosine
4930412L05Rik	other				1,13E-02	cholesterol
PLA1A	enzyme				1,13E-02	cholesterol
GAMT	enzyme				1,13E-02	creatinine
SEC24A	transporter				1,13E-02	cholesterol
FUCA1	enzyme				1,13E-02	cholesterol
AQP12A/AQP12B	transporter				1,13E-02	cholesterol
Slurp2	other				1,13E-02	cholesterol
varespladib methyl	chemical drug				1,13E-02	cholesterol
ascorbic acid/vitamin E	chemical drug				1,13E-02	cholesterol
DNAJC7	other				1,13E-02	cholesterol
DLG2	kinase				1,13E-02	cholesterol
miR-659-3p (miRNAs w/seed UUGGUUC)	mature microRNA				1,13E-02	GRN
SLC34A2	transporter				1,13E-02	creatinine
miR-211-3p (miRNAs w/seed CAGGGAC)	mature microRNA				1,13E-02	CDK6
CYP3A51P	other				1,13E-02	cholesterol
EPSTI1	other				1,13E-02	NFKBIA
GPM6B	other				1,13E-02	cholesterol
PLA2G15	enzyme				1,13E-02	cholesterol
KDELR1	transporter				1,13E-02	HSPA5
Akap9	other				1,13E-02	cholesterol
COL10A1	other				1,13E-02	HSPA5
CYP3A5	enzyme				1,13E-02	cholesterol
MYC	transcription regulator		1,760	bias	1,13E-02	ABCF3,ACTN1,ARG1,CCNG2,CDC34,CDK6,EZR,FASN,FKBP5,GCLM,GPT,IER5,IL1RAP,LIMS1,MAPKAPK5,MGAT1,NDRG1,NFKBIA,PLS3,SARDH,SRM,TMEM97
TLR4-IN-C34	chemical reagent				1,13E-02	HSPA5
ospemifene	chemical drug				1,13E-02	cholesterol
idoxifene	chemical drug				1,13E-02	cholesterol
RHC-80267	chemical reagent				1,13E-02	2-arachidonoylglycerol
cyanamide	chemical - endogenous non-mammalian				1,13E-02	creatine
ND-630	chemical drug				1,13E-02	cholesterol
bisoprolol	chemical drug				1,13E-02	creatine
nefazodone	chemical drug				1,13E-02	GPT
rhapontin	chemical - endogenous non-mammalian				1,13E-02	FASN
daptomycin	biologic drug				1,13E-02	creatinine
lamivudine	chemical drug				1,13E-02	creatinine
p-aminohippuric acid	chemical drug				1,13E-02	creatinine
nitrofurantoin	chemical drug		0,000		1,15E-02	FETUB,HMGCR,HSPA5,NFKBIA,RPS8,SELENBP1
HSD11B1	enzyme				1,17E-02	cholesterol,FASN,LIPE
FOXO1	transcription regulator	Activated	2,383	bias	1,20E-02	ACLY,AIP,CCNG2,cholesterol,FASN,HMGCR,HSPA5,KIF18A,MRPL46,SCD,SQLE
glutamine	chemical - endogenous mammalian		1,000		1,21E-02	citric acid,GCDH,HSPA5,NFKBIA,THEM5
SELENOS	other				1,21E-02	FASN,HSPA5
KLB	enzyme				1,21E-02	cholesterol,HMGCR
PPBP	cytokine				1,21E-02	D-sphingosine,phosphorylcholine
KT5720	chemical - kinase inhibitor				1,21E-02	ARG1,NFKBIA
DL-fructose	chemical - endogenous mammalian				1,21E-02	FASN,SCD
24-hydroxycholesterol	chemical - endogenous mammalian				1,21E-02	HMGCR,HSPA5
SGPL1	enzyme				1,25E-02	cholesterol,D-sphingosine,HSPA5
EP300	transcription regulator				1,26E-02	CCNG2,FASN,HMGCR,LGALS3BP,MBTPS1,MCF2L,NDRG1,NFKBIA,phosphorylcholine,TULP4,XRCC6
E. coli B5 lipopolysaccharide	chemical - endogenous non-mammalian		-1,612	bias	1,28E-02	BHMT,CDK6,cholesterol,FASN,GCLM,IL1RAP,NFKBIA,SELENBP1
CREB1	transcription regulator		1,316	bias	1,30E-02	ARG1,BAG3,CYP51A1,EBP,FASN,HECA,HMGCR,HPCAL1,HSPA5,IDI1,LSS,MSMO1,SCD
L-glutamic acid	chemical - endogenous mammalian		0,555	bias	1,33E-02	ACLY,BAG3,cholesterol,citrulline,FASN
CYP27A1	enzyme				1,33E-02	cholesterol,CYP7B1,HMGCR
SIK3	kinase				1,37E-02	cholesterol,GPT
BCO1	enzyme				1,37E-02	BCO2,cholesterol
RGCC	other				1,37E-02	FASN,SCD
ANGPTL4	other				1,37E-02	cholesterol,FASN
G6PC	phosphatase				1,37E-02	cholesterol,HSPA5
TCF7L2	transcription regulator		1,414	bias	1,41E-02	AGO3,ASPA,cholesterol,CYP51A1,DHCR24,GCLM,IL1RAP,PELI1,TWF1
KLF15	transcription regulator				1,42E-02	ACADS,FASN,SCD
rosiglitazone	chemical drug		1,423	bias	1,42E-02	ACAA2,ACADS,ARG1,cholesterol,FASN,HADH,HSPA5,LIPE,MAN1C1,SCD,SLC27A6
SCD	enzyme		0,405		1,45E-02	cholesterol,FASN,HSPA5,LIPE
Ige	complex	Activated	2,236	bias	1,46E-02	ACTN1,ARG1,CXADR,MCF2L,NFKBIA,RNF180,SCD,SRM,VMP1
NFYA	transcription regulator				1,50E-02	ACLY,FASN,HSPA5,SCD
lipid	chemical - endogenous mammalian				1,50E-02	ACLY,HMGCR,SQLE
S-adenosylmethionine	chemical - endogenous mammalian				1,50E-02	cholesterol,FASN,GCLM
pirinixic acid	chemical toxicant		1,519	bias	1,53E-02	ACAA2,ACADS,cholesterol,CYP7B1,FASN,HADH,HMGCR,MARK2,NFKBIA,SCD,SLC25A32
orotic acid	chemical - endogenous mammalian				1,54E-02	FASN,SCD
perhexiline	chemical drug				1,54E-02	cholesterol,LSS
FFAR4	G-protein coupled receptor				1,54E-02	cholesterol,GPT
miR-124-3p (and other miRNAs w/seed AAGGCAC)	mature microRNA	Inhibited	-2,042	bias	1,54E-02	ACAA2,CDK6,DHCR24,DNAJC25-GNG10,HADH,OSBPL8,ZNF367
decursin	chemical - endogenous non-mammalian				1,54E-02	CDK6,FASN
concanamycin A	chemical drug				1,54E-02	GRN,NFKBIA
A2M	transporter				1,59E-02	ACLY,FASN,HSPA5
bicalutamide	chemical drug				1,59E-02	APOF,EZR,FKBP5
PNPLA8	enzyme				1,68E-02	(9Z)-12,13-dihydroxyoctadec-9-enoic acid,19,20-dihydroxydocosapentaenoic acid,HSPA5
Srebp	group				1,72E-02	ACLY,FASN
PMP22	other				1,72E-02	cholesterol,HMGCR
SEL1L	other				1,72E-02	DNAJC3,HSPA5
ARHGDIA	other				1,72E-02	cholesterol,creatinine
ADIPOQ	other		0,919		1,74E-02	ACLY,ARG1,cholesterol,FASN,NFKBIA,SCD
corticosterone	chemical - endogenous mammalian		-0,577		1,75E-02	2-arachidonoylglycerol,FASN,FKBP5,HSPA5,LIPE
GCG	other		-0,068	bias	1,76E-02	ACADS,cholesterol,FASN,HMGCR
IL5	cytokine	Activated	2,121	bias	1,78E-02	ACAA2,EBP,GCLM,HMGCR,HSPA5,IDI1,NDRG1,TMEM97
hydrogen peroxide	chemical - endogenous mammalian	Activated	2,713	bias	1,81E-02	CDC34,CYP51A1,EZR,FASN,HMGCR,HSPA5,IER5,MSMO1,OSGIN1,SQLE,SUSD6,XRCC6
CNTF	cytokine		0,000		1,82E-02	cholesterol,FASN,OXCT1,SCD
tert-butyl-hydroquinone	chemical reagent		1,057	bias	1,82E-02	GCLM,GNAI2,HSPA5,OSGIN1
p85 (pik3r)	group				1,91E-02	FASN,NDRG1
RAE1	other				1,91E-02	IER5,MARS2
BRD7	transcription regulator				1,91E-02	FASN,NDRG1
PCYT2	enzyme				1,91E-02	FASN,SCD
PS-1145	chemical - kinase inhibitor				1,91E-02	HSPA5,NFKBIA
reserpine	chemical drug				1,91E-02	2-arachidonoylglycerol,cholesterol
KDM5B	transcription regulator	Inhibited	-2,236	bias	1,96E-02	AP4S1,DHCR24,LGALS3BP,PLS3,PSIP1
cerivastatin	chemical drug		1,225		1,96E-02	cholesterol,creatinine,HMGCR,IDI1
FASN	enzyme				1,98E-02	ACLY,FASN,SCD
verapamil	chemical drug				2,08E-02	creatinine,GPT,HMGCR
ethanol	chemical - endogenous mammalian		0,738	bias	2,08E-02	ACLY,BHMT,cholesterol,D-sphingosine,FASN,GNAI2,GPT,HSPA5,LSS,SCD,SQLE
glycerol	chemical - endogenous mammalian				2,10E-02	cholesterol,creatinine
fluoride	chemical - endogenous mammalian				2,10E-02	citric acid,HSPA5
PON3	enzyme				2,10E-02	cholesterol,GPT
NONO	transcription regulator				2,10E-02	FASN,PDE4A
RARRES2	transmembrane receptor				2,10E-02	FASN,LIPE
NCOR1	transcription regulator				2,11E-02	APOF,DHCR24,FASN,NDRG1
TO-901317	chemical reagent		1,380	bias	2,15E-02	ABCA5,ACLY,cholesterol,CYP7B1,FASN,NFKBIA,SCD
STAT6	transcription regulator		0,218		2,17E-02	ARG1,FASN,FKBP5,HMGCR,LGALS3BP,LIPE,NFKBIA,SELENBP1
dehydroisoandrosterone	chemical - endogenous mammalian		-0,927		2,18E-02	cholesterol,FKBP5,NFKBIA,SCD
PNPLA2	enzyme				2,19E-02	ACAA2,FASN,HSPA5
TGFB1	growth factor		-0,103	bias	2,21E-02	ACAA2,ACLY,ACTN1,ARG1,CCNG2,CPQ,creatinine,CXADR,D-sphingosine,DNAH2,EPS8L3,FASN,FETUB,GNAI2,GPT,GUSB,HADH,HSPA5,IDI1,ITIH3,LIMS1,MSMO1,NEGR1,NFKBIA,PLS3,SCD,SELENBP1,SRM,TMEM184B,TRIM2
D-glucosaminylphosphatidylinositol	chemical - endogenous mammalian				2,24E-02	cholesterol
rolofylline	chemical drug				2,24E-02	creatine
lapaquistat	chemical drug				2,24E-02	cholesterol
D,L-threo-1-phenyl-2-decanoylamino-3-morpholino-1-propanol	chemical reagent				2,24E-02	D-sphingosine
NUMB/NUMBL	group				2,24E-02	cholesterol
triacylglycerol lipase	group				2,24E-02	cholesterol
clothianidin	chemical toxicant				2,24E-02	cholesterol
SFTPA2	other				2,24E-02	HSPA5
Rps15a-ps4	other				2,24E-02	NFKBIA
PAFAH2	enzyme				2,24E-02	GPT
SEC16B	other				2,24E-02	cholesterol
LPGAT1	enzyme				2,24E-02	cholesterol
TM6SF2	other				2,24E-02	cholesterol
TYSND1	peptidase				2,24E-02	GPT
NDST3	enzyme				2,24E-02	cholesterol
ADRM1	other				2,24E-02	NFKBIA
FXN	kinase				2,24E-02	ACLY
CACFD1	ion channel				2,24E-02	cholesterol
SLC39A14	transporter				2,24E-02	GPT
SLC26A1	transporter				2,24E-02	GPT
SEC14L2	transporter				2,24E-02	cholesterol
SLC6A8	transporter				2,24E-02	creatine
ABHD6	enzyme				2,24E-02	2-arachidonoylglycerol
HSD17B13	enzyme				2,24E-02	FASN
OSBP	transporter				2,24E-02	cholesterol
DAGLB	enzyme				2,24E-02	2-arachidonoylglycerol
AQP8	transporter				2,24E-02	cholesterol
SLC47A1	transporter				2,24E-02	creatinine
PACS2	other				2,24E-02	HSPA5
potassium dichromate	chemical toxicant				2,24E-02	creatinine
Caveolin	group				2,24E-02	cholesterol
dinaciclib	chemical drug				2,24E-02	HSPA5
ivabradine	chemical drug				2,24E-02	creatinine
eprotirome	chemical drug				2,24E-02	cholesterol
SRI	transporter				2,24E-02	HSPA5
cyclobutyrol	chemical drug				2,24E-02	cholesterol
CLPS	other				2,24E-02	cholesterol
flunixin meglumine	chemical drug				2,24E-02	creatinine
UHMK1	kinase				2,24E-02	cholesterol
miR-137-3p (miRNAs w/seed UAUUGCU)	mature microRNA				2,24E-02	CDK6
SRXN1	enzyme				2,24E-02	GPT
hypromellose	chemical drug				2,24E-02	cholesterol
RIMS1	other				2,24E-02	UNC13B
Smptb	other				2,24E-02	CDKN2D
GALR3	G-protein coupled receptor				2,24E-02	cholesterol
SC5D	enzyme				2,24E-02	cholesterol
DST	other				2,24E-02	HSPA5
archazolid B	chemical - endogenous non-mammalian				2,24E-02	GRN
ARFRP1	enzyme				2,24E-02	LIPE
AP1M2	transporter				2,24E-02	cholesterol
GCNT2	enzyme				2,24E-02	creatinine
FAIM	other				2,24E-02	GPT
STARD3	transporter				2,24E-02	cholesterol
PIGQ	enzyme				2,24E-02	PIGC
ADCY3	enzyme				2,24E-02	creatinine
PNLIP	enzyme				2,24E-02	cholesterol
ATR-101	chemical drug				2,24E-02	cholesterol
NDUFAB1	enzyme				2,24E-02	DBT
aromatase inhibitor	chemical drug				2,24E-02	cholesterol
procainamide	chemical drug				2,24E-02	creatinine
argatroban	chemical drug				2,24E-02	cholesterol
tyloxapol	chemical drug				2,24E-02	cholesterol
remdesivir	chemical drug				2,24E-02	creatinine
lasofoxifene	chemical drug				2,24E-02	cholesterol
1-octanol	chemical - endogenous mammalian				2,24E-02	cholesterol
methoxyflurane	chemical drug				2,24E-02	creatinine
L-canavanine	chemical - endogenous non-mammalian				2,24E-02	BAG3
sarcosine	chemical - endogenous mammalian				2,24E-02	creatine
Fe3+	chemical - endogenous mammalian				2,24E-02	HMGCR
AGT	growth factor		1,657	bias	2,25E-02	2-arachidonoylglycerol,cholesterol,creatinine,EBP,FASN,HMGCR,IDI1,LSS,MSMO1,NDRG1,TRPM7
NRF1	transcription regulator				2,30E-02	GCLM,HPCAL1,PPRC1
beta-naphthoflavone	chemical toxicant				2,30E-02	cholesterol,CYP2U1,GCLM
D-fructose	chemical - endogenous mammalian				2,30E-02	cholesterol,FASN,SCD
ATP2A2	transporter				2,31E-02	FASN,SCD
OSBPL8	transporter				2,31E-02	HMGCR,HSPA5
SORT1	G-protein coupled receptor				2,31E-02	cholesterol,GRN
N-acetyl-L-cysteine	chemical drug		-1,806	bias	2,32E-02	creatinine,FASN,GCLM,GNAI2,HSPA5,OSGIN1,PPRC1
MAPKAPK2	kinase				2,41E-02	cholesterol,HSPA5,NFKBIA
FOS	transcription regulator		-0,620		2,44E-02	CTH,EZR,FASN,FETUB,GIT2,GPSM2,HSPA5,LGALS3BP,SCD,SEC23B,SELENBP1,SERPINB9
methylselenic acid	chemical reagent				2,46E-02	ABCA5,CDKN2D,DHCR24,DNAJC3,FKBP5,NDRG1,SCD
lipopolysaccharide	chemical drug		1,362	bias	2,46E-02	2-arachidonoylglycerol,ACLY,ARG1,BAG3,CCNG2,CENPI,cholesterol,citrulline,creatinine,CTH,CXADR,CYP7B1,D-sphingosine,DHCR24,FASN,GPT,HMGCR,HSPA5,IL1RAP,ITIH2,LGALS3BP,LIMS1,MDH1,NFKBIA,OXCT1,PELI1,POU2F2,PPP1CB,SERPINB9,SLC10A1,SPR
L-dopa	chemical - endogenous mammalian		1,069		2,47E-02	CCNG2,CLIP4,DPP7,FAH,FKBP5,LYAR,MSMO1,PRKD3,RUNDC3B,SOBP,SPOUT1,SRM,TMEM41B,VMP1
UCP1	transporter		0,896		2,51E-02	cholesterol,CTH,DBT,FASN,SRM,TTLL7
Mir122a,b	group				2,52E-02	cholesterol,HMGCR
SRA1	transcription regulator				2,52E-02	LIPE,TMEM65
7-nitroindazole	chemical reagent				2,52E-02	citrulline,NFKBIA
1-naphthylisothiocyanate	chemical toxicant				2,52E-02	cholesterol,SLC10A1
caffeic acid	chemical drug				2,52E-02	cholesterol,FASN
PC-SPES	chemical drug				2,58E-02	ACLY,DCK,HSPA5,SELENBP1
LEP	growth factor		-1,305	bias	2,63E-02	2-arachidonoylglycerol,ACLY,cholesterol,creatinine,D-sphingosine,FASN,HMGCR,HSPA5,LIPE,MSMO1,SCD
SIRT3	enzyme				2,65E-02	cholesterol,L-lactic acid,SCD
ZAP70	kinase				2,65E-02	FKBP5,SCD,SLC25A1
palmitic acid	chemical - endogenous mammalian		-0,623	bias	2,65E-02	ACLY,cholesterol,FASN,HSPA5,NFKBIA,SCD,SLC25A1
SPP1	cytokine		0,896	bias	2,67E-02	ARG1,cholesterol,creatinine,GCDH,HMGCR,TM7SF2
JINK1/2	group				2,74E-02	FASN,SCD
AR	ligand-dependent nuclear receptor		0,608	bias	2,74E-02	cholesterol,DHCR24,EBP,FKBP5,GUSB,HMGCR,HSPA5,MSMO1,NDRG1,NMRK2,PLS3
carbenoxolone	chemical toxicant				2,74E-02	FASN,HMGCR
trichloroethylene	chemical toxicant				2,77E-02	CDK6,DHCR24,PLS3
IDH1	enzyme				2,77E-02	cholesterol,FASN,GPT
benzene	chemical toxicant				2,77E-02	CDK6,DHCR24,PLS3
testosterone	chemical - endogenous mammalian		1,544	bias	2,78E-02	CDK6,cholesterol,CYP51A1,CYP7B1,DHCR24,GUSB,HMGCR,NDRG1,NFKBIA
HMGA1	transcription regulator		0,447	bias	2,84E-02	cholesterol,HMGCR,IDI1,LIPE,MGAT1
NUPR1	transcription regulator		-1,508	bias	2,91E-02	AS3MT,CENPI,CXADR,DHCR24,DHTKD1,GPSM2,IP6K2,IRF2BP2,KIF18A,NDRG1,RNF122
Pde4	group				2,97E-02	CYP51A1,HMGCR
Cyp2c23	enzyme				2,97E-02	(9Z)-12,13-dihydroxyoctadec-9-enoic acid,ASPA
FGF4	growth factor				2,97E-02	HMGCR,SCD
mir-33	microRNA				2,97E-02	CDK6,cholesterol
BID	other				2,97E-02	creatinine,GPT
TERF2IP	other				2,97E-02	cholesterol,NFKBIA
linalool	chemical - endogenous non-mammalian				2,97E-02	HMGCR,SQLE
EPAS1	transcription regulator		0,555	bias	3,02E-02	ARG1,CYP51A1,FAM13A,FASN,HSPA5,NDRG1
MUC1	other				3,02E-02	ARG1,FASN,NFKBIA
sodium arsenite	chemical drug				3,02E-02	CDK6,GCLM,GPT
let-7a-5p (and other miRNAs w/seed GAGGUAG)	mature microRNA	Inhibited	-2,200	bias	3,06E-02	CDK6,MARS2,SCD,SLC25A1,SLC25A32
1,2-dithiol-3-thione	chemical reagent		0,029	bias	3,15E-02	BHMT,CDC34,DNAJC3,FKBP5,GCLM,MSMO1
mitomycin C	chemical drug				3,15E-02	IRF2BP2,TULP4,VMP1
FXR ligand-FXR-Retinoic acid-RXRα	complex				3,20E-02	FASN,FETUB
oleoyl-estrone	chemical drug				3,20E-02	FASN,LIPE
NODAL	growth factor				3,20E-02	ARG1,CCNG2
CREM	transcription regulator				3,20E-02	CYP51A1,HMGCR,IDI1,LSS,MSMO1
cafestol	chemical - endogenous non-mammalian				3,20E-02	cholesterol,SLC10A1
bezafibrate	chemical drug		-1,265	bias	3,20E-02	cholesterol,FASN,HSPA5,SCD
curcumin	chemical drug		-0,718	bias	3,20E-02	CDK6,cholesterol,creatine,creatinine,GCLM,MLF2,NFKBIA,OGDH,SLC10A1
triamcinolone acetonide	chemical drug		-0,728		3,28E-02	CTH,CXADR,FKBP5,MARVELD2,NFKBIA,SCD
CD44	other	Activated	2,000	bias	3,28E-02	ABCA5,creatinine,CXADR,FASN,FKBP5,MOGAT1
FGF21	growth factor				3,29E-02	ACLY,cholesterol,FASN
SCARB1	transporter				3,29E-02	cholesterol,FASN,HMGCR
luteolin	chemical drug				3,29E-02	CDK6,cholesterol,GCLM
moxestrol	chemical toxicant				3,34E-02	SERPINB9
chromic chloride	chemical toxicant				3,34E-02	cholesterol
camostat	chemical drug				3,34E-02	creatinine
MAGEA11	other				3,34E-02	FKBP5
GBP5	enzyme				3,34E-02	cholesterol
SCIMP	other				3,34E-02	cholesterol
FAH	enzyme				3,34E-02	creatinine
TUSC7	other				3,34E-02	CDK6
EDEM1	enzyme				3,34E-02	HSPA5
SLC2A8	transporter				3,34E-02	cholesterol
CCNY	other				3,34E-02	cholesterol
PX-866	chemical drug				3,34E-02	cholesterol
PLVAP	other				3,34E-02	cholesterol
GNPTAB	enzyme				3,34E-02	GUSB
ABCC6	transporter				3,34E-02	creatinine
KLHL21	other				3,34E-02	NFKBIA
SDF4	other				3,34E-02	HSPA5
Eif2	complex				3,34E-02	HSPA5
DIO1	enzyme				3,34E-02	cholesterol
Pdi	group				3,34E-02	HSPA5
DNASE1	enzyme				3,34E-02	creatinine
cyproconazole	chemical drug				3,34E-02	cholesterol
HAO1	enzyme				3,34E-02	HSPA5
PEX2	other				3,34E-02	cholesterol
SLC1A2	transporter				3,34E-02	cholesterol
PPP1R1A	phosphatase				3,34E-02	HSPA5
KIF13B	other				3,34E-02	cholesterol
KCNJ10	ion channel				3,34E-02	creatinine
FABP6	transporter				3,34E-02	cholesterol
Flg	other				3,34E-02	cholesterol
TOP2B	enzyme				3,34E-02	FASN
RAB9A	enzyme				3,34E-02	cholesterol
PDIA6	enzyme				3,34E-02	HSPA5
ERC1	other				3,34E-02	NFKBIA
glycosylated somatostatin derivative smsDX	chemical reagent				3,34E-02	HSPA5
Anp32b	other				3,34E-02	cholesterol
Gsta4	enzyme				3,34E-02	GPT
WASF1	other				3,34E-02	EZR
UHC1	chemical reagent				3,34E-02	cholesterol
arachidonoylserotonin	chemical reagent				3,34E-02	2-arachidonoylglycerol
econazole	chemical drug				3,34E-02	HSPA5
polyhydroxyethyl methacrylate	chemical reagent				3,34E-02	EZR
colestipol	chemical drug				3,34E-02	cholesterol
anthranilic acid	chemical - endogenous mammalian				3,34E-02	citric acid
bepridil	chemical drug				3,34E-02	GRN
toluene	chemical - endogenous non-mammalian				3,34E-02	GPT
N,N'-diphenyl-4-phenylenediamine	chemical toxicant				3,34E-02	creatinine
apomine	chemical drug				3,34E-02	HMGCR
PK 11195	chemical drug				3,34E-02	cholesterol
salsalate	chemical drug				3,34E-02	NFKBIA
nickel subsulfide	chemical toxicant				3,34E-02	NDRG1
ampelopsin	chemical drug				3,34E-02	HSPA5
(6S)-hydroxyhyoscyamine	chemical drug				3,34E-02	HSPA5
bis-pom-pmea	chemical drug				3,34E-02	creatinine
pectin	chemical drug				3,34E-02	cholesterol
tibolone	chemical drug				3,34E-02	cholesterol
FN1	enzyme		0,447	bias	3,41E-02	CDK6,DHCR24,L-lactic acid,LIMS1,NFKBIA,SEC23B
calpain	complex				3,44E-02	HSPA5,NFKBIA
AHI1	other				3,44E-02	CCNG2,OXCT1
ALDH2	enzyme				3,44E-02	CTH,GCLM
MTA2	transcription regulator				3,44E-02	GPT,SQLE
PLA2G6	enzyme				3,44E-02	ARG1,cholesterol
EGR2	transcription regulator		1,000	bias	3,44E-02	CYP51A1,HMGCR,HSPA5,SCD,SQLE
K-252	chemical - kinase inhibitor				3,44E-02	AKT1S1,NDRG1
glyburide	chemical drug				3,44E-02	cholesterol,creatinine
quercetin	chemical drug		0,555		3,44E-02	ACAA2,creatinine,FASN,GPT,HSPA5
diosgenin	chemical - endogenous non-mammalian				3,44E-02	cholesterol,HMGCR
N-nitro-L-arginine methyl ester	chemical drug				3,50E-02	cholesterol,citrulline,HMGCR,NFKBIA
Nr1h	group		0,988	bias	3,52E-02	ACLY,cholesterol,FASN,LIPE,SCD
FOXO3	transcription regulator		0,076	bias	3,52E-02	ACLY,CCNG2,FASN,HMGCR,IP6K2,NDRG1,NFKBIA,PPRC1
GNAS	enzyme				3,56E-02	cholesterol,FASN,PDE4A
MMP12	peptidase				3,56E-02	ACTN1,NFKBIA,PLS3
HRAS	enzyme		-1,342		3,57E-02	AFAP1L1,CDKN2D,EIF4E2,FASN,GRN,GUSB,H2AFY2,MSMO1,NFKBIA,OXCT1,PLS3,SERPINB9,SQLE
SPARC	other	Inhibited	-2,000		3,60E-02	MBD4,NDRG1,THEM5,TRIM2
RAF1	kinase	Activated	2,449	bias	3,61E-02	FAM13A,GRN,HPCAL1,MCF2L,SELENBP1,SQLE
CCND1	transcription regulator		-0,447		3,62E-02	ASAP2,CDK6,DHCR24,GALNT11,ITIH2,SELENBP1,TM7SF2,ZNF367
ATF4	transcription regulator		0,373	bias	3,68E-02	cholesterol,CTH,FASN,HSPA5,NDRG1
p70 S6k	group				3,69E-02	FASN,SCD
PRKDC	kinase				3,69E-02	FASN,FKBP5
rofecoxib	chemical drug				3,69E-02	cholesterol,GPT
NOS3	enzyme				3,70E-02	cholesterol,citrulline,creatinine
ATF6	transcription regulator				3,70E-02	DNAJC3,HSPA5,UNC13B
ciprofloxacin	chemical drug		0,000		3,70E-02	ACTN1,DNAJC3,GRN,GUSB
telmisartan	chemical drug				3,70E-02	cholesterol,creatinine,GPT
L-triiodothyronine	chemical - endogenous mammalian		0,827	bias	3,72E-02	cholesterol,CTH,DBT,FASN,GNAI2,ITIH3,LIPE,SCD,SRM
PI3K (family)	group		-0,293	bias	3,81E-02	CCNG2,FASN,GCLM,HSPA5
cisplatin	chemical drug		0,363	bias	3,92E-02	AADAT,CCNG2,cholesterol,CLIP4,creatinine,FASN,HMGCR,HSPA5,IER5,MBD4,PDE4A,SLC10A1,SMARCB1,TM7SF2,XRCC6
fenofibrate	chemical drug	Activated	2,174		3,93E-02	ACAA2,cholesterol,creatinine,FASN,HSPA5,MARK2,SCD
SAA1	transporter				3,94E-02	ARG1,cholesterol
trabectedin	chemical drug				3,94E-02	CCNG2,GNAI2
epicatechin gallate	chemical drug				3,94E-02	ARG1,cholesterol
ammonium chloride	chemical drug				3,94E-02	creatine,GRN
Map3k7	kinase				4,00E-02	cholesterol,FASN,SCD
2,4,5,2',4',5'-hexachlorobiphenyl	chemical toxicant		-1,000		4,02E-02	DHX30,FASN,HMGCR,IL1RAP
mono-(2-ethylhexyl)phthalate	chemical toxicant	Activated	2,213	bias	4,10E-02	FASN,HADH,LIPE,MDH1,OGDH
pyrrolidine dithiocarbamate	chemical reagent		0,106	bias	4,13E-02	creatinine,GCLM,GNAI2,NFKBIA
fatty acid	chemical - endogenous mammalian		0,243	bias	4,13E-02	FASN,HSPA5,NFKBIA,SCD
CA4	enzyme				4,21E-02	GUSB,HSPA5
ASXL2	other				4,21E-02	LIPE,SCD
Mt2	other				4,21E-02	creatinine,GPT
FABP1	transporter				4,21E-02	2-arachidonoylglycerol,cholesterol
dichlorovinylcysteine	chemical toxicant				4,21E-02	ACADS,CDK6
U18666A	chemical reagent				4,21E-02	cholesterol,DHCR24
butyric acid	chemical - endogenous mammalian		0,218		4,22E-02	CDK6,DHCR24,FASN,gluconic acid-6-phosphate,GNAI2,GRN,NFKBIA,POU2F2,sedoheptulose 7-phosphate,TWF1
NR1I3	ligand-dependent nuclear receptor		0,063	bias	4,24E-02	cholesterol,CYP7B1,FASN,SCD
troglitazone	chemical drug		0,642		4,25E-02	ACADS,cholesterol,creatine,FASN,HSPA5,LIPE,NDRG1,NFKBIA,SCD
ONECUT1	transcription regulator				4,26E-02	CYP51A1,FASN,GBF1,HMGCR,MDH1,NFKBIA,SCD
3,3'-diindolylmethane	chemical drug				4,30E-02	CDK6,FASN,NFKBIA
LDL	complex		-0,277	bias	4,33E-02	cholesterol,D-sphingosine,GCLM,HMGCR,HSPA5,LIMS1,phosphorylcholine
methylprednisolone	chemical drug		0,788		4,42E-02	ARG1,ASPA,FAH,GCLM,GNAI2,GPT,MGAT1,PLS3,SERPINB9,SLC10A1,VMP1
RAR ligand-RARα-Retinoic acid-RXRα	complex				4,43E-02	SLC10A1
azelnidipine	chemical drug				4,43E-02	creatinine
RASAL3	other				4,43E-02	GPT
SLC14A1	transporter				4,43E-02	creatinine
UPK3A	other				4,43E-02	creatinine
ATF6B	transcription regulator				4,43E-02	HSPA5
RGN	enzyme				4,43E-02	cholesterol
FGL1	other				4,43E-02	cholesterol
USE1	other				4,43E-02	HSPA5
colestimide	chemical drug				4,43E-02	cholesterol
CREBZF	transcription regulator				4,43E-02	FASN
SLCO1B1	transporter				4,43E-02	cholesterol
GPR4	G-protein coupled receptor				4,43E-02	creatinine
MPC1	other				4,43E-02	cholesterol
TK2	kinase				4,43E-02	cholesterol
SLURP1	cytokine				4,43E-02	cholesterol
LY 518674	chemical drug				4,43E-02	cholesterol
Casein	group				4,43E-02	ASPA
PSME3	peptidase				4,43E-02	FASN
STARD10	other				4,43E-02	cholesterol
FLOT2	other				4,43E-02	cholesterol
APOA5	transporter				4,43E-02	cholesterol
TSTA3	enzyme				4,43E-02	creatinine
MIR129	group				4,43E-02	CDK6
EGFL7	other				4,43E-02	NFKBIA
LGMN	peptidase				4,43E-02	creatinine
GAS5	other				4,43E-02	CDK6
ADCY10	enzyme				4,43E-02	cholesterol
NCOA5	other				4,43E-02	GPT
ACSL3	enzyme				4,43E-02	SCD
NEU4	enzyme				4,43E-02	cholesterol
crocin	chemical drug				4,43E-02	HSPA5
gedatolisib	chemical drug				4,43E-02	gluconic acid-6-phosphate
TRU-TCA1-1	other				4,43E-02	ARG1
LSR	transcription regulator				4,43E-02	cholesterol
RGD1560225	other				4,43E-02	PRKD3
CSPG4	other				4,43E-02	cholesterol
ABCG5	transporter				4,43E-02	cholesterol
AKAP13	other				4,43E-02	FKBP5
alirocumab	biologic drug				4,43E-02	cholesterol
KLRC1	transmembrane receptor				4,43E-02	GPT
turofexorate isopropyl	chemical drug				4,43E-02	cholesterol
VPS26A	transporter				4,43E-02	GUSB
Apoc1	other				4,43E-02	cholesterol
Gpihbp1	transporter				4,43E-02	cholesterol
PCTP	transporter				4,43E-02	cholesterol
APOM	transporter				4,43E-02	cholesterol
2-(4-phenylphenoxy)-3-phenylpropanoic acid	chemical reagent				4,43E-02	cholesterol
gabexate	chemical drug				4,43E-02	creatine
chlordecone	chemical toxicant				4,43E-02	HSPA5
pamidronic acid	chemical drug				4,43E-02	creatinine
SSR180575	chemical drug				4,43E-02	creatinine
glipizide	chemical drug				4,43E-02	creatinine
repaglinide	chemical drug				4,43E-02	cholesterol
procaine	chemical drug				4,43E-02	HMGCR
ezatiostat	biologic drug				4,43E-02	GCLM
desmosterol	chemical - endogenous mammalian				4,43E-02	DHCR24
risperidone	chemical drug				4,47E-02	cholesterol,HMGCR
tosedostat	chemical drug				4,47E-02	CCNG2,CTH
SPTLC2	enzyme				4,47E-02	D-sphingosine,HSPA5
chlorpyrifos	chemical toxicant				4,47E-02	choline,creatine
methyl-beta-cyclodextrin	chemical drug				4,47E-02	cholesterol,HMGCR
RIPK2	kinase				4,62E-02	FASN,HMGCR,SCD
TCOF1	transporter				4,62E-02	NDRG1,PPRC1,TULP4
clozapine	chemical drug				4,62E-02	FASN,HMGCR,SCD
PRKAA2	kinase		0,000	bias	4,70E-02	cholesterol,FASN,HSPA5,NFKBIA
PARP1	enzyme				4,70E-02	creatinine,FASN,FKBP5,LGALS3BP
Ubiquitin	group				4,75E-02	CDKN2D,HSPA5
NR2C2	ligand-dependent nuclear receptor				4,75E-02	cholesterol,GPT
chrysotile asbestos	chemical toxicant				4,75E-02	DNAJC3,HSPA5
vitamin K3	chemical drug				4,75E-02	HSPA5,PPRC1
deoxynivalenol	chemical toxicant				4,75E-02	DNAJC3,HSPA5
PLAU	peptidase				4,78E-02	ARG1,creatinine,HSPA5
NR3C1	ligand-dependent nuclear receptor		-1,000		4,80E-02	ACTN1,AS3MT,BAG3,DBT,DPP7,ELMO2,FKBP5,GCLM,IL1RAP,NFKBIA,NSMAF,SERPINB9,UNC13B
BCL2	transporter		-0,830	bias	4,82E-02	cholesterol,creatinine,NDRG1,NFKBIA
INS	other		0,328		4,94E-02	ACLY,FASN,HMGCR,HSPA5,SCD
HOXA9	transcription regulator				4,94E-02	CTH,OSBPL8,PRKD3,SERPINB9,SLC27A6
PDX1	transcription regulator	Inhibited	-2,236		6,55E-02	GCLM,GRN,GUSB,HSPA5,MDH1
OGA	enzyme	Inhibited	-2,121		1,11E-01	AKT1S1,CCNG2,CDK6,HMGCR,LSS,MSMO1,OGDH,SERPINB9
thyroid hormone	chemical - endogenous mammalian		1,982		1,65E-01	cholesterol,DNAJC3,FASN,HMGCR
